# Supplementary material for: Distinct Inflammatory Responses of hiPSC-Derived Endothelial Cells and Cardiomyocytes to Cytokines Involved in Immune Checkpoint Inhibitor-Associated Myocarditis
Source: Cells. 2025 Sep 7;14(17):1397. doi: 10.3390/cells14171397 (PMC12428595; doi:10.3390/cells14171397)
Supplement: Supplementary file 1 [file cells-14-01397-s001.zip]

Archive with 1 entries (1 files):
- cells-3786526-supplementary.xlsx
