# Supplementary material for: Distinct Inflammatory Responses of hiPSC-Derived Endothelial Cells and Cardiomyocytes to Cytokines Involved in Immune Checkpoint Inhibitor-Associated Myocarditis
Source: Cells. 2025 Sep 7;14(17):1397. doi: 10.3390/cells14171397 (PMC12428595; doi:10.3390/cells14171397)
Supplement: Supplementary file 1 [file cells-14-01397-s001.zip › cells-3786526-supplementary.xlsx]

## Sheet: Gene lists 
	Over-expressed genes by IFN-γ stimulation				Down-expressed genes by IFN-γ stimulation
	Common	Cardiomyocyte	Endothelial cell		Common	Cardiomyocyte	Endothelial cell
	HLA-DRB1	MUSTN1	DMD			CXCL14	RGMA
	HLA-DRB4	PSMB8-AS1	DKK3				PLB1
	LOC643733	PSMF1	NFE2L3				HSD11B2
	RNF19B	HTATIP2	HES5				SOX6
	STX17	AK129982	FBLN5				ENST00000407780
	IL32	ENST00000511677	EPHB2				RGS5
	A2M	ALK	PML				CA4
	FBXO6	GUCA1A	TMEM54				PON3
	C2	PNOC	TNC				ENPP1
	APOL4	A_21_P0014907	FST				SCN3B
	GJD3		lnc-FSIP1-1				NID2
	DDX60		BMP4				PER2
	PSME1		RND1				SLC25A29
	C4B		NTN4				PRICKLE1
	DPYD		IKZF2				lnc-WRNIP1-1
	PARP9		ADM2				SRPX
	CARD17		MOV10				APBB2
	CASP1		AIM2				PDZK1
	GBP1		DDR2				THC2660753
	APOL6		RBCK1				NOVA1
	C1R		CCL7				ADAM12
	C1S		VWA1				PMEPA1
	GBP3		CHAC1				CD6
	IFI27		RELL1				SELP
	PSMB9		CD97				LOC100131043
	NMI		FAM124A				TTC29
	CEACAM1		SYNPO				GATA6
	IFIT2		LOC101926887				MEDAG
	TAP2		SOD3				DIO3
	SP100		MT2A				TMEM100
	EPSTI1		CMPK2				SYT17
	IFI44		LOC101928353				ENST00000565841
	SAMD9L		CBLN3				DENND2A
	TNFRSF14		FAM20A				MCF2L
	XLOC_l2_000297		LOC340340				IL27RA
	IFIH1		EGR2				FCN3
	RBM20		RSPO3				NETO1
	PARP10		CCSAP				NPM2
	PARP14		SLC1A3				HHIP
	BST2		CCL2				IPCEF1
	RARRES3		lnc-F2RL2-2				RNASEL
	MX1		APOBEC3D				SKAP1
	GBP2		GADD45B				DENND2C
	IFIT3		LINC00487				MREG
	GBP5		BIRC3				PCDH17
	ETV7		RIPK2				ENST00000451550
	SLC15A3		KIF1A				KCNA5
	BATF2		AVIL				SYT7
	TAPBPL		lnc-C20orf94-1				AARD
	IL18BP		CDC14C				GPR162
	UBE2L6		TMCO4				SULT1C4
	IRF1		NKAIN2				BRINP1
	HCP5		LIPG				PLXDC2
	lnc-PPP1R26-2		lnc-ACER2-1				CLEC3B
	PSMB8		DLK1				MDFIC
	STAT1		CNTNAP3				ACOXL
	ERAP2		SCUBE1				SEMA5B
	BTN3A2		PTK2B				NFYA
	DTX3L		LPHN1				FRZB
	IFI6		TG				THY1
	IDO1		MPPED2				lnc-ZEB2-1
	NLRC5		ANGPT1				S1PR4
	IFI44L		GRM4				OCLN
	CXCL9		SULT2B1				SNHG19
	TAP1		LSAMP				CDH26
	IRF9		GLIS3				PIH1D3
	TNFSF13B		MCHR2				TMEM235
	HLA-E		NRSN2				AXIN2
	HLA-J		CACNG6				lnc-CAST-4
	BTN3A1		CBR1				LINC01091
	HLA-F		ENST00000605469				LAMB2
	XLOC_l2_012953		HECTD2-AS1				LNX1
	A_33_P3319502		TGFA				ENST00000447651
	HLA-A		FHAD1				LAMC2
	HCG4B		HAAO				lnc-RP11-334E6.3.1-2
	HLA-B		LGALS17A				MARC1
	B2M		ADAMTS6				BCL2
	HLA-G		SEMA4D				DOK3
	HCG26		DDIT4				ARL10
	HLA-C		ACKR4				RGS6
			COL8A1				A_33_P3358905
			CACNA1C-AS2				SEC14L6
			THC2611572				PAX3
			ENST00000457321				RAMP1
			GSTK1				NCKAP5
			MR1				XLOC_l2_011327
			UNC93B1				XG
			PTGS2				GDF6
			IFITM4P				TENM2
			IL15RA				lnc-THOC1-1
			DGKG				RIMS1
			FBXO44				MEOX2-AS1
			SMAD7				CD24
			DTNA				HP
			GRAMD1A				SEMA3C
			KCNT2				B4GALNT4
			MYRF				SH3RF2
			RENBP				SFTA2
			C9orf91				LOC102724046
			AK124758				RBP7
			A_33_P3265205				ENST00000539116
			lnc-C2orf78-1				lnc-ARHGAP18-2
			LGALS3BP				RNASE1
			FLJ32255				EVC
			CMTR1				BCAM
			KANK1				NOV
			MYD88				CPA3
			ARID5A				TRIM16L
			KCTD14				FOSB
			DYNLT1				GPC4
			GADD45G				XLOC_l2_002952
			ABCC6				MUC19
			PLEKHF1				BMX
			POM121L12				CTSG
			CSF1				ROR1
			STAT5A				LOC100128531
			H6PD				LRRC36
			EPHX1				ENPP2
			C8orf31				FAIM3
			OGFR				LURAP1L
			HIPK2				PLAU
			ZNFX1				MEOX2
			HSPB8				ENST00000606884
			GOLM1				EPHB1
			RUNX2				TPPP3
			MVP				MFSD4
			LY6H				INHBB
			ODF3B				CARTPT
			PARP12				EGFLAM
			TMEM140				ABCC4
			MAST3				DPY19L2P1
			LGALS9				ATP2B4
			TNFRSF21				lnc-GLI2-4
			LY6E				DKFZp779M0652
			TRIM21				lnc-CHAF1B-2
			CNDP2				CHST1
			TSIX				FAM124B
			LOC101929787				PRND
			F2R				ACKR3
			UBA7				TSPAN2
			SERPING1				PGF
			CEACAM3				C1orf115
			KREMEN1				ARHGAP18
			CD38				KCTD12
			ASIC4				BC018676
			CA11				ETV4
			SRP14-AS1				NTNG1
			lnc-CCDC64B-1				CHRFAM7A
			MAP3K5				CXADR
			GGT1				SLC35F3
			LOC102724348				LINC00312
			SOD2				CD93
			HORMAD1				SLC46A1
			FAM65C				AQP1
			NEURL3				SESN3
			NUAK2				TPD52L1
			BDKRB2				SH3PXD2A-AS1
			lnc-CHADL-1				CLGN
			TNFRSF6B				lnc-INO80C-1
			FLRT2				CROT
			COL13A1				PCDH10
			SLC6A6				LAMA4
			IL1R1				EPHX4
			PTX3				TMEM178A
			LOC101927780				DOK6
			IL10RA				GNG2
			CLIC5				C11orf45
			ZNF541				RTN4R
			GDF15				PDE1C
			ENST00000414039				LCN15
			ATOH8				MYO5C
			IL1A				ITM2A
			CCDC109B				TMEM246
			BC070144				GHR
			IL1B				PRR26
			CXorf65				lnc-SLC25A28-1
			GGTLC1				LOC101930246
			SOCS3				DEGS1
			ENST00000438195				ARHGEF26
			SNAI1				PPARGC1B
			REC8				ADRA2A
			PTPRH				DOCK9
			GGTLC2				UCK2
			STC2				XLOC_l2_003293
			IGFBP7				LOC101928334
			LOC283177				OVOS2
			ENST00000509439				THSD1
			TGM2				RPGRIP1
			CD53				TPBGL
			OAF				CREG2
			APOBEC3F				MS4A6A
			SPSB1				ENST00000554907
			MRC2				MSMP
			DNPEP				SELL
			APOBEC3C				IQCA1
			TRIM14				FAM206A
			C5orf56				LINC00704
			ATF3				lnc-GDAP1-1
			HIVEP3				LOC646268
			ANO4				TSPAN11
			CACHD1				ENST00000602645
			CTRL				GRM2
			STOM				CASC10
			LAMB1				GATA2-AS1
			PCDH7				MFAP3L
			TSHZ2				LOC284578
			A_33_P3368900				HSPA12B
			MYOF				FAM189A1
			A_33_P3392350				CMTM2
			FAM46C				REEP2
			TFEC				ASGR1
			CBS				ARSF
			SLC6A9				RNF125
			VLDLR				MGP
			SCN1B				LOC729680
			lnc-SYNPO2-2				C6orf58
			KLF4				TRIM50
			PMCH				RPL27A
			PMCHL1				TNFRSF10D
			SLFN11				RBM24
			ENST00000572848				TAC1
			CADM1				LOC100506253
			CNNM1				FZD1
			DHH				CRMP1
			FAM122C				GLS
			RHOBTB1				GABRE
			ENST00000418451				lnc-SLC6A12-2
			PAG1				PRRG3
			TMEM26				FABP4
			LYPD5				PRSS3
			LOC339539				KRT17P5
			PRKCQ				GATA6-AS1
			LOC100507195				APOB
			PRRG4				FAM26D
			ENST00000613771				lnc-GJA1-3
			ENST00000546086				CCDC181
			TBX21				SAMD12
			IFI16				JPH3
			DLG3				C7orf49
			EIF4E3				LOC729867
			CLUAP1				ENST00000621996
			NEAT1				LOC101929641
			SNX6				SOCS2
			TXLNB				BRE-AS1
			CARD9				SACS
			ENST00000441159				lnc-CDR2L-1
			C1orf106				ENST00000537961
			PITX2				LOC388242
			lnc-FAS-1				ENST00000580242
			TCAF2				lnc-TIGD1-1
			ADAMTS1				SLC26A2
			TLR3				IL17D
			SNTB2				RASSF2
			lnc-STX2-6				LXN
			CPED1				CORO2B
			HPN				LGALS7
			NR3C2				AK125616
			P2RY6				SPOCK2
			SMPD3				FAM81B
			BCL3				ENST00000418076
			MAX				SNCG
			HOXB2				ATP2A3
			ENST00000547902				KIAA1549
			LHFPL1				B3GNT8
			lnc-FAM18A-1				KIF26A
			BTC				LOC100506700
			NPAS3				TMEM71
			SELENBP1				RSPH9
			A_33_P3396379				IL13RA2
			EXPH5				DRC1
			RHEBL1				SSUH2
			RMI2				ENST00000540982
			LINC01268				FAM212B
			AJUBA				SCD5
			LMNTD2				IL17RD
			SMIM14				PRR7
			CASP10				DNAH12
			ENST00000520146				ABCA9-AS1
			PARP11				XDH
			SYNPO2				CCDC178
			lnc-HDAC2-1				KCNN1
			SPTLC3				FOXO1
			BANK1				SP5
			NPFFR2				LOC101928058
			LAMP3				H1FOO
			MIR762HG				lnc-GLI2-3
			ERI1				WDR86
			PIM1				TNFRSF8
			A_33_P3407049				PRSS3P2
			GSDMB				SCARF2
			N4BP2L1				TCEAL7
			HMGA2				NPAS2
			OSBPL6				LRIG1
			TSGA10				A_33_P3240078
			IRS1				EPOR
			SMARCD3				GRIA1
			FKBP11				ARC
			KIF21B				LINC00642
			RGS2				MGLL
			TESK2				lnc-TTC9-1
			AFAP1L2				FRAS1
			FAS				VWA5B2
			TRIM2				FREM1
			NTNG2				GHRHR
			RAB3IL1				ADAD2
			SLC12A7				PERP
			C1orf21				A_33_P3253812
			HERC5				FAM188B
			STAC				DGKE
			TNFAIP2				MYC
			LITAF				WSCD1
			lnc-TMEM63A-1				FAM198B
			N4BP2L2				AMD1
			A_33_P3298980				PKIA
			PDGFRA				KIF5B
			BCL6				MMP10
			MATN3				ENTPD1
			EGF				ENST00000413991
			TRIM34				ATP8A2
			L3HYPDH				NETO2
			GPM6B				COLEC12
			XLOC_l2_007063				C1orf54
			CPEB3				XLOC_l2_014549
			LOC154761				KRT42P
			IL17RC				CXCR4
			ACTA2				lnc-MSRB3-2
			TMEM109				lnc-CHAF1B-3
			IL12A				MYF6
			LINC00989				LMCD1
			KIF26B				MAMLD1
			NKX3-1				KCNF1
			SBNO2				KLRG1
			TRANK1				FAM213A
			GPR119				BTG2
			PRC1-AS1				PHLDA1
			PDE7B				CALM1
			C8orf4				TNFRSF25
			FRMPD3				AGER
			AZIN2
			LINC01018
			ZC3HAV1
			PDCD1LG2
			ARAP2
			ARHGEF5
			NFKBIZ
			ENST00000519821
			RAD51D
			ENST00000611126
			LOC102724366
			SAMHD1
			HSD3B7
			MTHFD2
			ASNS
			NABP1
			ATP10D
			UGCG
			ICAM1
			PANX1
			PLEKHA2
			MAN1A1
			SLC35F6
			TNFSF10
			GCH1
			IL15
			TRIM22
			CYP2J2
			PARP8
			HDAC11
			CDK18
			NRIR
			TMEM63A
			CFH
			SYTL3
			NNMT
			FGF13
			RHOH
			ITPR2
			WDFY4
			FAM111A
			LRCH2
			CXCL2
			FCHO1
			PHF11
			C14orf37
			CCL8
			TTC39B
			RNF114
			SP140
			MUC1
			NT5E
			NPC2
			SMIM1
			PLSCR1
			ALPK1
			PAPSS1
			XAF1
			STAT3
			PZP
			IRF7
			SMCHD1
			BTBD17
			MADCAM1
			ZFP3
			CTLA4
			CHRDL2
			OGFR-AS1
			BMP2
			PRSS57
			PLA2G4A
			LOC100507006
			EPS8
			TLR4
			GRIK1-AS1
			PBX1
			HPSE
			PROX1
			SALL1
			C1QTNF6
			EPHA4
			RUNX1T1
			lnc-DAOA-5
			LINC00551
			lnc-ABLIM1-1
			NRP2
			ENST00000543182
			LIMD1
			TAC4
			SSX2IP
			THC2719114
			DOCK7
			CYLD
			LOC101928173
			SFMBT2
			MMAA
			CAPS2
			LY96
			NR2F2
			GPR98
			ARNTL
			HTR1F
			ATP1B1
			NRG2
			XKR4
			ADRA2B
			A2MP1
			ACP5
			TTC39A
			HAPLN1
			ENST00000548846
			RBM47
			NKAIN1
			lnc-RP11-293M10.1.1-1
			C4BPB
			RGS16
			BACH1
			THC2647746
			MAST4
			CAND2
			LOC101926963
			SQRDL
			ZMYND15
			SOX5
			CD14
			SIX1
			TLR2
			ELTD1
			ENST00000596416
			ENST00000331828
			AVPI1
			HOXB4
			ASCL2
			CACNA2D1
			FAM107A
			lnc-MAGI2-1
			EBI3
			RHOU
			GS1-259H13.2
			CCDC125
			GIMAP7
			POPDC2
			lnc-ELTD1-6
			PDGFA
			ENST00000504733
			TMEM158
			TRIM38
			PARD3
			JDP2
			ZNF608
			LOC101929709
			RHBDF2
			EIF2AK2
			ZXDB
			LINC00892
			PCED1B
			TBXAS1
			LOC730257
			THC2681947
			RHBDL1
			ALOX12-AS1
			TLE4
			lnc-POU5F1B-3
			HERC6
			C16orf86
			TSTD1
			RRAGD
			SDCBP2-AS1
			PRKCQ-AS1
			CERS4
			ENST00000462528
			SNAPC5
			BAMBI
			ANK3
			SPINT2
			ZXDA
			GIMAP5
			PCSK1
			PPAP2A
			ISG20
			CXCL16
			HIST1H4H
			TSC22D3
			PRRT2
			IGFBP5
			OSBPL1A
			SPATA9
			lnc-ZNF131-3
			LOC101927824
			lnc-CDIPT-1
			lnc-TAF4B-4
			LINC01556
			C1QTNF4
			CISH
			GSTO1
			HMCN1
			CASP5
			DSE
			JADE2
			ANO6
			ENST00000444388
			ST6GAL1
			TMEM121
			ENST00000534398
			PELI3
			lnc-IDH2-1
			CTSO
			F2RL2
			VCPIP1
			CALCOCO2
			RFX5
			CASP4
			ENST00000518420
			CAMK1D
			IKZF4
			ST7-AS1
			CEBPB
			lnc-FAM184B-1
			MAP3K8
			PSMA3
			RNF217
			IGFLR1
			LRRCC1
			CACNA1A
			A_33_P3309643
			ACSL5
			FAM167B
			CD274
			VAMP5
			TBC1D1
			CLDN23
			OAS3
			HEXDC
			BTN2A2
			TMEM106A
			IFIT5
			LPIN1
			CU692082
			P2RX7
			SCYL3
			RNF213
			SRD5A3-AS1
			PMAIP1
			MBOAT1
			LMTK3
			PSMB10
			BIK
			SRGN
			TESC
			SP110
			IFIT1
			SIGLEC16
			HLA-DPB1
			HLA-DPA1
			TRIM25
			DDX58
			TMEM229B
			HLA-DMA
			LOC100506047
			FLJ31713
			ITGA11
			BATF3
			IL12RB1
			IFITM10
			SLC30A4
			FZD5
			NPY5R
			CCL5
			NEBL
			LOC102724312
			ANKRD33B
			NPY1R
			TCAIM
			lnc-ERLEC1-1
			LY75
			ENST00000375713
			HNF4G
			IL31RA
			TIPARP
			LRIG3
			HLA-DPB2
			DHX58
			FAM26F
			RHOBTB3
			MRAS
			SDSL
			LOC100133669
			HLA-DMB
			PSME2
			LAP3
			HLA-DQB1
			MDGA1
			TXNIP
			RTP4
			SYNE2
			PLA2G4C
			LOC102725470
			CATSPER1
			lnc-SPATA9-1
			LINC01554
			MMP25
			THC2708064
			RNF31
			USP18
			FUOM
			WFDC3
			USP41
			SLC37A1
			lnc-KLRG2-1
			lnc-PXDN-4
			LINC01138
			SERPINB9
			LOC100499489
			CD74
			lnc-VAMP1-1
			SAMD9
			CIITA
			FAM84B
			THBS1
			CFLAR
			GZMA
			CX3CL1
			C5orf15
			ARNTL2
			GTPBP1
			lnc-TMEM105-1
			TAPBP
			SP140L
			MDK
			LRRTM2
			CD7
			FAM46B
			CDCP1
			PTN
			SLAMF8
			ADAR
			SSTR2
			MX2
			ST6GALNAC2
			ECEL1
			TRIM26
			CHST11
			PLSCR4
			PIPOX
			FLT3LG
			NUB1
			C1orf186
			ENST00000597169
			CFHR3
			XLOC_l2_012847
			L3MBTL4
			FYB
			A_21_P0014894
			LOC100419583
			CBR3
			SLFN13
			XRN1
			lnc-CMPK2-1
			XLOC_l2_001134
			LOC101928324
			lnc-RASAL1-1
			SLC30A7
			HDAC9
			LOC102724458
			lnc-MTHFD2L-1
			HLA-DOB
			CLIC2
			ENST00000510967
			BANCR
			ENST00000598356
			APOL1
			OPTN
			INSL3
			RSAD2
			lnc-BATF3-2
			PCK2
			DDX60L
			CTSS
			HLA-DRB3
			SLC25A28
			HLA-DQA1
			IL7
			HLA-DQA2
			OAS2
			ENST00000477036
			HLA-DRB5
			MICB
			OASL
			RUNX3
			ERAP1
			lnc-ADAM2-1
			HELZ2
			lnc-IL12RB2-1
			UBD
			APOL2
			SMCO2
			SYCE3
			P2RX4
			IDO2
			HSBP1L1
			KARS
			IRF8
			KIF19
			STAT2
			LGALS9C
			lnc-GBP6-1
			ATP10A
			APOBEC3G
			A_21_P0014811
			SECTM1
			CDK6
			ENST00000440492
			PANDAR
			CARD16
			ASAP3
			RNF112
			HLA-DQB2
			SOCS1
			IFI30
			GBP1P1
			PLA1A
			GSDMD
			ENST00000558478
			JAK2
			APOL3
			CFB
			USP30-AS1
			HLA-DOA
			TRAFD1
			MLKL
			IFI35
			ISG15
			IL12RB2
			WARS
			IFITM1
			DDX23
			OAS1
			lnc-TMEM140-1
			GBP4
			CXCL11
			HAPLN3
			HLA-DRA
			CXCL10

## Sheet: FuncAnnot - CM over-exp genes
source	term id	term name	adjusted p-value	negative log10 of adjusted p-value	term size	intersection size	intersections
GO:BP	GO:0002376	immune system process	5.40144e-33	32.2675	2776	57	HLA-DRB1, RNF19B, IL32, A2M, C2, DDX60, PSME1, C4B, PARP9, CASP1, GBP1, C1R, C1S, GBP3, IFI27, PSMB9, NMI, CEACAM1, IFIT2, TAP2, SP100, IFI44, TNFRSF14, IFIH1, PARP14, BST2, MX1, GBP2, IFIT3, GBP5, SLC15A3, BATF2, TAPBPL, IL18BP, UBE2L6, IRF1, PSMB8, STAT1, ERAP2, BTN3A2, DTX3L, IFI6, IDO1, NLRC5, IFI44L, CXCL9, TAP1, IRF9, TNFSF13B, HLA-E, BTN3A1, HLA-F, HLA-A, HLA-B, B2M, HLA-G, HLA-C
GO:BP	GO:0006955	immune response	1.00875e-32	31.9962	1988	51	HLA-DRB1, RNF19B, IL32, A2M, C2, DDX60, C4B, PARP9, CASP1, GBP1, C1R, C1S, GBP3, IFI27, NMI, CEACAM1, IFIT2, TAP2, SP100, IFI44, TNFRSF14, IFIH1, PARP14, BST2, MX1, GBP2, IFIT3, GBP5, SLC15A3, IL18BP, UBE2L6, IRF1, STAT1, ERAP2, BTN3A2, DTX3L, IFI6, IDO1, NLRC5, IFI44L, CXCL9, TAP1, TNFSF13B, HLA-E, BTN3A1, HLA-F, HLA-A, HLA-B, B2M, HLA-G, HLA-C
GO:BP	GO:0043207	response to external biotic stimulus	1.0308e-32	31.9868	1551	47	HLA-DRB1, RNF19B, A2M, C2, DDX60, C4B, PARP9, CASP1, GBP1, C1R, C1S, GBP3, IFI27, NMI, CEACAM1, IFIT2, TAP2, SP100, IFI44, TNFRSF14, IFIH1, PARP14, BST2, MX1, GBP2, IFIT3, GBP5, SLC15A3, BATF2, IL18BP, UBE2L6, IRF1, STAT1, DTX3L, IFI6, IDO1, NLRC5, IFI44L, CXCL9, IRF9, HLA-E, HLA-F, HLA-A, HLA-B, B2M, HLA-G, HLA-C
GO:BP	GO:0051707	response to other organism	1.0308e-32	31.9868	1548	47	HLA-DRB1, RNF19B, A2M, C2, DDX60, C4B, PARP9, CASP1, GBP1, C1R, C1S, GBP3, IFI27, NMI, CEACAM1, IFIT2, TAP2, SP100, IFI44, TNFRSF14, IFIH1, PARP14, BST2, MX1, GBP2, IFIT3, GBP5, SLC15A3, BATF2, IL18BP, UBE2L6, IRF1, STAT1, DTX3L, IFI6, IDO1, NLRC5, IFI44L, CXCL9, IRF9, HLA-E, HLA-F, HLA-A, HLA-B, B2M, HLA-G, HLA-C
GO:BP	GO:0009607	response to biotic stimulus	2.28418e-32	31.6413	1586	47	HLA-DRB1, RNF19B, A2M, C2, DDX60, C4B, PARP9, CASP1, GBP1, C1R, C1S, GBP3, IFI27, NMI, CEACAM1, IFIT2, TAP2, SP100, IFI44, TNFRSF14, IFIH1, PARP14, BST2, MX1, GBP2, IFIT3, GBP5, SLC15A3, BATF2, IL18BP, UBE2L6, IRF1, STAT1, DTX3L, IFI6, IDO1, NLRC5, IFI44L, CXCL9, IRF9, HLA-E, HLA-F, HLA-A, HLA-B, B2M, HLA-G, HLA-C
GO:BP	GO:0044419	biological process involved in interspecies interaction between organisms	8.47456e-31	30.0719	1724	47	HLA-DRB1, RNF19B, A2M, C2, DDX60, C4B, PARP9, CASP1, GBP1, C1R, C1S, GBP3, IFI27, NMI, CEACAM1, IFIT2, TAP2, SP100, IFI44, TNFRSF14, IFIH1, PARP14, BST2, MX1, GBP2, IFIT3, GBP5, SLC15A3, BATF2, IL18BP, UBE2L6, IRF1, STAT1, DTX3L, IFI6, IDO1, NLRC5, IFI44L, CXCL9, IRF9, HLA-E, HLA-F, HLA-A, HLA-B, B2M, HLA-G, HLA-C
GO:BP	GO:0140546	defense response to symbiont	1.51048e-29	28.8209	1113	40	RNF19B, A2M, C2, DDX60, C4B, PARP9, CASP1, GBP1, C1R, C1S, GBP3, IFI27, NMI, CEACAM1, IFIT2, SP100, TNFRSF14, IFIH1, PARP14, BST2, MX1, GBP2, IFIT3, GBP5, SLC15A3, UBE2L6, IRF1, STAT1, DTX3L, IFI6, NLRC5, IFI44L, CXCL9, IRF9, HLA-E, HLA-F, HLA-A, HLA-B, HLA-G, HLA-C
GO:BP	GO:0098542	defense response to other organism	2.22878e-29	28.6519	1220	41	RNF19B, A2M, C2, DDX60, C4B, PARP9, CASP1, GBP1, C1R, C1S, GBP3, IFI27, NMI, CEACAM1, IFIT2, SP100, TNFRSF14, IFIH1, PARP14, BST2, MX1, GBP2, IFIT3, GBP5, SLC15A3, BATF2, UBE2L6, IRF1, STAT1, DTX3L, IFI6, NLRC5, IFI44L, CXCL9, IRF9, HLA-E, HLA-F, HLA-A, HLA-B, HLA-G, HLA-C
GO:BP	GO:0045087	innate immune response	6.23358e-28	27.2053	965	37	RNF19B, A2M, C2, DDX60, C4B, PARP9, CASP1, GBP1, C1R, C1S, GBP3, IFI27, NMI, CEACAM1, IFIT2, SP100, TNFRSF14, IFIH1, PARP14, BST2, MX1, GBP2, IFIT3, GBP5, SLC15A3, UBE2L6, IRF1, STAT1, DTX3L, IFI6, NLRC5, HLA-E, HLA-F, HLA-A, HLA-B, HLA-G, HLA-C
GO:BP	GO:0006952	defense response	9.97799e-28	27.001	1791	45	HLA-DRB1, RNF19B, IL32, A2M, C2, DDX60, C4B, PARP9, CASP1, GBP1, C1R, C1S, GBP3, IFI27, NMI, CEACAM1, IFIT2, SP100, TNFRSF14, IFIH1, PARP14, BST2, MX1, GBP2, IFIT3, GBP5, SLC15A3, BATF2, UBE2L6, IRF1, STAT1, DTX3L, IFI6, IDO1, NLRC5, IFI44L, CXCL9, TAP1, IRF9, HLA-E, HLA-F, HLA-A, HLA-B, HLA-G, HLA-C
GO:BP	GO:0009605	response to external stimulus	1.89964e-24	23.7213	2723	49	HLA-DRB1, RNF19B, A2M, C2, DDX60, C4B, PARP9, ALK, CASP1, GBP1, C1R, C1S, GBP3, IFI27, NMI, CEACAM1, IFIT2, TAP2, SP100, IFI44, TNFRSF14, IFIH1, PARP14, BST2, MX1, GBP2, IFIT3, GBP5, SLC15A3, BATF2, GUCA1A, IL18BP, UBE2L6, IRF1, STAT1, DTX3L, IFI6, IDO1, NLRC5, IFI44L, CXCL9, IRF9, HLA-E, HLA-F, HLA-A, HLA-B, B2M, HLA-G, HLA-C
GO:BP	GO:0050778	positive regulation of immune response	6.43775e-23	22.1913	718	30	HLA-DRB1, A2M, C2, DDX60, C4B, PARP9, CASP1, GBP1, C1R, C1S, NMI, CEACAM1, TAP2, IFIH1, GBP2, GBP5, SLC15A3, IRF1, BTN3A2, IDO1, NLRC5, TNFSF13B, HLA-E, BTN3A1, HLA-F, HLA-A, HLA-B, B2M, HLA-G, HLA-C
GO:BP	GO:0050776	regulation of immune response	7.14604e-23	22.1459	881	32	HLA-DRB1, A2M, C2, DDX60, C4B, PARP9, CASP1, GBP1, C1R, C1S, NMI, CEACAM1, TAP2, TNFRSF14, IFIH1, PARP14, GBP2, GBP5, SLC15A3, IRF1, BTN3A2, IDO1, NLRC5, TNFSF13B, HLA-E, BTN3A1, HLA-F, HLA-A, HLA-B, B2M, HLA-G, HLA-C
GO:BP	GO:0009615	response to virus	6.75427e-20	19.1704	406	23	DDX60, PARP9, CASP1, GBP1, GBP3, IFI27, NMI, IFIT2, IFI44, IFIH1, BST2, MX1, GBP2, IFIT3, GBP5, IRF1, STAT1, DTX3L, IFI6, NLRC5, IFI44L, CXCL9, IRF9
GO:BP	GO:0002483	antigen processing and presentation of endogenous peptide antigen	1.29434e-19	18.888	24	11	HLA-DRB1, TAP2, ERAP2, TAP1, HLA-E, HLA-F, HLA-A, HLA-B, B2M, HLA-G, HLA-C
GO:BP	GO:0051607	defense response to virus	1.37139e-19	18.8628	312	21	DDX60, PARP9, CASP1, GBP1, GBP3, IFI27, IFIT2, IFIH1, BST2, MX1, GBP2, IFIT3, GBP5, IRF1, STAT1, DTX3L, IFI6, NLRC5, IFI44L, CXCL9, IRF9
GO:BP	GO:0002684	positive regulation of immune system process	1.97274e-19	18.7049	1054	31	HLA-DRB1, A2M, C2, DDX60, C4B, PARP9, CASP1, GBP1, C1R, C1S, NMI, CEACAM1, TAP2, TNFRSF14, IFIH1, GBP2, GBP5, SLC15A3, IRF1, BTN3A2, IDO1, NLRC5, TNFSF13B, HLA-E, BTN3A1, HLA-F, HLA-A, HLA-B, B2M, HLA-G, HLA-C
GO:BP	GO:0002682	regulation of immune system process	4.18593e-19	18.3782	1512	35	HLA-DRB1, A2M, C2, DDX60, C4B, PARP9, CASP1, GBP1, C1R, C1S, NMI, CEACAM1, TAP2, TNFRSF14, IFIH1, PARP14, BST2, GBP2, GBP5, SLC15A3, TAPBPL, IRF1, STAT1, BTN3A2, IDO1, NLRC5, TNFSF13B, HLA-E, BTN3A1, HLA-F, HLA-A, HLA-B, B2M, HLA-G, HLA-C
GO:BP	GO:0019883	antigen processing and presentation of endogenous antigen	3.40114e-18	17.4684	31	11	HLA-DRB1, TAP2, ERAP2, TAP1, HLA-E, HLA-F, HLA-A, HLA-B, B2M, HLA-G, HLA-C
GO:BP	GO:0006950	response to stress	6.66703e-18	17.1761	3855	49	HLA-DRB1, RNF19B, IL32, A2M, FBXO6, C2, DDX60, C4B, PARP9, CASP1, GBP1, C1R, C1S, GBP3, IFI27, NMI, CEACAM1, IFIT2, SP100, TNFRSF14, IFIH1, PARP10, PARP14, BST2, MX1, GBP2, IFIT3, GBP5, SLC15A3, BATF2, IL18BP, UBE2L6, IRF1, STAT1, DTX3L, IFI6, IDO1, NLRC5, IFI44L, CXCL9, TAP1, IRF9, HLA-E, HLA-F, HLA-A, HLA-B, B2M, HLA-G, HLA-C
GO:BP	GO:0019885	antigen processing and presentation of endogenous peptide antigen via MHC class I	8.01122e-18	17.0963	22	10	TAP2, ERAP2, TAP1, HLA-E, HLA-F, HLA-A, HLA-B, B2M, HLA-G, HLA-C
GO:BP	GO:0002474	antigen processing and presentation of peptide antigen via MHC class I	2.0562e-17	16.6869	36	11	TAP2, TAPBPL, ERAP2, TAP1, HLA-E, HLA-F, HLA-A, HLA-B, B2M, HLA-G, HLA-C
GO:BP	GO:0019882	antigen processing and presentation	2.33672e-16	15.6314	115	14	HLA-DRB1, PSME1, TAP2, TAPBPL, PSMB8, ERAP2, TAP1, HLA-E, HLA-F, HLA-A, HLA-B, B2M, HLA-G, HLA-C
GO:BP	GO:0048002	antigen processing and presentation of peptide antigen	6.20396e-16	15.2073	68	12	HLA-DRB1, TAP2, TAPBPL, ERAP2, TAP1, HLA-E, HLA-F, HLA-A, HLA-B, B2M, HLA-G, HLA-C
GO:BP	GO:0002831	regulation of response to biotic stimulus	1.57522e-15	14.8027	502	21	HLA-DRB1, A2M, DDX60, PARP9, CASP1, NMI, CEACAM1, IFIH1, PARP14, GBP2, GBP5, SLC15A3, IRF1, STAT1, DTX3L, NLRC5, HLA-E, HLA-F, HLA-A, HLA-B, HLA-G
GO:BP	GO:0002428	antigen processing and presentation of peptide antigen via MHC class Ib	1.3829e-14	13.8592	16	8	TAP2, HLA-E, HLA-F, HLA-A, HLA-B, B2M, HLA-G, HLA-C
GO:BP	GO:0001914	regulation of T cell mediated cytotoxicity	4.66035e-14	13.3316	47	10	HLA-DRB1, CEACAM1, TAP2, HLA-E, HLA-F, HLA-A, HLA-B, B2M, HLA-G, HLA-C
GO:BP	GO:0001906	cell killing	6.06271e-14	13.2173	217	15	HLA-DRB1, RNF19B, GBP1, GBP3, CEACAM1, TAP2, GBP2, GBP5, HLA-E, HLA-F, HLA-A, HLA-B, B2M, HLA-G, HLA-C
GO:BP	GO:0045088	regulation of innate immune response	2.01731e-13	12.6952	415	18	A2M, DDX60, PARP9, CASP1, NMI, CEACAM1, IFIH1, PARP14, GBP2, GBP5, SLC15A3, IRF1, NLRC5, HLA-E, HLA-F, HLA-A, HLA-B, HLA-G
GO:BP	GO:0002250	adaptive immune response	2.30059e-13	12.6382	739	22	HLA-DRB1, RNF19B, C2, C4B, C1S, CEACAM1, TAP2, TNFRSF14, IL18BP, IRF1, ERAP2, BTN3A2, TAP1, TNFSF13B, HLA-E, BTN3A1, HLA-F, HLA-A, HLA-B, B2M, HLA-G, HLA-C
GO:BP	GO:0001913	T cell mediated cytotoxicity	2.30059e-13	12.6382	55	10	HLA-DRB1, CEACAM1, TAP2, HLA-E, HLA-F, HLA-A, HLA-B, B2M, HLA-G, HLA-C
GO:BP	GO:0002475	antigen processing and presentation via MHC class Ib	4.07172e-13	12.3902	23	8	TAP2, HLA-E, HLA-F, HLA-A, HLA-B, B2M, HLA-G, HLA-C
GO:BP	GO:0001916	positive regulation of T cell mediated cytotoxicity	4.07172e-13	12.3902	38	9	HLA-DRB1, TAP2, HLA-E, HLA-F, HLA-A, HLA-B, B2M, HLA-G, HLA-C
GO:BP	GO:0031347	regulation of defense response	4.61891e-13	12.3355	768	22	HLA-DRB1, A2M, DDX60, PARP9, CASP1, NMI, CEACAM1, IFIH1, PARP14, GBP2, GBP5, SLC15A3, IRF1, STAT1, DTX3L, IDO1, NLRC5, HLA-E, HLA-F, HLA-A, HLA-B, HLA-G
GO:BP	GO:0002252	immune effector process	8.00759e-13	12.0965	698	21	HLA-DRB1, RNF19B, A2M, C2, DDX60, C4B, C1R, C1S, NMI, CEACAM1, TAP2, TNFRSF14, BST2, BTN3A2, HLA-E, HLA-F, HLA-A, HLA-B, B2M, HLA-G, HLA-C
GO:BP	GO:0002253	activation of immune response	8.03753e-13	12.0949	531	19	HLA-DRB1, A2M, C2, DDX60, C4B, CASP1, GBP1, C1R, C1S, NMI, CEACAM1, IFIH1, GBP2, GBP5, SLC15A3, IRF1, BTN3A2, BTN3A1, HLA-A
GO:BP	GO:0002484	antigen processing and presentation of endogenous peptide antigen via MHC class I via ER pathway	1.50705e-12	11.8219	15	7	TAP2, HLA-E, HLA-F, HLA-A, HLA-B, HLA-G, HLA-C
GO:BP	GO:0002476	antigen processing and presentation of endogenous peptide antigen via MHC class Ib	1.50705e-12	11.8219	15	7	TAP2, HLA-E, HLA-F, HLA-A, HLA-B, HLA-G, HLA-C
GO:BP	GO:0048584	positive regulation of response to stimulus	4.41664e-12	11.3549	2274	33	HLA-DRB1, A2M, C2, DDX60, C4B, PARP9, CASP1, GBP1, C1R, C1S, NMI, CEACAM1, TAP2, IFIH1, PARP14, BST2, GBP2, GBP5, SLC15A3, GUCA1A, IRF1, BTN3A2, IDO1, NLRC5, TNFSF13B, HLA-E, BTN3A1, HLA-F, HLA-A, HLA-B, B2M, HLA-G, HLA-C
KEGG	KEGG:04612	Antigen processing and presentation	4.44861e-12	11.3518	69	11	HLA-DRB1, PSME1, TAP2, TAP1, HLA-E, HLA-F, HLA-A, HLA-B, B2M, HLA-G, HLA-C
GO:BP	GO:0034341	response to type II interferon	5.00259e-12	11.3008	146	12	PARP9, CASP1, GBP1, GBP3, SP100, PARP14, BST2, GBP2, GBP5, IRF1, STAT1, NLRC5
GO:BP	GO:0001817	regulation of cytokine production	5.00259e-12	11.3008	773	21	HLA-DRB1, IL32, CASP1, GBP1, NMI, CEACAM1, TNFRSF14, IFIH1, BST2, GBP5, IRF1, STAT1, BTN3A2, IDO1, HLA-E, BTN3A1, HLA-F, HLA-A, HLA-B, B2M, HLA-G
GO:BP	GO:0001816	cytokine production	5.67304e-12	11.2462	779	21	HLA-DRB1, IL32, CASP1, GBP1, NMI, CEACAM1, TNFRSF14, IFIH1, BST2, GBP5, IRF1, STAT1, BTN3A2, IDO1, HLA-E, BTN3A1, HLA-F, HLA-A, HLA-B, B2M, HLA-G
GO:BP	GO:0002460	adaptive immune response based on somatic recombination of immune receptors built from immunoglobulin superfamily domains	7.44299e-12	11.1283	375	16	HLA-DRB1, C2, C4B, C1S, CEACAM1, TAP2, IL18BP, BTN3A2, TNFSF13B, HLA-E, HLA-F, HLA-A, HLA-B, B2M, HLA-G, HLA-C
GO:BP	GO:0002819	regulation of adaptive immune response	9.56546e-12	11.0193	202	13	HLA-DRB1, CEACAM1, TAP2, TNFRSF14, IRF1, TNFSF13B, HLA-E, HLA-F, HLA-A, HLA-B, B2M, HLA-G, HLA-C
GO:BP	GO:0045824	negative regulation of innate immune response	1.04991e-11	10.9788	82	10	A2M, NMI, CEACAM1, PARP14, NLRC5, HLA-E, HLA-F, HLA-A, HLA-B, HLA-G
GO:BP	GO:0071346	cellular response to type II interferon	2.13394e-11	10.6708	124	11	PARP9, CASP1, GBP1, GBP3, SP100, PARP14, GBP2, GBP5, IRF1, STAT1, NLRC5
GO:BP	GO:0002456	T cell mediated immunity	2.13394e-11	10.6708	124	11	HLA-DRB1, CEACAM1, TAP2, BTN3A2, HLA-E, HLA-F, HLA-A, HLA-B, B2M, HLA-G, HLA-C
GO:BP	GO:0001910	regulation of leukocyte mediated cytotoxicity	2.88521e-11	10.5398	91	10	HLA-DRB1, CEACAM1, TAP2, HLA-E, HLA-F, HLA-A, HLA-B, B2M, HLA-G, HLA-C
GO:BP	GO:0002683	negative regulation of immune system process	3.42974e-11	10.4647	495	17	HLA-DRB1, A2M, GBP1, NMI, CEACAM1, TNFRSF14, PARP14, BST2, TAPBPL, IRF1, IDO1, NLRC5, HLA-E, HLA-F, HLA-A, HLA-B, HLA-G
GO:BP	GO:0002709	regulation of T cell mediated immunity	4.28173e-11	10.3684	95	10	HLA-DRB1, CEACAM1, TAP2, HLA-E, HLA-F, HLA-A, HLA-B, B2M, HLA-G, HLA-C
GO:BP	GO:0001909	leukocyte mediated cytotoxicity	4.28173e-11	10.3684	133	11	HLA-DRB1, RNF19B, CEACAM1, TAP2, HLA-E, HLA-F, HLA-A, HLA-B, B2M, HLA-G, HLA-C
GO:BP	GO:0002711	positive regulation of T cell mediated immunity	5.2736e-11	10.2779	66	9	HLA-DRB1, TAP2, HLA-E, HLA-F, HLA-A, HLA-B, B2M, HLA-G, HLA-C
GO:BP	GO:0001912	positive regulation of leukocyte mediated cytotoxicity	5.2736e-11	10.2779	66	9	HLA-DRB1, TAP2, HLA-E, HLA-F, HLA-A, HLA-B, B2M, HLA-G, HLA-C
GO:BP	GO:0002449	lymphocyte mediated immunity	5.45184e-11	10.2635	361	15	HLA-DRB1, RNF19B, C2, C4B, C1S, CEACAM1, TAP2, BTN3A2, HLA-E, HLA-F, HLA-A, HLA-B, B2M, HLA-G, HLA-C
GO:BP	GO:0050777	negative regulation of immune response	7.65422e-11	10.1161	188	12	HLA-DRB1, A2M, NMI, CEACAM1, TNFRSF14, PARP14, NLRC5, HLA-E, HLA-F, HLA-A, HLA-B, HLA-G
GO:BP	GO:0031341	regulation of cell killing	1.0684e-10	9.97127	105	10	HLA-DRB1, CEACAM1, TAP2, HLA-E, HLA-F, HLA-A, HLA-B, B2M, HLA-G, HLA-C
GO:BP	GO:0009617	response to bacterium	1.12225e-10	9.94991	720	19	HLA-DRB1, C2, C4B, CASP1, GBP1, GBP3, TAP2, IFI44, TNFRSF14, GBP2, GBP5, IL18BP, IDO1, NLRC5, CXCL9, HLA-E, HLA-A, HLA-B, B2M
GO:BP	GO:0031343	positive regulation of cell killing	1.21886e-10	9.91405	73	9	HLA-DRB1, TAP2, HLA-E, HLA-F, HLA-A, HLA-B, B2M, HLA-G, HLA-C
GO:BP	GO:0002443	leukocyte mediated immunity	1.21886e-10	9.91405	460	16	HLA-DRB1, RNF19B, C2, C4B, C1S, CEACAM1, TAP2, BST2, BTN3A2, HLA-E, HLA-F, HLA-A, HLA-B, B2M, HLA-G, HLA-C
GO:BP	GO:0002486	antigen processing and presentation of endogenous peptide antigen via MHC class I via ER pathway, TAP-independent	1.39792e-10	9.85452	14	6	HLA-E, HLA-F, HLA-A, HLA-B, HLA-G, HLA-C
GO:BP	GO:0002832	negative regulation of response to biotic stimulus	1.88769e-10	9.72407	112	10	A2M, NMI, CEACAM1, PARP14, NLRC5, HLA-E, HLA-F, HLA-A, HLA-B, HLA-G
GO:BP	GO:0032101	regulation of response to external stimulus	2.23202e-10	9.6513	1077	22	HLA-DRB1, A2M, DDX60, PARP9, CASP1, NMI, CEACAM1, IFIH1, PARP14, GBP2, GBP5, SLC15A3, IRF1, STAT1, DTX3L, IDO1, NLRC5, HLA-E, HLA-F, HLA-A, HLA-B, HLA-G
GO:BP	GO:0002824	positive regulation of adaptive immune response based on somatic recombination of immune receptors built from immunoglobulin superfamily domains	3.66744e-10	9.43564	120	10	HLA-DRB1, TAP2, TNFSF13B, HLA-E, HLA-F, HLA-A, HLA-B, B2M, HLA-G, HLA-C
GO:BP	GO:0045953	negative regulation of natural killer cell mediated cytotoxicity	5.35691e-10	9.27109	17	6	CEACAM1, HLA-E, HLA-F, HLA-A, HLA-B, HLA-G
GO:BP	GO:0002821	positive regulation of adaptive immune response	5.80413e-10	9.23626	126	10	HLA-DRB1, TAP2, TNFSF13B, HLA-E, HLA-F, HLA-A, HLA-B, B2M, HLA-G, HLA-C
GO:BP	GO:0002716	negative regulation of natural killer cell mediated immunity	7.77059e-10	9.10955	18	6	CEACAM1, HLA-E, HLA-F, HLA-A, HLA-B, HLA-G
GO:BP	GO:0050896	response to stimulus	7.83836e-10	9.10577	8976	59	HLA-DRB1, RNF19B, IL32, A2M, FBXO6, C2, GJD3, DDX60, C4B, PARP9, ALK, CASP1, GBP1, C1R, C1S, GBP3, IFI27, NMI, CEACAM1, IFIT2, TAP2, SP100, IFI44, TNFRSF14, IFIH1, PARP10, PARP14, BST2, MX1, GBP2, IFIT3, GBP5, SLC15A3, BATF2, GUCA1A, IL18BP, UBE2L6, IRF1, PNOC, STAT1, ERAP2, BTN3A2, DTX3L, IFI6, IDO1, NLRC5, IFI44L, CXCL9, TAP1, IRF9, TNFSF13B, HLA-E, BTN3A1, HLA-F, HLA-A, HLA-B, B2M, HLA-G, HLA-C
GO:BP	GO:0002833	positive regulation of response to biotic stimulus	8.79826e-10	9.0556	369	14	HLA-DRB1, DDX60, PARP9, CASP1, NMI, IFIH1, GBP2, GBP5, SLC15A3, IRF1, NLRC5, HLA-E, HLA-F, HLA-G
GO:BP	GO:0048583	regulation of response to stimulus	8.96736e-10	9.04734	3939	39	HLA-DRB1, A2M, C2, DDX60, C4B, PARP9, ALK, CASP1, GBP1, C1R, C1S, NMI, CEACAM1, TAP2, SP100, TNFRSF14, IFIH1, PARP14, BST2, GBP2, GBP5, SLC15A3, GUCA1A, IRF1, STAT1, BTN3A2, DTX3L, IFI6, IDO1, NLRC5, TNFSF13B, HLA-E, BTN3A1, HLA-F, HLA-A, HLA-B, B2M, HLA-G, HLA-C
GO:BP	GO:0034097	response to cytokine	9.2875e-10	9.0321	932	20	PARP9, CASP1, GBP1, GBP3, IFI27, CEACAM1, SP100, TNFRSF14, IFIH1, PARP14, BST2, MX1, GBP2, GBP5, IL18BP, IRF1, STAT1, NLRC5, CXCL9, TNFSF13B
GO:BP	GO:0002697	regulation of immune effector process	1.15985e-09	8.9356	378	14	HLA-DRB1, A2M, DDX60, CEACAM1, TAP2, TNFRSF14, BST2, HLA-E, HLA-F, HLA-A, HLA-B, B2M, HLA-G, HLA-C
GO:BP	GO:0071345	cellular response to cytokine stimulus	1.24267e-09	8.90565	839	19	PARP9, CASP1, GBP1, GBP3, IFI27, CEACAM1, SP100, TNFRSF14, IFIH1, PARP14, MX1, GBP2, GBP5, IL18BP, IRF1, STAT1, NLRC5, CXCL9, TNFSF13B
GO:BP	GO:0002822	regulation of adaptive immune response based on somatic recombination of immune receptors built from immunoglobulin superfamily domains	1.24267e-09	8.90565	187	11	HLA-DRB1, CEACAM1, TAP2, TNFSF13B, HLA-E, HLA-F, HLA-A, HLA-B, B2M, HLA-G, HLA-C
GO:BP	GO:0001819	positive regulation of cytokine production	2.99851e-09	8.52309	490	15	IL32, CASP1, TNFRSF14, IFIH1, GBP5, IRF1, STAT1, BTN3A2, IDO1, HLA-E, BTN3A1, HLA-F, HLA-A, B2M, HLA-G
GO:BP	GO:0002764	immune response-regulating signaling pathway	3.1312e-09	8.50429	492	15	HLA-DRB1, DDX60, CASP1, GBP1, NMI, CEACAM1, IFIH1, GBP2, GBP5, SLC15A3, IRF1, BTN3A2, BTN3A1, HLA-A, HLA-G
GO:BP	GO:0002477	antigen processing and presentation of exogenous peptide antigen via MHC class Ib	3.5395e-09	8.45106	4	4	TAP2, HLA-E, HLA-F, B2M
GO:BP	GO:0001911	negative regulation of leukocyte mediated cytotoxicity	3.57265e-09	8.44701	23	6	CEACAM1, HLA-E, HLA-F, HLA-A, HLA-B, HLA-G
GO:BP	GO:0045089	positive regulation of innate immune response	4.56957e-09	8.34012	345	13	DDX60, PARP9, CASP1, NMI, IFIH1, GBP2, GBP5, SLC15A3, IRF1, NLRC5, HLA-E, HLA-F, HLA-G
GO:BP	GO:0019884	antigen processing and presentation of exogenous antigen	6.48786e-09	8.1879	47	7	HLA-DRB1, PSME1, TAP2, HLA-E, HLA-F, HLA-A, B2M
GO:BP	GO:0031342	negative regulation of cell killing	7.77853e-09	8.1091	26	6	CEACAM1, HLA-E, HLA-F, HLA-A, HLA-B, HLA-G
GO:BP	GO:0060333	type II interferon-mediated signaling pathway	9.85053e-09	8.00654	27	6	PARP9, SP100, PARP14, IRF1, STAT1, NLRC5
GO:BP	GO:0002708	positive regulation of lymphocyte mediated immunity	1.1142e-08	7.95304	124	9	HLA-DRB1, TAP2, HLA-E, HLA-F, HLA-A, HLA-B, B2M, HLA-G, HLA-C
GO:BP	GO:0080134	regulation of response to stress	1.11989e-08	7.95082	1340	22	HLA-DRB1, A2M, DDX60, PARP9, CASP1, NMI, CEACAM1, IFIH1, PARP14, GBP2, GBP5, SLC15A3, IRF1, STAT1, DTX3L, IDO1, NLRC5, HLA-E, HLA-F, HLA-A, HLA-B, HLA-G
KEGG	KEGG:05330	Allograft rejection	1.27833e-08	7.89336	34	7	HLA-DRB1, HLA-E, HLA-F, HLA-A, HLA-B, HLA-G, HLA-C
KEGG	KEGG:05169	Epstein-Barr virus infection	1.27833e-08	7.89336	198	12	HLA-DRB1, TAP2, STAT1, TAP1, IRF9, HLA-E, HLA-F, HLA-A, HLA-B, B2M, HLA-G, HLA-C
GO:BP	GO:0002757	immune response-activating signaling pathway	1.48047e-08	7.8296	465	14	HLA-DRB1, DDX60, CASP1, GBP1, NMI, CEACAM1, IFIH1, GBP2, GBP5, SLC15A3, IRF1, BTN3A2, BTN3A1, HLA-A
GO:BP	GO:0140639	positive regulation of pyroptosis	1.57821e-08	7.80184	5	4	GBP1, GBP3, GBP2, GBP5
GO:BP	GO:0002706	regulation of lymphocyte mediated immunity	1.66907e-08	7.77753	182	10	HLA-DRB1, CEACAM1, TAP2, HLA-E, HLA-F, HLA-A, HLA-B, B2M, HLA-G, HLA-C
GO:BP	GO:0031349	positive regulation of defense response	1.68764e-08	7.77272	471	14	DDX60, PARP9, CASP1, NMI, IFIH1, GBP2, GBP5, SLC15A3, IRF1, IDO1, NLRC5, HLA-E, HLA-F, HLA-G
GO:BP	GO:0002703	regulation of leukocyte mediated immunity	1.69389e-08	7.77111	243	11	HLA-DRB1, CEACAM1, TAP2, BST2, HLA-E, HLA-F, HLA-A, HLA-B, B2M, HLA-G, HLA-C
KEGG	KEGG:05332	Graft-versus-host disease	1.81276e-08	7.74166	37	7	HLA-DRB1, HLA-E, HLA-F, HLA-A, HLA-B, HLA-G, HLA-C
GO:BP	GO:0031348	negative regulation of defense response	1.97685e-08	7.70403	247	11	HLA-DRB1, A2M, NMI, CEACAM1, PARP14, NLRC5, HLA-E, HLA-F, HLA-A, HLA-B, HLA-G
GO:BP	GO:0010033	response to organic substance	1.97685e-08	7.70403	2637	30	HLA-DRB1, A2M, FBXO6, C2, GJD3, C4B, PARP9, ALK, CASP1, GBP1, GBP3, IFI27, CEACAM1, TAP2, SP100, TNFRSF14, IFIH1, PARP14, BST2, MX1, GBP2, GBP5, IL18BP, IRF1, STAT1, IDO1, NLRC5, CXCL9, TNFSF13B, B2M
GO:BP	GO:0048518	positive regulation of biological process	2.02554e-08	7.69346	6250	47	HLA-DRB1, MUSTN1, RNF19B, HTATIP2, IL32, A2M, C2, DDX60, C4B, PARP9, ALK, CASP1, GBP1, C1R, C1S, GBP3, NMI, CEACAM1, IFIT2, TAP2, SP100, TNFRSF14, IFIH1, RBM20, PARP14, BST2, GBP2, GBP5, SLC15A3, GUCA1A, IRF1, STAT1, BTN3A2, DTX3L, IDO1, NLRC5, CXCL9, IRF9, TNFSF13B, HLA-E, BTN3A1, HLA-F, HLA-A, HLA-B, B2M, HLA-G, HLA-C
GO:BP	GO:0002699	positive regulation of immune effector process	2.18679e-08	7.66019	250	11	HLA-DRB1, DDX60, TAP2, TNFRSF14, HLA-E, HLA-F, HLA-A, HLA-B, B2M, HLA-G, HLA-C
KEGG	KEGG:04940	Type I diabetes mellitus	2.59448e-08	7.58595	40	7	HLA-DRB1, HLA-E, HLA-F, HLA-A, HLA-B, HLA-G, HLA-C
GO:BP	GO:0019221	cytokine-mediated signaling pathway	3.32538e-08	7.47816	499	14	PARP9, CASP1, IFI27, CEACAM1, SP100, TNFRSF14, IFIH1, PARP14, MX1, IRF1, STAT1, NLRC5, CXCL9, TNFSF13B
GO:BP	GO:0002705	positive regulation of leukocyte mediated immunity	4.16495e-08	7.38039	146	9	HLA-DRB1, TAP2, HLA-E, HLA-F, HLA-A, HLA-B, B2M, HLA-G, HLA-C
GO:BP	GO:0042270	protection from natural killer cell mediated cytotoxicity	4.18112e-08	7.37871	6	4	HLA-E, HLA-A, HLA-B, HLA-G
GO:BP	GO:0051715	cytolysis in another organism	4.18112e-08	7.37871	6	4	GBP1, GBP3, GBP2, GBP5
GO:MF	GO:0019955	cytokine binding	0.0161652	1.79142	145	4	A2M, GBP1, TNFRSF14, IL18BP
GO:BP	GO:0070269	pyroptosis	4.41294e-08	7.35527	35	6	CASP1, GBP1, GBP3, IFI27, GBP2, GBP5
KEGG	KEGG:05168	Herpes simplex virus 1 infection	5.69913e-08	7.24419	506	16	HLA-DRB1, TAP2, SP100, TNFRSF14, IFIH1, BST2, STAT1, TAP1, IRF9, HLA-E, HLA-F, HLA-A, HLA-B, B2M, HLA-G, HLA-C
KEGG	KEGG:04145	Phagosome	5.69913e-08	7.24419	147	10	HLA-DRB1, C1R, TAP2, TAP1, HLA-E, HLA-F, HLA-A, HLA-B, HLA-G, HLA-C
GO:BP	GO:0002704	negative regulation of leukocyte mediated immunity	6.14661e-08	7.21136	66	7	CEACAM1, BST2, HLA-E, HLA-F, HLA-A, HLA-B, HLA-G
GO:BP	GO:0140888	interferon-mediated signaling pathway	6.6426e-08	7.17766	106	8	PARP9, IFI27, SP100, IFIH1, PARP14, IRF1, STAT1, NLRC5
KEGG	KEGG:05320	Autoimmune thyroid disease	7.20456e-08	7.14239	49	7	HLA-DRB1, HLA-E, HLA-F, HLA-A, HLA-B, HLA-G, HLA-C
GO:BP	GO:0002478	antigen processing and presentation of exogenous peptide antigen	7.22093e-08	7.14141	38	6	HLA-DRB1, TAP2, HLA-E, HLA-F, HLA-A, B2M
GO:BP	GO:0042267	natural killer cell mediated cytotoxicity	1.10966e-07	6.95481	72	7	RNF19B, CEACAM1, HLA-E, HLA-F, HLA-A, HLA-B, HLA-G
GO:BP	GO:0002228	natural killer cell mediated immunity	1.4683e-07	6.83319	75	7	RNF19B, CEACAM1, HLA-E, HLA-F, HLA-A, HLA-B, HLA-G
GO:BP	GO:0002698	negative regulation of immune effector process	1.7116e-07	6.7666	120	8	A2M, CEACAM1, BST2, HLA-E, HLA-F, HLA-A, HLA-B, HLA-G
GO:BP	GO:0019835	cytolysis	1.79165e-07	6.74675	8	4	GBP1, GBP3, GBP2, GBP5
GO:BP	GO:0042269	regulation of natural killer cell mediated cytotoxicity	1.99054e-07	6.70103	45	6	CEACAM1, HLA-E, HLA-F, HLA-A, HLA-B, HLA-G
GO:BP	GO:0048522	positive regulation of cellular process	2.31079e-07	6.63624	5717	43	HLA-DRB1, MUSTN1, HTATIP2, IL32, C2, DDX60, C4B, PARP9, ALK, CASP1, GBP1, GBP3, NMI, CEACAM1, IFIT2, TAP2, SP100, TNFRSF14, IFIH1, RBM20, PARP14, BST2, GBP2, GBP5, SLC15A3, GUCA1A, IRF1, STAT1, BTN3A2, DTX3L, IDO1, NLRC5, CXCL9, IRF9, TNFSF13B, HLA-E, BTN3A1, HLA-F, HLA-A, HLA-B, B2M, HLA-G, HLA-C
GO:BP	GO:0002715	regulation of natural killer cell mediated immunity	3.31711e-07	6.47924	49	6	CEACAM1, HLA-E, HLA-F, HLA-A, HLA-B, HLA-G
GO:BP	GO:0032103	positive regulation of response to external stimulus	3.59066e-07	6.44483	609	14	DDX60, PARP9, CASP1, NMI, IFIH1, GBP2, GBP5, SLC15A3, IRF1, IDO1, NLRC5, HLA-E, HLA-F, HLA-G
KEGG	KEGG:05416	Viral myocarditis	3.89784e-07	6.40918	63	7	HLA-DRB1, HLA-E, HLA-F, HLA-A, HLA-B, HLA-G, HLA-C
GO:BP	GO:0002707	negative regulation of lymphocyte mediated immunity	6.64069e-07	6.17779	55	6	CEACAM1, HLA-E, HLA-F, HLA-A, HLA-B, HLA-G
GO:BP	GO:0002237	response to molecule of bacterial origin	6.75346e-07	6.17047	354	11	C2, C4B, CASP1, GBP3, TAP2, GBP2, GBP5, IL18BP, IDO1, CXCL9, B2M
GO:BP	GO:0042098	T cell proliferation	9.90648e-07	6.00408	214	9	HLA-DRB1, TNFRSF14, IRF1, IDO1, TNFSF13B, HLA-E, BTN3A1, HLA-A, HLA-G
KEGG	KEGG:05170	Human immunodeficiency virus 1 infection	1.21376e-06	5.91587	210	10	TAP2, BST2, TAP1, HLA-E, HLA-F, HLA-A, HLA-B, B2M, HLA-G, HLA-C
GO:CC	GO:0042612	MHC class I protein complex	6.55255e-15	14.1836	8	7	HLA-E, HLA-F, HLA-A, HLA-B, B2M, HLA-G, HLA-C
GO:BP	GO:0032102	negative regulation of response to external stimulus	2.58728e-06	5.58716	405	11	HLA-DRB1, A2M, NMI, CEACAM1, PARP14, NLRC5, HLA-E, HLA-F, HLA-A, HLA-B, HLA-G
GO:MF	GO:0042605	peptide antigen binding	9.09883e-14	13.041	42	10	HLA-DRB1, TAP2, TAP1, HLA-E, HLA-F, HLA-A, HLA-B, B2M, HLA-G, HLA-C
GO:BP	GO:0002367	cytokine production involved in immune response	3.10046e-06	5.50857	118	7	TNFRSF14, BST2, HLA-E, HLA-F, HLA-A, B2M, HLA-G
GO:CC	GO:0042611	MHC protein complex	8.65248e-13	12.0629	24	8	HLA-DRB1, HLA-E, HLA-F, HLA-A, HLA-B, B2M, HLA-G, HLA-C
GO:BP	GO:0002718	regulation of cytokine production involved in immune response	3.10046e-06	5.50857	118	7	TNFRSF14, BST2, HLA-E, HLA-F, HLA-A, B2M, HLA-G
GO:BP	GO:0042129	regulation of T cell proliferation	3.76638e-06	5.42408	181	8	HLA-DRB1, TNFRSF14, IRF1, IDO1, TNFSF13B, HLA-E, HLA-A, HLA-G
GO:BP	GO:0050789	regulation of biological process	4.00757e-06	5.39712	12287	63	HLA-DRB1, MUSTN1, RNF19B, PSMF1, HTATIP2, ENST00000511677, IL32, A2M, FBXO6, C2, GJD3, DDX60, PSME1, C4B, PARP9, ALK, CASP1, GBP1, C1R, C1S, GBP3, IFI27, PSMB9, NMI, CEACAM1, IFIT2, TAP2, SP100, TNFRSF14, IFIH1, RBM20, PARP10, PARP14, BST2, MX1, GBP2, IFIT3, GBP5, ETV7, SLC15A3, BATF2, GUCA1A, TAPBPL, IRF1, PSMB8, PNOC, STAT1, BTN3A2, DTX3L, IFI6, IDO1, NLRC5, CXCL9, IRF9, TNFSF13B, HLA-E, BTN3A1…
GO:BP	GO:0006959	humoral immune response	4.04407e-06	5.39318	254	9	HLA-DRB1, A2M, C2, C4B, C1R, C1S, CXCL9, HLA-E, HLA-A
GO:CC	GO:0042824	MHC class I peptide loading complex	1.37133e-09	8.86286	9	5	TAP2, TAPBPL, TAP1, HLA-A, B2M
GO:BP	GO:0065007	biological regulation	4.24285e-06	5.37234	12680	64	HLA-DRB1, MUSTN1, RNF19B, PSMF1, HTATIP2, ENST00000511677, IL32, A2M, FBXO6, C2, GJD3, DDX60, PSME1, C4B, PARP9, ALK, CASP1, GBP1, C1R, C1S, GBP3, IFI27, PSMB9, NMI, CEACAM1, IFIT2, TAP2, SP100, TNFRSF14, IFIH1, RBM20, PARP10, PARP14, BST2, MX1, GBP2, IFIT3, GBP5, ETV7, SLC15A3, BATF2, GUCA1A, TAPBPL, IRF1, PSMB8, PNOC, STAT1, ERAP2, BTN3A2, DTX3L, IFI6, IDO1, NLRC5, CXCL9, IRF9, TNFSF13B, HLA-E,…
GO:BP	GO:0016032	viral process	4.32921e-06	5.36359	429	11	HLA-DRB1, IL32, PARP9, IFI27, SP100, TNFRSF14, IFIH1, PARP10, BST2, MX1, STAT1
GO:BP	GO:0070663	regulation of leukocyte proliferation	5.81762e-06	5.23525	266	9	HLA-DRB1, TNFRSF14, BST2, IRF1, IDO1, TNFSF13B, HLA-E, HLA-A, HLA-G
GO:MF	GO:0003823	antigen binding	7.62683e-08	7.11766	174	10	HLA-DRB1, TAP2, TAP1, HLA-E, HLA-F, HLA-A, HLA-B, B2M, HLA-G, HLA-C
GO:CC	GO:0032398	MHC class Ib protein complex	8.38354e-05	4.07657	2	2	HLA-E, HLA-F
GO:BP	GO:0070661	leukocyte proliferation	6.00369e-06	5.22158	351	10	HLA-DRB1, TNFRSF14, BST2, IRF1, IDO1, TNFSF13B, HLA-E, BTN3A1, HLA-A, HLA-G
GO:BP	GO:0002720	positive regulation of cytokine production involved in immune response	6.1866e-06	5.20855	81	6	TNFRSF14, HLA-E, HLA-F, HLA-A, B2M, HLA-G
GO:BP	GO:0010628	positive regulation of gene expression	7.8218e-06	5.10669	1189	17	MUSTN1, IL32, CASP1, TNFRSF14, IFIH1, RBM20, GBP5, IRF1, STAT1, BTN3A2, IDO1, HLA-E, BTN3A1, HLA-F, HLA-A, B2M, HLA-G
GO:BP	GO:0034340	response to type I interferon	9.97152e-06	5.00124	88	6	IFI27, SP100, IFIH1, MX1, STAT1, NLRC5
GO:MF	GO:0015433	ABC-type peptide antigen transporter activity	0.000292497	3.53388	2	2	TAP2, TAP1
GO:BP	GO:0045321	leukocyte activation	1.13479e-05	4.94508	946	15	HLA-DRB1, NMI, CEACAM1, TNFRSF14, BST2, BATF2, IRF1, IDO1, TNFSF13B, HLA-E, BTN3A1, HLA-F, HLA-A, B2M, HLA-G
GO:MF	GO:0023029	MHC class Ib protein binding	0.00232849	2.63293	6	2	TAP2, TAP1
GO:MF	GO:0023023	MHC protein complex binding	0.0026826	2.57144	33	3	HLA-DRB1, TAPBPL, B2M
GO:MF	GO:0042287	MHC protein binding	0.0043233	2.36419	40	3	TAP2, TAP1, HLA-E
GO:BP	GO:0140970	AIM2 inflammasome complex assembly	1.27309e-05	4.89514	6	3	CASP1, GBP2, GBP5
GO:BP	GO:0048525	negative regulation of viral process	1.53181e-05	4.81479	95	6	IL32, SP100, IFIH1, BST2, MX1, STAT1
GO:CC	GO:0042613	MHC class II protein complex	0.00578352	2.23781	17	2	HLA-DRB1, B2M
GO:BP	GO:0046651	lymphocyte proliferation	1.85218e-05	4.73232	308	9	HLA-DRB1, TNFRSF14, IRF1, IDO1, TNFSF13B, HLA-E, BTN3A1, HLA-A, HLA-G
GO:MF	GO:0042288	MHC class I protein binding	0.0161652	1.79142	18	2	TAP1, HLA-E
GO:BP	GO:0071356	cellular response to tumor necrosis factor	1.93215e-05	4.71396	228	8	CASP1, GBP1, GBP3, TNFRSF14, GBP2, IL18BP, STAT1, TNFSF13B
KEGG	KEGG:05163	Human cytomegalovirus infection	2.03643e-05	4.69113	223	9	TAP2, TAP1, HLA-E, HLA-F, HLA-A, HLA-B, B2M, HLA-G, HLA-C
GO:BP	GO:0032943	mononuclear cell proliferation	2.19565e-05	4.65844	315	9	HLA-DRB1, TNFRSF14, IRF1, IDO1, TNFSF13B, HLA-E, BTN3A1, HLA-A, HLA-G
KEGG	KEGG:05171	Coronavirus disease - COVID-19	2.30517e-05	4.6373	231	9	C2, C4B, CASP1, C1R, C1S, IFIH1, MX1, STAT1, IRF9
GO:MF	GO:0023026	MHC class II protein complex binding	0.0227074	1.64383	24	2	HLA-DRB1, B2M
KEGG	KEGG:05133	Pertussis	2.30517e-05	4.6373	76	6	C2, C4B, CASP1, C1R, C1S, IRF1
GO:BP	GO:0050670	regulation of lymphocyte proliferation	2.54194e-05	4.59484	237	8	HLA-DRB1, TNFRSF14, IRF1, IDO1, TNFSF13B, HLA-E, HLA-A, HLA-G
GO:BP	GO:0002221	pattern recognition receptor signaling pathway	2.83266e-05	4.5478	241	8	DDX60, CASP1, NMI, IFIH1, GBP2, GBP5, SLC15A3, IRF1
GO:BP	GO:0098581	detection of external biotic stimulus	2.83266e-05	4.5478	26	4	HLA-DRB1, C4B, HLA-A, HLA-B
GO:BP	GO:0032944	regulation of mononuclear cell proliferation	2.83266e-05	4.5478	241	8	HLA-DRB1, TNFRSF14, IRF1, IDO1, TNFSF13B, HLA-E, HLA-A, HLA-G
GO:BP	GO:0031328	positive regulation of cellular biosynthetic process	2.85653e-05	4.54416	2685	25	HLA-DRB1, MUSTN1, HTATIP2, IL32, PARP9, CASP1, SP100, TNFRSF14, IFIH1, RBM20, GBP5, GUCA1A, IRF1, STAT1, BTN3A2, DTX3L, IDO1, NLRC5, IRF9, HLA-E, BTN3A1, HLA-F, HLA-A, B2M, HLA-G
GO:BP	GO:0050792	regulation of viral process	2.95126e-05	4.52999	169	7	HLA-DRB1, IL32, SP100, IFIH1, BST2, MX1, STAT1
GO:BP	GO:0071310	cellular response to organic substance	3.05055e-05	4.51562	1971	21	HLA-DRB1, PARP9, ALK, CASP1, GBP1, GBP3, IFI27, CEACAM1, SP100, TNFRSF14, IFIH1, PARP14, MX1, GBP2, GBP5, IL18BP, IRF1, STAT1, NLRC5, CXCL9, TNFSF13B
GO:BP	GO:0002729	positive regulation of natural killer cell cytokine production	3.21515e-05	4.4928	8	3	HLA-E, HLA-F, HLA-G
GO:BP	GO:0009891	positive regulation of biosynthetic process	3.21515e-05	4.4928	2706	25	HLA-DRB1, MUSTN1, HTATIP2, IL32, PARP9, CASP1, SP100, TNFRSF14, IFIH1, RBM20, GBP5, GUCA1A, IRF1, STAT1, BTN3A2, DTX3L, IDO1, NLRC5, IRF9, HLA-E, BTN3A1, HLA-F, HLA-A, B2M, HLA-G
GO:BP	GO:0034612	response to tumor necrosis factor	3.4362e-05	4.46392	249	8	CASP1, GBP1, GBP3, TNFRSF14, GBP2, IL18BP, STAT1, TNFSF13B
GO:BP	GO:0046649	lymphocyte activation	3.73939e-05	4.4272	783	13	HLA-DRB1, CEACAM1, TNFRSF14, BST2, IRF1, IDO1, TNFSF13B, HLA-E, BTN3A1, HLA-F, HLA-A, B2M, HLA-G
GO:BP	GO:0042221	response to chemical	3.80835e-05	4.41926	3957	31	HLA-DRB1, A2M, FBXO6, C2, GJD3, C4B, PARP9, ALK, CASP1, GBP1, GBP3, IFI27, CEACAM1, TAP2, SP100, TNFRSF14, IFIH1, PARP14, BST2, MX1, GBP2, GBP5, GUCA1A, IL18BP, IRF1, STAT1, IDO1, NLRC5, CXCL9, TNFSF13B, B2M
GO:BP	GO:0006956	complement activation	4.01447e-05	4.39637	64	5	A2M, C2, C4B, C1R, C1S
GO:CC	GO:0072558	NLRP1 inflammasome complex	0.0417229	1.37963	4	1	CASP1
GO:CC	GO:0097169	AIM2 inflammasome complex	0.0417229	1.37963	4	1	CASP1
GO:CC	GO:0072557	IPAF inflammasome complex	0.0417229	1.37963	4	1	CASP1
GO:BP	GO:0002758	innate immune response-activating signaling pathway	4.34682e-05	4.36183	258	8	DDX60, CASP1, NMI, IFIH1, GBP2, GBP5, SLC15A3, IRF1
GO:BP	GO:0051239	regulation of multicellular organismal process	4.39073e-05	4.35746	2955	26	HLA-DRB1, MUSTN1, HTATIP2, IL32, GJD3, CASP1, GBP1, NMI, CEACAM1, SP100, TNFRSF14, IFIH1, BST2, GBP5, IRF1, STAT1, BTN3A2, IDO1, TNFSF13B, HLA-E, BTN3A1, HLA-F, HLA-A, HLA-B, B2M, HLA-G
GO:BP	GO:0042110	T cell activation	4.39073e-05	4.35746	555	11	HLA-DRB1, CEACAM1, TNFRSF14, IRF1, IDO1, TNFSF13B, HLA-E, BTN3A1, HLA-A, B2M, HLA-G
GO:BP	GO:0002727	regulation of natural killer cell cytokine production	4.43226e-05	4.35338	9	3	HLA-E, HLA-F, HLA-G
GO:BP	GO:0060760	positive regulation of response to cytokine stimulus	4.43226e-05	4.35338	66	5	PARP9, CASP1, IFIH1, PARP14, NLRC5
GO:BP	GO:0002370	natural killer cell cytokine production	4.43226e-05	4.35338	9	3	HLA-E, HLA-F, HLA-G
GO:BP	GO:2000564	regulation of CD8-positive, alpha-beta T cell proliferation	4.43226e-05	4.35338	9	3	IRF1, HLA-E, HLA-A
GO:BP	GO:0035740	CD8-positive, alpha-beta T cell proliferation	4.43226e-05	4.35338	9	3	IRF1, HLA-E, HLA-A
KEGG	KEGG:05165	Human papillomavirus infection	5.01375e-05	4.29984	330	10	MX1, IRF1, STAT1, IRF9, HLA-E, HLA-F, HLA-A, HLA-B, HLA-G, HLA-C
KEGG	KEGG:05167	Kaposi sarcoma-associated herpesvirus infection	5.01375e-05	4.29984	194	8	STAT1, IRF9, HLA-E, HLA-F, HLA-A, HLA-B, HLA-G, HLA-C
GO:BP	GO:0060255	regulation of macromolecule metabolic process	5.12218e-05	4.29054	6631	42	HLA-DRB1, MUSTN1, RNF19B, PSMF1, HTATIP2, ENST00000511677, IL32, PSME1, PARP9, ALK, CASP1, GBP1, IFI27, PSMB9, NMI, CEACAM1, SP100, TNFRSF14, IFIH1, RBM20, PARP10, PARP14, BST2, GBP5, ETV7, BATF2, IRF1, PSMB8, STAT1, BTN3A2, DTX3L, IFI6, IDO1, NLRC5, IRF9, HLA-E, BTN3A1, HLA-F, HLA-A, HLA-B, B2M, HLA-G
GO:BP	GO:0002507	tolerance induction	5.15343e-05	4.2879	31	4	IDO1, HLA-E, HLA-B, HLA-G
GO:BP	GO:0010557	positive regulation of macromolecule biosynthetic process	5.22151e-05	4.2822	2603	24	HLA-DRB1, MUSTN1, HTATIP2, IL32, PARP9, CASP1, SP100, TNFRSF14, IFIH1, RBM20, GBP5, IRF1, STAT1, BTN3A2, DTX3L, IDO1, NLRC5, IRF9, HLA-E, BTN3A1, HLA-F, HLA-A, B2M, HLA-G
GO:BP	GO:0002700	regulation of production of molecular mediator of immune response	5.24833e-05	4.27998	188	7	TNFRSF14, BST2, HLA-E, HLA-F, HLA-A, B2M, HLA-G
GO:BP	GO:0007166	cell surface receptor signaling pathway	5.29561e-05	4.27608	2799	25	HLA-DRB1, PARP9, ALK, CASP1, GBP1, IFI27, NMI, CEACAM1, SP100, TNFRSF14, IFIH1, PARP14, MX1, IRF1, STAT1, BTN3A2, DTX3L, IFI6, NLRC5, CXCL9, IRF9, TNFSF13B, BTN3A1, HLA-A, HLA-G
GO:BP	GO:0001775	cell activation	5.33203e-05	4.27311	1092	15	HLA-DRB1, NMI, CEACAM1, TNFRSF14, BST2, BATF2, IRF1, IDO1, TNFSF13B, HLA-E, BTN3A1, HLA-F, HLA-A, B2M, HLA-G
GO:MF	GO:0046977	TAP binding	2.14103e-12	11.6694	7	6	TAP2, TAP1, HLA-F, HLA-A, HLA-B, HLA-C
GO:BP	GO:0022408	negative regulation of cell-cell adhesion	5.33203e-05	4.27311	189	7	HLA-DRB1, CEACAM1, TNFRSF14, IRF1, IDO1, HLA-E, HLA-G
GO:BP	GO:1903037	regulation of leukocyte cell-cell adhesion	5.98454e-05	4.22297	365	9	HLA-DRB1, TNFRSF14, IRF1, IDO1, TNFSF13B, HLA-E, HLA-A, B2M, HLA-G
GO:CC	GO:0012507	ER to Golgi transport vesicle membrane	2.65391e-11	10.5761	59	9	HLA-DRB1, STX17, HLA-E, HLA-F, HLA-A, HLA-B, B2M, HLA-G, HLA-C
KEGG	KEGG:05203	Viral carcinogenesis	6.04514e-05	4.21859	201	8	SP100, IRF9, HLA-E, HLA-F, HLA-A, HLA-B, HLA-G, HLA-C
GO:BP	GO:0050868	negative regulation of T cell activation	6.0461e-05	4.21852	125	6	HLA-DRB1, TNFRSF14, IRF1, IDO1, HLA-E, HLA-G
GO:BP	GO:0008285	negative regulation of cell population proliferation	6.11197e-05	4.21382	701	12	HLA-DRB1, NMI, CEACAM1, TNFRSF14, PARP10, IFIT3, IRF1, STAT1, IDO1, HLA-E, B2M, HLA-G
GO:BP	GO:0051241	negative regulation of multicellular organismal process	6.31252e-05	4.1998	1110	15	HLA-DRB1, GJD3, GBP1, NMI, CEACAM1, SP100, TNFRSF14, BST2, IRF1, STAT1, IDO1, HLA-E, HLA-F, B2M, HLA-G
GO:BP	GO:0042130	negative regulation of T cell proliferation	6.32523e-05	4.19892	72	5	HLA-DRB1, TNFRSF14, IDO1, HLA-E, HLA-G
GO:BP	GO:0002218	activation of innate immune response	6.79275e-05	4.16795	279	8	DDX60, CASP1, NMI, IFIH1, GBP2, GBP5, SLC15A3, IRF1
GO:CC	GO:0098553	lumenal side of endoplasmic reticulum membrane	9.41473e-11	10.0262	25	7	HLA-DRB1, HLA-E, HLA-F, HLA-A, HLA-B, HLA-G, HLA-C
GO:BP	GO:0022407	regulation of cell-cell adhesion	6.92413e-05	4.15963	477	10	HLA-DRB1, CEACAM1, TNFRSF14, IRF1, IDO1, TNFSF13B, HLA-E, HLA-A, B2M, HLA-G
GO:BP	GO:0050863	regulation of T cell activation	6.97914e-05	4.1562	374	9	HLA-DRB1, TNFRSF14, IRF1, IDO1, TNFSF13B, HLA-E, HLA-A, B2M, HLA-G
GO:BP	GO:0007162	negative regulation of cell adhesion	7.79561e-05	4.10815	285	8	HLA-DRB1, GBP1, CEACAM1, TNFRSF14, IRF1, IDO1, HLA-E, HLA-G
KEGG	KEGG:04514	Cell adhesion molecules	8.7773e-05	4.05664	153	7	HLA-DRB1, HLA-E, HLA-F, HLA-A, HLA-B, HLA-G, HLA-C
GO:BP	GO:0002702	positive regulation of production of molecular mediator of immune response	8.97323e-05	4.04705	135	6	TNFRSF14, HLA-E, HLA-F, HLA-A, B2M, HLA-G
GO:BP	GO:0050866	negative regulation of cell activation	9.29263e-05	4.03186	208	7	HLA-DRB1, CEACAM1, TNFRSF14, IRF1, IDO1, HLA-E, HLA-G
GO:CC	GO:0030670	phagocytic vesicle membrane	3.1213e-10	9.50566	81	9	TAP2, TAP1, HLA-E, HLA-F, HLA-A, HLA-B, B2M, HLA-G, HLA-C
GO:BP	GO:1903038	negative regulation of leukocyte cell-cell adhesion	9.29263e-05	4.03186	136	6	HLA-DRB1, TNFRSF14, IRF1, IDO1, HLA-E, HLA-G
GO:CC	GO:0030134	COPII-coated ER to Golgi transport vesicle	6.20614e-10	9.20718	89	9	HLA-DRB1, STX17, HLA-E, HLA-F, HLA-A, HLA-B, B2M, HLA-G, HLA-C
KEGG	KEGG:05166	Human T-cell leukemia virus 1 infection	9.71365e-05	4.01262	218	8	HLA-DRB1, HLA-E, HLA-F, HLA-A, HLA-B, B2M, HLA-G, HLA-C
GO:BP	GO:0050852	T cell receptor signaling pathway	0.000100013	3.99994	138	6	HLA-DRB1, GBP1, CEACAM1, BTN3A2, BTN3A1, HLA-A
GO:BP	GO:0051240	positive regulation of multicellular organismal process	0.000102963	3.98732	1637	18	HLA-DRB1, MUSTN1, IL32, CASP1, TNFRSF14, IFIH1, GBP5, IRF1, STAT1, BTN3A2, IDO1, TNFSF13B, HLA-E, BTN3A1, HLA-F, HLA-A, B2M, HLA-G
GO:BP	GO:0009595	detection of biotic stimulus	0.000104975	3.97892	38	4	HLA-DRB1, C4B, HLA-A, HLA-B
GO:CC	GO:0098576	lumenal side of membrane	9.0773e-10	9.04204	36	7	HLA-DRB1, HLA-E, HLA-F, HLA-A, HLA-B, HLA-G, HLA-C
GO:BP	GO:0060337	type I interferon-mediated signaling pathway	0.00010591	3.97506	81	5	IFI27, SP100, IFIH1, STAT1, NLRC5
GO:BP	GO:0071357	cellular response to type I interferon	0.000111841	3.9514	82	5	IFI27, SP100, IFIH1, STAT1, NLRC5
GO:BP	GO:0007159	leukocyte cell-cell adhesion	0.000119848	3.92137	403	9	HLA-DRB1, TNFRSF14, IRF1, IDO1, TNFSF13B, HLA-E, HLA-A, B2M, HLA-G
GO:BP	GO:0002440	production of molecular mediator of immune response	0.000127332	3.89506	220	7	TNFRSF14, BST2, HLA-E, HLA-F, HLA-A, B2M, HLA-G
GO:BP	GO:0048519	negative regulation of biological process	0.000127332	3.89506	5874	38	HLA-DRB1, PSMF1, HTATIP2, ENST00000511677, IL32, A2M, FBXO6, GJD3, PARP9, ALK, GBP1, IFI27, NMI, CEACAM1, SP100, TNFRSF14, IFIH1, RBM20, PARP10, PARP14, BST2, MX1, IFIT3, ETV7, TAPBPL, IRF1, STAT1, DTX3L, IFI6, IDO1, NLRC5, CXCL9, HLA-E, HLA-F, HLA-A, HLA-B, B2M, HLA-G
GO:BP	GO:0002664	regulation of T cell tolerance induction	0.000127332	3.89506	13	3	IDO1, HLA-B, HLA-G
GO:BP	GO:0019222	regulation of metabolic process	0.000129897	3.8864	7158	43	HLA-DRB1, MUSTN1, RNF19B, PSMF1, HTATIP2, ENST00000511677, IL32, PSME1, PARP9, ALK, CASP1, GBP1, IFI27, PSMB9, NMI, CEACAM1, SP100, TNFRSF14, IFIH1, RBM20, PARP10, PARP14, BST2, GBP5, ETV7, BATF2, GUCA1A, IRF1, PSMB8, STAT1, BTN3A2, DTX3L, IFI6, IDO1, NLRC5, IRF9, HLA-E, BTN3A1, HLA-F, HLA-A, HLA-B, B2M, HLA-G
GO:BP	GO:0002485	antigen processing and presentation of endogenous peptide antigen via MHC class I via ER pathway, TAP-dependent	0.000130076	3.8858	2	2	TAP2, HLA-A
GO:BP	GO:0002481	antigen processing and presentation of exogenous protein antigen via MHC class Ib, TAP-dependent	0.000130076	3.8858	2	2	TAP2, B2M
GO:BP	GO:0140973	positive regulation of AIM2 inflammasome complex assembly	0.000130076	3.8858	2	2	GBP2, GBP5
GO:BP	GO:0036269	swimming behavior	0.000130076	3.8858	2	2	ALK, IDO1
GO:BP	GO:0042127	regulation of cell population proliferation	0.000139984	3.85392	1683	18	HLA-DRB1, MUSTN1, ALK, NMI, CEACAM1, TNFRSF14, PARP10, BST2, IFIT3, IRF1, STAT1, IDO1, CXCL9, TNFSF13B, HLA-E, HLA-A, B2M, HLA-G
GO:BP	GO:0050672	negative regulation of lymphocyte proliferation	0.000140594	3.85203	87	5	HLA-DRB1, TNFRSF14, IDO1, HLA-E, HLA-G
GO:CC	GO:0030666	endocytic vesicle membrane	2.86528e-08	7.54283	200	10	HLA-DRB1, TAP2, TAP1, HLA-E, HLA-F, HLA-A, HLA-B, B2M, HLA-G, HLA-C
GO:CC	GO:0045335	phagocytic vesicle	2.86528e-08	7.54283	143	9	TAP2, TAP1, HLA-E, HLA-F, HLA-A, HLA-B, B2M, HLA-G, HLA-C
GO:BP	GO:0032945	negative regulation of mononuclear cell proliferation	0.000147868	3.83012	88	5	HLA-DRB1, TNFRSF14, IDO1, HLA-E, HLA-G
GO:BP	GO:0010604	positive regulation of macromolecule metabolic process	0.000159884	3.7962	3420	27	HLA-DRB1, MUSTN1, RNF19B, HTATIP2, IL32, PARP9, CASP1, NMI, SP100, TNFRSF14, IFIH1, RBM20, PARP14, GBP5, IRF1, STAT1, BTN3A2, DTX3L, IDO1, NLRC5, IRF9, HLA-E, BTN3A1, HLA-F, HLA-A, B2M, HLA-G
GO:BP	GO:0046640	regulation of alpha-beta T cell proliferation	0.000173955	3.75956	44	4	TNFRSF14, IRF1, HLA-E, HLA-A
GO:BP	GO:0042742	defense response to bacterium	0.000177655	3.75042	325	8	CASP1, GBP1, GBP3, TNFRSF14, GBP2, GBP5, HLA-E, HLA-A
GO:BP	GO:0060334	regulation of type II interferon-mediated signaling pathway	0.000183927	3.73535	15	3	PARP9, PARP14, NLRC5
GO:BP	GO:0060330	regulation of response to type II interferon	0.000183927	3.73535	15	3	PARP9, PARP14, NLRC5
GO:BP	GO:0002768	immune response-regulating cell surface receptor signaling pathway	0.000183927	3.73535	327	8	HLA-DRB1, GBP1, NMI, CEACAM1, BTN3A2, BTN3A1, HLA-A, HLA-G
GO:CC	GO:0009897	external side of plasma membrane	1.05792e-07	6.97555	384	12	HLA-DRB1, TNFRSF14, BTN3A2, CXCL9, HLA-E, BTN3A1, HLA-F, HLA-A, HLA-B, B2M, HLA-G, HLA-C
GO:BP	GO:0002517	T cell tolerance induction	0.000183927	3.73535	15	3	IDO1, HLA-B, HLA-G
GO:CC	GO:0030658	transport vesicle membrane	1.13172e-07	6.94626	235	10	HLA-DRB1, STX17, CEACAM1, HLA-E, HLA-F, HLA-A, HLA-B, B2M, HLA-G, HLA-C
GO:BP	GO:0051250	negative regulation of lymphocyte activation	0.00020373	3.69095	160	6	HLA-DRB1, TNFRSF14, IRF1, IDO1, HLA-E, HLA-G
GO:BP	GO:0010468	regulation of gene expression	0.000213064	3.67149	5526	36	HLA-DRB1, MUSTN1, HTATIP2, ENST00000511677, IL32, PARP9, ALK, CASP1, GBP1, IFI27, NMI, CEACAM1, SP100, TNFRSF14, IFIH1, RBM20, PARP10, PARP14, BST2, GBP5, ETV7, BATF2, IRF1, STAT1, BTN3A2, DTX3L, IDO1, NLRC5, IRF9, HLA-E, BTN3A1, HLA-F, HLA-A, HLA-B, B2M, HLA-G
GO:BP	GO:0070664	negative regulation of leukocyte proliferation	0.000214339	3.6689	96	5	HLA-DRB1, TNFRSF14, IDO1, HLA-E, HLA-G
GO:BP	GO:0046633	alpha-beta T cell proliferation	0.000215378	3.6668	47	4	TNFRSF14, IRF1, HLA-E, HLA-A
GO:BP	GO:0032496	response to lipopolysaccharide	0.000215378	3.6668	336	8	C2, CASP1, GBP3, GBP2, GBP5, IL18BP, IDO1, CXCL9
GO:BP	GO:0016045	detection of bacterium	0.000217944	3.66166	16	3	HLA-DRB1, HLA-A, HLA-B
GO:CC	GO:0030662	coated vesicle membrane	3.79367e-07	6.42094	199	9	HLA-DRB1, STX17, HLA-E, HLA-F, HLA-A, HLA-B, B2M, HLA-G, HLA-C
GO:BP	GO:0031326	regulation of cellular biosynthetic process	0.000217944	3.66166	5781	37	HLA-DRB1, MUSTN1, HTATIP2, ENST00000511677, IL32, PARP9, ALK, CASP1, GBP1, IFI27, NMI, CEACAM1, SP100, TNFRSF14, IFIH1, RBM20, PARP10, PARP14, BST2, GBP5, ETV7, BATF2, GUCA1A, IRF1, STAT1, BTN3A2, DTX3L, IDO1, NLRC5, IRF9, HLA-E, BTN3A1, HLA-F, HLA-A, HLA-B, B2M, HLA-G
GO:BP	GO:0009893	positive regulation of metabolic process	0.000225432	3.64698	3711	28	HLA-DRB1, MUSTN1, RNF19B, HTATIP2, IL32, PARP9, CASP1, NMI, SP100, TNFRSF14, IFIH1, RBM20, PARP14, GBP5, GUCA1A, IRF1, STAT1, BTN3A2, DTX3L, IDO1, NLRC5, IRF9, HLA-E, BTN3A1, HLA-F, HLA-A, B2M, HLA-G
GO:BP	GO:0070887	cellular response to chemical stimulus	0.00022737	3.64327	2683	23	HLA-DRB1, PARP9, ALK, CASP1, GBP1, GBP3, IFI27, CEACAM1, SP100, TNFRSF14, IFIH1, PARP14, MX1, GBP2, GBP5, GUCA1A, IL18BP, IRF1, STAT1, NLRC5, CXCL9, TNFSF13B, B2M
GO:CC	GO:0055038	recycling endosome membrane	1.03303e-06	5.98589	105	7	HLA-E, HLA-F, HLA-A, HLA-B, B2M, HLA-G, HLA-C
GO:CC	GO:0030659	cytoplasmic vesicle membrane	1.12345e-06	5.94944	1226	18	HLA-DRB1, STX17, GBP1, CEACAM1, TAP2, BST2, GBP2, GBP5, SLC15A3, DTX3L, TAP1, HLA-E, HLA-F, HLA-A, HLA-B, B2M, HLA-G, HLA-C
GO:BP	GO:0050870	positive regulation of T cell activation	0.000235456	3.62809	247	7	HLA-DRB1, TNFRSF14, TNFSF13B, HLA-E, HLA-A, B2M, HLA-G
GO:CC	GO:0012506	vesicle membrane	1.24998e-06	5.9031	1240	18	HLA-DRB1, STX17, GBP1, CEACAM1, TAP2, BST2, GBP2, GBP5, SLC15A3, DTX3L, TAP1, HLA-E, HLA-F, HLA-A, HLA-B, B2M, HLA-G, HLA-C
GO:CC	GO:0098552	side of membrane	1.28678e-06	5.8905	721	14	HLA-DRB1, TNFRSF14, BST2, GBP5, BTN3A2, CXCL9, HLA-E, BTN3A1, HLA-F, HLA-A, HLA-B, B2M, HLA-G, HLA-C
GO:CC	GO:0106139	symbiont cell surface	1.97088e-06	5.70534	4	3	C4B, GBP1, GBP5
GO:MF	GO:0042277	peptide binding	2.08666e-06	5.68055	327	11	HLA-DRB1, TAP2, ERAP2, TAP1, HLA-E, HLA-F, HLA-A, HLA-B, B2M, HLA-G, HLA-C
KEGG	KEGG:04621	NOD-like receptor signaling pathway	0.000240645	3.61862	182	7	CASP1, GBP1, GBP3, GBP2, GBP5, STAT1, IRF9
GO:CC	GO:0009986	cell surface	2.68321e-06	5.57135	903	15	HLA-DRB1, GJD3, CEACAM1, TNFRSF14, BST2, BTN3A2, CXCL9, HLA-E, BTN3A1, HLA-F, HLA-A, HLA-B, B2M, HLA-G, HLA-C
GO:CC	GO:0030139	endocytic vesicle	2.68321e-06	5.57135	346	10	HLA-DRB1, TAP2, TAP1, HLA-E, HLA-F, HLA-A, HLA-B, B2M, HLA-G, HLA-C
GO:CC	GO:0031901	early endosome membrane	2.8502e-06	5.54512	192	8	DTX3L, HLA-E, HLA-F, HLA-A, HLA-B, B2M, HLA-G, HLA-C
GO:CC	GO:0005789	endoplasmic reticulum membrane	2.91629e-06	5.53517	1194	17	HLA-DRB1, RNF19B, STX17, IFI27, TAP2, MX1, TAPBPL, ERAP2, IFI6, TAP1, HLA-E, HLA-F, HLA-A, HLA-B, B2M, HLA-G, HLA-C
GO:CC	GO:0000139	Golgi membrane	2.91629e-06	5.53517	671	13	HLA-DRB1, GBP1, GBP3, GBP2, GBP5, TAPBPL, HLA-E, HLA-F, HLA-A, HLA-B, B2M, HLA-G, HLA-C
GO:CC	GO:0098827	endoplasmic reticulum subcompartment	2.91629e-06	5.53517	1200	17	HLA-DRB1, RNF19B, STX17, IFI27, TAP2, MX1, TAPBPL, ERAP2, IFI6, TAP1, HLA-E, HLA-F, HLA-A, HLA-B, B2M, HLA-G, HLA-C
GO:CC	GO:0042175	nuclear outer membrane-endoplasmic reticulum membrane network	3.40303e-06	5.46813	1217	17	HLA-DRB1, RNF19B, STX17, IFI27, TAP2, MX1, TAPBPL, ERAP2, IFI6, TAP1, HLA-E, HLA-F, HLA-A, HLA-B, B2M, HLA-G, HLA-C
GO:CC	GO:0044217	other organism part	3.40303e-06	5.46813	5	3	C4B, GBP1, GBP5
GO:BP	GO:0009889	regulation of biosynthetic process	0.000243391	3.6137	5813	37	HLA-DRB1, MUSTN1, HTATIP2, ENST00000511677, IL32, PARP9, ALK, CASP1, GBP1, IFI27, NMI, CEACAM1, SP100, TNFRSF14, IFIH1, RBM20, PARP10, PARP14, BST2, GBP5, ETV7, BATF2, GUCA1A, IRF1, STAT1, BTN3A2, DTX3L, IDO1, NLRC5, IRF9, HLA-E, BTN3A1, HLA-F, HLA-A, HLA-B, B2M, HLA-G
GO:BP	GO:0002501	peptide antigen assembly with MHC protein complex	0.000256335	3.59119	17	3	HLA-DRB1, TAPBPL, B2M
GO:BP	GO:0002396	MHC protein complex assembly	0.000256335	3.59119	17	3	HLA-DRB1, TAPBPL, B2M
GO:BP	GO:0140374	antiviral innate immune response	0.000285687	3.54411	51	4	IFIT2, IFIH1, MX1, IFIT3
GO:BP	GO:0031325	positive regulation of cellular metabolic process	0.000298472	3.5251	3346	26	HLA-DRB1, MUSTN1, HTATIP2, IL32, PARP9, CASP1, SP100, TNFRSF14, IFIH1, RBM20, PARP14, GBP5, GUCA1A, IRF1, STAT1, BTN3A2, DTX3L, IDO1, NLRC5, IRF9, HLA-E, BTN3A1, HLA-F, HLA-A, B2M, HLA-G
GO:BP	GO:0010556	regulation of macromolecule biosynthetic process	0.000339945	3.46859	5654	36	HLA-DRB1, MUSTN1, HTATIP2, ENST00000511677, IL32, PARP9, ALK, CASP1, GBP1, IFI27, NMI, CEACAM1, SP100, TNFRSF14, IFIH1, RBM20, PARP10, PARP14, BST2, GBP5, ETV7, BATF2, IRF1, STAT1, BTN3A2, DTX3L, IDO1, NLRC5, IRF9, HLA-E, BTN3A1, HLA-F, HLA-A, HLA-B, B2M, HLA-G
GO:BP	GO:0098543	detection of other organism	0.000356569	3.44786	19	3	HLA-DRB1, HLA-A, HLA-B
GO:CC	GO:0030135	coated vesicle	8.31639e-06	5.08007	312	9	HLA-DRB1, STX17, HLA-E, HLA-F, HLA-A, HLA-B, B2M, HLA-G, HLA-C
GO:MF	GO:0046978	TAP1 binding	1.02491e-05	4.98932	4	3	TAP2, TAP1, HLA-F
GO:MF	GO:0033218	amide binding	1.02491e-05	4.98932	398	11	HLA-DRB1, TAP2, ERAP2, TAP1, HLA-E, HLA-F, HLA-A, HLA-B, B2M, HLA-G, HLA-C
GO:BP	GO:0008283	cell population proliferation	0.000366012	3.4365	2006	19	HLA-DRB1, MUSTN1, ALK, NMI, CEACAM1, TNFRSF14, PARP10, BST2, IFIT3, IRF1, STAT1, IDO1, CXCL9, TNFSF13B, HLA-E, BTN3A1, HLA-A, B2M, HLA-G
GO:CC	GO:0030133	transport vesicle	1.39704e-05	4.85479	432	10	HLA-DRB1, STX17, CEACAM1, HLA-E, HLA-F, HLA-A, HLA-B, B2M, HLA-G, HLA-C
GO:BP	GO:1903039	positive regulation of leukocyte cell-cell adhesion	0.000397729	3.40041	270	7	HLA-DRB1, TNFRSF14, TNFSF13B, HLA-E, HLA-A, B2M, HLA-G
GO:BP	GO:2001185	regulation of CD8-positive, alpha-beta T cell activation	0.000410662	3.38652	20	3	IRF1, HLA-E, HLA-A
GO:BP	GO:0002643	regulation of tolerance induction	0.000410662	3.38652	20	3	IDO1, HLA-B, HLA-G
KEGG	KEGG:05150	Staphylococcus aureus infection	0.00041676	3.38011	86	5	HLA-DRB1, C2, C4B, C1R, C1S
KEGG	KEGG:04610	Complement and coagulation cascades	0.00041676	3.38011	86	5	A2M, C2, C4B, C1R, C1S
GO:BP	GO:0002695	negative regulation of leukocyte activation	0.00042688	3.36969	186	6	HLA-DRB1, TNFRSF14, IRF1, IDO1, HLA-E, HLA-G
GO:BP	GO:0046634	regulation of alpha-beta T cell activation	0.00042688	3.36969	113	5	HLA-DRB1, TNFRSF14, IRF1, HLA-E, HLA-A
KEGG	KEGG:03050	Proteasome	0.000441799	3.35478	46	4	PSMF1, PSME1, PSMB9, PSMB8
GO:BP	GO:0050865	regulation of cell activation	0.000471106	3.32688	616	10	HLA-DRB1, CEACAM1, TNFRSF14, IRF1, IDO1, TNFSF13B, HLA-E, HLA-A, B2M, HLA-G
GO:BP	GO:0001961	positive regulation of cytokine-mediated signaling pathway	0.000483923	3.31522	59	4	PARP9, CASP1, PARP14, NLRC5
GO:BP	GO:0050851	antigen receptor-mediated signaling pathway	0.000487742	3.31181	191	6	HLA-DRB1, GBP1, CEACAM1, BTN3A2, BTN3A1, HLA-A
GO:BP	GO:0051249	regulation of lymphocyte activation	0.000494361	3.30596	497	9	HLA-DRB1, TNFRSF14, IRF1, IDO1, TNFSF13B, HLA-E, HLA-A, B2M, HLA-G
GO:BP	GO:0002820	negative regulation of adaptive immune response	0.000575364	3.24006	62	4	CEACAM1, TNFRSF14, HLA-F, HLA-G
GO:BP	GO:0032655	regulation of interleukin-12 production	0.000575364	3.24006	62	4	IRF1, IDO1, HLA-B, HLA-G
GO:BP	GO:0032615	interleukin-12 production	0.000575364	3.24006	62	4	IRF1, IDO1, HLA-B, HLA-G
GO:BP	GO:0001818	negative regulation of cytokine production	0.000590926	3.22847	290	7	HLA-DRB1, GBP1, NMI, CEACAM1, BST2, IDO1, HLA-F
GO:BP	GO:0140971	regulation of AIM2 inflammasome complex assembly	0.000627011	3.20273	4	2	GBP2, GBP5
GO:BP	GO:0046967	cytosol to endoplasmic reticulum transport	0.000627011	3.20273	4	2	TAP2, TAP1
GO:BP	GO:2000566	positive regulation of CD8-positive, alpha-beta T cell proliferation	0.000627011	3.20273	4	2	HLA-E, HLA-A
GO:CC	GO:0055037	recycling endosome	4.03313e-05	4.39436	201	7	HLA-E, HLA-F, HLA-A, HLA-B, B2M, HLA-G, HLA-C
GO:BP	GO:0030155	regulation of cell adhesion	0.000638845	3.1946	778	11	HLA-DRB1, GBP1, CEACAM1, TNFRSF14, IRF1, IDO1, TNFSF13B, HLA-E, HLA-A, B2M, HLA-G
GO:BP	GO:0002418	immune response to tumor cell	0.000671869	3.17272	24	3	HLA-DRB1, CEACAM1, HLA-A
GO:BP	GO:0062208	positive regulation of pattern recognition receptor signaling pathway	0.000671869	3.17272	65	4	DDX60, GBP2, GBP5, SLC15A3
GO:BP	GO:0002429	immune response-activating cell surface receptor signaling pathway	0.000694012	3.15863	299	7	HLA-DRB1, GBP1, NMI, CEACAM1, BTN3A2, BTN3A1, HLA-A
GO:CC	GO:0098588	bounding membrane of organelle	4.75891e-05	4.32249	2203	21	HLA-DRB1, STX17, GBP1, GBP3, IFI27, CEACAM1, TAP2, BST2, GBP2, GBP5, SLC15A3, TAPBPL, DTX3L, TAP1, HLA-E, HLA-F, HLA-A, HLA-B, B2M, HLA-G, HLA-C
KEGG	KEGG:04218	Cellular senescence	0.000698993	3.15553	155	6	HLA-E, HLA-F, HLA-A, HLA-B, HLA-G, HLA-C
GO:BP	GO:0009435	NAD biosynthetic process	0.00085141	3.06986	26	3	PARP9, PARP10, IDO1
GO:BP	GO:0042832	defense response to protozoan	0.000951369	3.02165	27	3	GBP1, GBP2, BATF2
GO:BP	GO:0034343	type III interferon production	0.00100307	2.99867	5	2	IL32, IFIH1
GO:BP	GO:0034344	regulation of type III interferon production	0.00100307	2.99867	5	2	IL32, IFIH1
GO:BP	GO:0022409	positive regulation of cell-cell adhesion	0.00100307	2.99867	318	7	HLA-DRB1, TNFRSF14, TNFSF13B, HLA-E, HLA-A, B2M, HLA-G
KEGG	KEGG:05164	Influenza A	0.00100516	2.99777	167	6	HLA-DRB1, CASP1, IFIH1, MX1, STAT1, IRF9
GO:BP	GO:0019058	viral life cycle	0.00103185	2.98638	320	7	HLA-DRB1, IL32, IFI27, TNFRSF14, IFIH1, BST2, MX1
GO:CC	GO:0031984	organelle subcompartment	5.80976e-05	4.23584	1521	17	HLA-DRB1, RNF19B, STX17, IFI27, TAP2, MX1, TAPBPL, ERAP2, IFI6, TAP1, HLA-E, HLA-F, HLA-A, HLA-B, B2M, HLA-G, HLA-C
GO:CC	GO:0005783	endoplasmic reticulum	5.8652e-05	4.23172	2055	20	HLA-DRB1, RNF19B, STX17, PSMF1, FBXO6, IFI27, IFIT2, TAP2, MX1, TAPBPL, ERAP2, IFI6, TAP1, HLA-E, HLA-F, HLA-A, HLA-B, B2M, HLA-G, HLA-C
GO:BP	GO:0019363	pyridine nucleotide biosynthetic process	0.00103201	2.98632	28	3	PARP9, PARP10, IDO1
GO:BP	GO:0019359	nicotinamide nucleotide biosynthetic process	0.00103201	2.98632	28	3	PARP9, PARP10, IDO1
GO:BP	GO:0002710	negative regulation of T cell mediated immunity	0.00103201	2.98632	28	3	CEACAM1, HLA-F, HLA-G
GO:BP	GO:0051251	positive regulation of lymphocyte activation	0.00107507	2.96856	323	7	HLA-DRB1, TNFRSF14, TNFSF13B, HLA-E, HLA-A, B2M, HLA-G
GO:BP	GO:0002694	regulation of leukocyte activation	0.00113034	2.94679	561	9	HLA-DRB1, TNFRSF14, IRF1, IDO1, TNFSF13B, HLA-E, HLA-A, B2M, HLA-G
GO:BP	GO:0036037	CD8-positive, alpha-beta T cell activation	0.0011341	2.94535	29	3	IRF1, HLA-E, HLA-A
GO:MF	GO:0030881	beta-2-microglobulin binding	6.46286e-05	4.18958	7	3	HLA-E, HLA-F, HLA-A
GO:MF	GO:0042803	protein homodimerization activity	6.46286e-05	4.18958	724	13	PSMF1, DPYD, GBP1, GBP3, CEACAM1, SP100, BST2, GBP2, GBP5, STAT1, TAP1, B2M, HLA-G
GO:MF	GO:0061134	peptidase regulator activity	6.46286e-05	4.18958	227	8	PSMF1, A2M, PSME1, C4B, CASP1, BST2, GBP2, GBP5
GO:BP	GO:1903900	regulation of viral life cycle	0.00123144	2.90959	145	5	HLA-DRB1, IL32, IFIH1, BST2, MX1
GO:BP	GO:0001562	response to protozoan	0.00124676	2.90422	30	3	GBP1, GBP2, BATF2
GO:BP	GO:0072525	pyridine-containing compound biosynthetic process	0.00137133	2.86286	31	3	PARP9, PARP10, IDO1
GO:BP	GO:0060335	positive regulation of type II interferon-mediated signaling pathway	0.00142888	2.84501	6	2	PARP9, NLRC5
GO:CC	GO:0005769	early endosome	8.81384e-05	4.05483	429	9	SAMD9L, DTX3L, HLA-E, HLA-F, HLA-A, HLA-B, B2M, HLA-G, HLA-C
GO:BP	GO:0060332	positive regulation of response to type II interferon	0.00142888	2.84501	6	2	PARP9, NLRC5
GO:BP	GO:0062207	regulation of pattern recognition receptor signaling pathway	0.00145851	2.83609	151	5	DDX60, GBP2, GBP5, SLC15A3, IRF1
GO:BP	GO:0032647	regulation of interferon-alpha production	0.00147948	2.82989	32	3	NMI, IFIH1, STAT1
GO:BP	GO:0032607	interferon-alpha production	0.00147948	2.82989	32	3	NMI, IFIH1, STAT1
GO:BP	GO:0051098	regulation of binding	0.00158797	2.79916	243	6	IL32, PARP9, IFIT2, SP100, DTX3L, B2M
GO:BP	GO:0002717	positive regulation of natural killer cell mediated immunity	0.0016106	2.79301	33	3	HLA-E, HLA-F, HLA-G
GO:MF	GO:0005515	protein binding	0.00011592	3.93584	14838	69	HLA-DRB1, RNF19B, STX17, PSMF1, HTATIP2, IL32, A2M, FBXO6, C2, APOL4, GJD3, DDX60, PSME1, C4B, DPYD, PARP9, ALK, CASP1, GBP1, APOL6, C1S, GBP3, IFI27, PSMB9, NMI, CEACAM1, IFIT2, TAP2, SP100, EPSTI1, IFI44, SAMD9L, TNFRSF14, IFIH1, RBM20, PARP10, PARP14, BST2, MX1, GBP2, IFIT3, GBP5, ETV7, SLC15A3, BATF2, GUCA1A, TAPBPL, IL18BP, UBE2L6, IRF1, PSMB8, PNOC, STAT1, BTN3A2, DTX3L, IFI6, NLRC5, CXCL9,…
GO:MF	GO:0061135	endopeptidase regulator activity	0.000119819	3.92147	184	7	PSMF1, A2M, PSME1, C4B, BST2, GBP2, GBP5
GO:MF	GO:0005102	signaling receptor binding	0.000119819	3.92147	1501	18	HLA-DRB1, IL32, A2M, TAP2, IL18BP, PNOC, STAT1, BTN3A2, CXCL9, TAP1, TNFSF13B, HLA-E, BTN3A1, HLA-F, HLA-A, HLA-B, HLA-G, HLA-C
GO:MF	GO:0042802	identical protein binding	0.000119819	3.92147	2162	22	PSMF1, A2M, DPYD, ALK, CASP1, GBP1, C1S, GBP3, IFI27, NMI, CEACAM1, SP100, IFIH1, BST2, MX1, GBP2, IFIT3, GBP5, STAT1, TAP1, B2M, HLA-G
GO:BP	GO:0002753	cytoplasmic pattern recognition receptor signaling pathway	0.00166403	2.77884	156	5	DDX60, IFIH1, GBP2, GBP5, SLC15A3
GO:CC	GO:0010008	endosome membrane	0.000122094	3.9133	567	10	HLA-DRB1, SLC15A3, DTX3L, HLA-E, HLA-F, HLA-A, HLA-B, B2M, HLA-G, HLA-C
GO:CC	GO:0012505	endomembrane system	0.000125318	3.90199	4777	32	HLA-DRB1, RNF19B, STX17, PSMF1, HTATIP2, A2M, FBXO6, GBP1, GBP3, IFI27, CEACAM1, IFIT2, TAP2, SAMD9L, PARP10, BST2, MX1, GBP2, GBP5, SLC15A3, TAPBPL, ERAP2, DTX3L, IFI6, TAP1, HLA-E, HLA-F, HLA-A, HLA-B, B2M, HLA-G, HLA-C
GO:BP	GO:0035456	response to interferon-beta	0.0017415	2.75908	34	3	BST2, IRF1, STAT1
GO:BP	GO:0002230	positive regulation of defense response to virus by host	0.0017415	2.75908	34	3	PARP9, STAT1, DTX3L
GO:BP	GO:0002696	positive regulation of leukocyte activation	0.00176925	2.75221	354	7	HLA-DRB1, TNFRSF14, TNFSF13B, HLA-E, HLA-A, B2M, HLA-G
GO:BP	GO:0045589	regulation of regulatory T cell differentiation	0.00188536	2.72461	35	3	HLA-DRB1, IRF1, HLA-G
GO:BP	GO:0070106	interleukin-27-mediated signaling pathway	0.00191148	2.71863	7	2	MX1, STAT1
KEGG	KEGG:04650	Natural killer cell mediated cytotoxicity	0.00194195	2.71176	124	5	HLA-E, HLA-A, HLA-B, HLA-G, HLA-C
GO:BP	GO:0006508	proteolysis	0.00215145	2.66727	1573	15	RNF19B, PSMF1, FBXO6, C2, PSME1, CASP1, C1R, C1S, IFI27, PSMB9, UBE2L6, PSMB8, ERAP2, DTX3L, IFI6
GO:BP	GO:0000209	protein polyubiquitination	0.00225149	2.64753	261	6	RNF19B, IFI27, NMI, PARP10, UBE2L6, DTX3L
GO:BP	GO:0141061	disruption of cell in another organism	0.00226078	2.64574	92	4	GBP1, GBP3, GBP2, GBP5
GO:MF	GO:0042608	T cell receptor binding	0.000177921	3.74977	11	3	HLA-DRB1, HLA-E, HLA-A
GO:BP	GO:0031640	killing of cells of another organism	0.00226078	2.64574	92	4	GBP1, GBP3, GBP2, GBP5
GO:BP	GO:0050867	positive regulation of cell activation	0.00228925	2.64031	371	7	HLA-DRB1, TNFRSF14, TNFSF13B, HLA-E, HLA-A, B2M, HLA-G
GO:BP	GO:0060759	regulation of response to cytokine stimulus	0.00231033	2.63633	169	5	PARP9, CASP1, IFIH1, PARP14, NLRC5
GO:BP	GO:0002369	T cell cytokine production	0.00233101	2.63246	38	3	HLA-F, HLA-A, B2M
GO:BP	GO:0002724	regulation of T cell cytokine production	0.00233101	2.63246	38	3	HLA-F, HLA-A, B2M
GO:BP	GO:2000427	positive regulation of apoptotic cell clearance	0.00244873	2.61106	8	2	C2, C4B
GO:BP	GO:0032741	positive regulation of interleukin-18 production	0.00244873	2.61106	8	2	CASP1, GBP5
GO:BP	GO:0141060	disruption of anatomical structure in another organism	0.00247285	2.6068	95	4	GBP1, GBP3, GBP2, GBP5
GO:CC	GO:0042825	TAP complex	0.000217945	3.66165	3	2	TAP2, TAP1
GO:CC	GO:0070721	ISGF3 complex	0.000217945	3.66165	3	2	STAT1, IRF9
GO:BP	GO:0002347	response to tumor cell	0.00247285	2.6068	39	3	HLA-DRB1, CEACAM1, HLA-A
GO:BP	GO:0045066	regulatory T cell differentiation	0.00247285	2.6068	39	3	HLA-DRB1, IRF1, HLA-G
KEGG	KEGG:05322	Systemic lupus erythematosus	0.002484	2.60485	132	5	HLA-DRB1, C2, C4B, C1R, C1S
GO:BP	GO:0012501	programmed cell death	0.00266442	2.5744	1984	17	HTATIP2, ALK, CASP1, GBP1, GBP3, IFI27, IFIT2, SP100, MX1, GBP2, IFIT3, GBP5, IRF1, STAT1, IFI6, IDO1, HLA-G
GO:BP	GO:0008219	cell death	0.00270823	2.56731	1988	17	HTATIP2, ALK, CASP1, GBP1, GBP3, IFI27, IFIT2, SP100, MX1, GBP2, IFIT3, GBP5, IRF1, STAT1, IFI6, IDO1, HLA-G
GO:CC	GO:0031982	vesicle	0.000246275	3.60858	4004	28	HLA-DRB1, STX17, A2M, C2, PSME1, C4B, ALK, GBP1, GBP3, PSMB9, CEACAM1, TAP2, SAMD9L, BST2, GBP2, GBP5, SLC15A3, IL18BP, PSMB8, DTX3L, TAP1, HLA-E, HLA-F, HLA-A, HLA-B, B2M, HLA-G, HLA-C
GO:CC	GO:0031410	cytoplasmic vesicle	0.000267289	3.57302	2513	21	HLA-DRB1, STX17, A2M, GBP1, GBP3, CEACAM1, TAP2, SAMD9L, BST2, GBP2, GBP5, SLC15A3, DTX3L, TAP1, HLA-E, HLA-F, HLA-A, HLA-B, B2M, HLA-G, HLA-C
GO:CC	GO:0097708	intracellular vesicle	0.000268584	3.57092	2518	21	HLA-DRB1, STX17, A2M, GBP1, GBP3, CEACAM1, TAP2, SAMD9L, BST2, GBP2, GBP5, SLC15A3, DTX3L, TAP1, HLA-E, HLA-F, HLA-A, HLA-B, B2M, HLA-G, HLA-C
GO:BP	GO:0065009	regulation of molecular function	0.00270823	2.56731	1799	16	HLA-DRB1, IL32, PARP9, ALK, CASP1, PSMB9, CEACAM1, IFIT2, SP100, PARP10, GUCA1A, PSMB8, DTX3L, IFI6, NLRC5, B2M
GO:BP	GO:0046631	alpha-beta T cell activation	0.00281572	2.55041	178	5	HLA-DRB1, TNFRSF14, IRF1, HLA-E, HLA-A
GO:BP	GO:0006958	complement activation, classical pathway	0.00281847	2.54999	41	3	C2, C4B, C1S
GO:CC	GO:0005839	proteasome core complex	0.000357466	3.44676	23	3	PSMF1, PSMB9, PSMB8
GO:BP	GO:0002424	T cell mediated immune response to tumor cell	0.002997	2.52331	9	2	HLA-DRB1, HLA-A
GO:CC	GO:0140534	endoplasmic reticulum protein-containing complex	0.000366416	3.43603	126	5	TAP2, TAPBPL, TAP1, HLA-A, B2M
GO:BP	GO:0001915	negative regulation of T cell mediated cytotoxicity	0.002997	2.52331	9	2	CEACAM1, HLA-G
GO:BP	GO:0035563	positive regulation of chromatin binding	0.002997	2.52331	9	2	PARP9, DTX3L
GO:BP	GO:0002666	positive regulation of T cell tolerance induction	0.002997	2.52331	9	2	IDO1, HLA-G
GO:BP	GO:2001187	positive regulation of CD8-positive, alpha-beta T cell activation	0.002997	2.52331	9	2	HLA-E, HLA-A
GO:BP	GO:0050794	regulation of cellular process	0.00303359	2.51804	11738	55	HLA-DRB1, MUSTN1, HTATIP2, ENST00000511677, IL32, FBXO6, C2, GJD3, DDX60, PSME1, C4B, PARP9, ALK, CASP1, GBP1, GBP3, IFI27, NMI, CEACAM1, IFIT2, TAP2, SP100, TNFRSF14, IFIH1, RBM20, PARP10, PARP14, BST2, MX1, GBP2, IFIT3, GBP5, ETV7, SLC15A3, BATF2, GUCA1A, IRF1, PNOC, STAT1, BTN3A2, DTX3L, IFI6, IDO1, NLRC5, CXCL9, IRF9, TNFSF13B, HLA-E, BTN3A1, HLA-F, HLA-A, HLA-B, B2M, HLA-G, HLA-C
GO:CC	GO:0000502	proteasome complex	0.000419253	3.37752	67	4	PSMF1, PSME1, PSMB9, PSMB8
GO:BP	GO:0032735	positive regulation of interleukin-12 production	0.00316698	2.49935	43	3	IRF1, IDO1, HLA-G
GO:BP	GO:0048585	negative regulation of response to stimulus	0.00322878	2.49096	1648	15	HLA-DRB1, A2M, GBP1, NMI, CEACAM1, TNFRSF14, PARP14, STAT1, IFI6, NLRC5, HLA-E, HLA-F, HLA-A, HLA-B, HLA-G
GO:BP	GO:0097028	dendritic cell differentiation	0.00336665	2.4728	44	3	BATF2, HLA-B, HLA-G
GO:BP	GO:0033209	tumor necrosis factor-mediated signaling pathway	0.00341526	2.46658	105	4	CASP1, TNFRSF14, STAT1, TNFSF13B
GO:BP	GO:0039531	regulation of cytoplasmic pattern recognition receptor signaling pathway	0.00341526	2.46658	105	4	DDX60, GBP2, GBP5, SLC15A3
GO:MF	GO:1904680	peptide transmembrane transporter activity	0.000521553	3.2827	16	3	TAP2, SLC15A3, TAP1
GO:CC	GO:0005615	extracellular space	0.00053632	3.27058	3303	24	HLA-DRB1, IL32, A2M, C2, APOL4, PSME1, C4B, ALK, C1S, PSMB9, NMI, CEACAM1, BST2, IL18BP, PSMB8, CXCL9, TNFSF13B, HLA-E, HLA-F, HLA-A, HLA-B, B2M, HLA-G, HLA-C
GO:CC	GO:0005576	extracellular region	0.00053632	3.27058	4213	28	HLA-DRB1, IL32, A2M, C2, APOL4, PSME1, C4B, ALK, GBP1, APOL6, C1R, C1S, PSMB9, NMI, CEACAM1, BST2, IL18BP, PSMB8, PNOC, CXCL9, TNFSF13B, HLA-E, HLA-F, HLA-A, HLA-B, B2M, HLA-G, HLA-C
GO:CC	GO:0031090	organelle membrane	0.000571528	3.24296	3770	26	HLA-DRB1, RNF19B, STX17, GBP1, GBP3, IFI27, CEACAM1, TAP2, BST2, MX1, GBP2, GBP5, SLC15A3, GUCA1A, TAPBPL, ERAP2, DTX3L, IFI6, TAP1, HLA-E, HLA-F, HLA-A, HLA-B, B2M, HLA-G, HLA-C
GO:CC	GO:1990111	spermatoproteasome complex	0.000572673	3.24209	5	2	PSMB9, PSMB8
GO:BP	GO:1901700	response to oxygen-containing compound	0.00349633	2.45639	1663	15	HLA-DRB1, A2M, C2, GJD3, ALK, CASP1, GBP3, CEACAM1, SP100, GBP2, GBP5, IL18BP, STAT1, IDO1, CXCL9
GO:BP	GO:0043068	positive regulation of programmed cell death	0.00349633	2.45639	532	8	HTATIP2, GBP1, GBP3, IFIT2, GBP2, GBP5, IDO1, HLA-G
GO:BP	GO:0044092	negative regulation of molecular function	0.0035533	2.44937	672	9	PARP9, CEACAM1, IFIT2, SP100, PARP10, DTX3L, IFI6, NLRC5, B2M
GO:BP	GO:0034356	NAD biosynthesis via nicotinamide riboside salvage pathway	0.00359798	2.44394	10	2	PARP9, PARP10
GO:CC	GO:0098797	plasma membrane protein complex	0.000632813	3.19872	718	10	HLA-DRB1, GJD3, CEACAM1, HLA-E, HLA-F, HLA-A, HLA-B, B2M, HLA-G, HLA-C
GO:BP	GO:2000425	regulation of apoptotic cell clearance	0.00359798	2.44394	10	2	C2, C4B
GO:MF	GO:0062061	TAP complex binding	0.000640253	3.19365	3	2	TAPBPL, HLA-A
GO:MF	GO:0004866	endopeptidase inhibitor activity	0.000640253	3.19365	168	6	PSMF1, A2M, C4B, BST2, GBP2, GBP5
GO:MF	GO:0042610	CD8 receptor binding	0.000640253	3.19365	3	2	HLA-A, HLA-G
GO:MF	GO:0046979	TAP2 binding	0.000640253	3.19365	3	2	TAP1, HLA-F
GO:MF	GO:0030414	peptidase inhibitor activity	0.000640253	3.19365	174	6	PSMF1, A2M, C4B, BST2, GBP2, GBP5
GO:BP	GO:0050691	regulation of defense response to virus by host	0.00373551	2.42765	46	3	PARP9, STAT1, DTX3L
GO:BP	GO:0006954	inflammatory response	0.00382768	2.41706	829	10	HLA-DRB1, A2M, C4B, CASP1, NMI, GBP2, GBP5, IDO1, CXCL9, HLA-E
GO:CC	GO:0005737	cytoplasm	0.000850596	3.07028	12345	56	HLA-DRB1, RNF19B, STX17, PSMF1, HTATIP2, IL32, A2M, FBXO6, DDX60, PSME1, DPYD, PARP9, CASP1, GBP1, APOL6, GBP3, IFI27, PSMB9, NMI, CEACAM1, IFIT2, TAP2, SP100, IFI44, SAMD9L, IFIH1, RBM20, PARP10, PARP14, BST2, MX1, GBP2, IFIT3, GBP5, SLC15A3, TAPBPL, UBE2L6, IRF1, PSMB8, STAT1, ERAP2, DTX3L, IFI6, IDO1, NLRC5, IFI44L, TAP1, IRF9, TNFSF13B, HLA-E, HLA-F, HLA-A, HLA-B, B2M, HLA-G, HLA-C
GO:CC	GO:0005768	endosome	0.000850596	3.07028	1060	12	HLA-DRB1, SAMD9L, BST2, SLC15A3, DTX3L, HLA-E, HLA-F, HLA-A, HLA-B, B2M, HLA-G, HLA-C
GO:CC	GO:0098796	membrane protein complex	0.000850596	3.07028	1401	14	HLA-DRB1, STX17, GJD3, CEACAM1, TAP2, TAPBPL, TAP1, HLA-E, HLA-F, HLA-A, HLA-B, B2M, HLA-G, HLA-C
GO:BP	GO:0031323	regulation of cellular metabolic process	0.00388791	2.41028	6673	37	HLA-DRB1, MUSTN1, HTATIP2, ENST00000511677, IL32, PARP9, ALK, CASP1, GBP1, IFI27, NMI, CEACAM1, SP100, TNFRSF14, IFIH1, RBM20, PARP10, PARP14, BST2, GBP5, ETV7, BATF2, GUCA1A, IRF1, STAT1, BTN3A2, DTX3L, IDO1, NLRC5, IRF9, HLA-E, BTN3A1, HLA-F, HLA-A, HLA-B, B2M, HLA-G
GO:BP	GO:0043067	regulation of programmed cell death	0.00401312	2.39652	1506	14	HTATIP2, ALK, CASP1, GBP1, GBP3, IFIT2, SP100, GBP2, IFIT3, GBP5, STAT1, IFI6, IDO1, HLA-G
GO:BP	GO:1903706	regulation of hemopoiesis	0.00413705	2.38331	418	7	HLA-DRB1, CEACAM1, IRF1, STAT1, HLA-B, B2M, HLA-G
GO:BP	GO:0039530	MDA-5 signaling pathway	0.00427142	2.36943	11	2	DDX60, IFIH1
GO:BP	GO:0035561	regulation of chromatin binding	0.00427142	2.36943	11	2	PARP9, DTX3L
GO:BP	GO:2001198	regulation of dendritic cell differentiation	0.00427142	2.36943	11	2	HLA-B, HLA-G
GO:BP	GO:0007165	signal transduction	0.00457283	2.33982	5959	34	HLA-DRB1, IL32, FBXO6, DDX60, PARP9, ALK, CASP1, GBP1, IFI27, NMI, CEACAM1, SP100, TNFRSF14, IFIH1, PARP14, BST2, MX1, GBP2, GBP5, SLC15A3, GUCA1A, IRF1, PNOC, STAT1, BTN3A2, DTX3L, IFI6, NLRC5, CXCL9, IRF9, TNFSF13B, BTN3A1, HLA-A, HLA-G
GO:BP	GO:0032649	regulation of type II interferon production	0.00488028	2.31156	117	4	HLA-DRB1, BTN3A2, BTN3A1, HLA-A
GO:MF	GO:1990404	NAD+-protein ADP-ribosyltransferase activity	0.00112676	2.94817	23	3	PARP9, PARP10, PARP14
GO:MF	GO:0140678	molecular function inhibitor activity	0.00112676	2.94817	497	9	PSMF1, A2M, C4B, PARP9, BST2, GBP2, GBP5, IL18BP, DTX3L
GO:BP	GO:0032609	type II interferon production	0.00499125	2.30179	118	4	HLA-DRB1, BTN3A2, BTN3A1, HLA-A
GO:BP	GO:0032661	regulation of interleukin-18 production	0.00499125	2.30179	12	2	CASP1, GBP5
GO:CC	GO:1905369	endopeptidase complex	0.00113641	2.94447	91	4	PSMF1, PSME1, PSMB9, PSMB8
GO:CC	GO:0005794	Golgi apparatus	0.00113641	2.94447	1629	15	HLA-DRB1, GBP1, GBP3, PARP10, BST2, GBP2, GBP5, TAPBPL, HLA-E, HLA-F, HLA-A, HLA-B, B2M, HLA-G, HLA-C
GO:MF	GO:0004857	enzyme inhibitor activity	0.00114351	2.94176	390	8	PSMF1, A2M, C4B, PARP9, BST2, GBP2, GBP5, DTX3L
GO:MF	GO:0003950	NAD+ ADP-ribosyltransferase activity	0.00118164	2.92752	24	3	PARP9, PARP10, PARP14
GO:BP	GO:2000774	positive regulation of cellular senescence	0.00499125	2.30179	12	2	B2M, HLA-G
GO:BP	GO:0019724	B cell mediated immunity	0.00499125	2.30179	207	5	C2, C4B, C1S, HLA-E, HLA-G
GO:BP	GO:0032621	interleukin-18 production	0.00499125	2.30179	12	2	CASP1, GBP5
GO:BP	GO:0002645	positive regulation of tolerance induction	0.00499125	2.30179	12	2	IDO1, HLA-G
GO:BP	GO:0050830	defense response to Gram-positive bacterium	0.00524459	2.28029	120	4	TNFRSF14, GBP2, HLA-E, HLA-A
GO:BP	GO:0032479	regulation of type I interferon production	0.00554296	2.25626	122	4	NMI, IFIH1, IRF1, STAT1
GO:BP	GO:0032606	type I interferon production	0.00554296	2.25626	122	4	NMI, IFIH1, IRF1, STAT1
GO:MF	GO:0015440	ABC-type peptide transporter activity	0.00167566	2.77581	5	2	TAP2, TAP1
GO:BP	GO:0051099	positive regulation of binding	0.00569617	2.24442	123	4	IL32, PARP9, DTX3L, B2M
GO:BP	GO:0071222	cellular response to lipopolysaccharide	0.00570218	2.24396	214	5	CASP1, GBP3, GBP2, GBP5, CXCL9
GO:BP	GO:0002399	MHC class II protein complex assembly	0.00572706	2.24207	13	2	HLA-DRB1, B2M
GO:BP	GO:0002503	peptide antigen assembly with MHC class II protein complex	0.00572706	2.24207	13	2	HLA-DRB1, B2M
GO:MF	GO:0046983	protein dimerization activity	0.00198868	2.70144	1113	13	PSMF1, DPYD, GBP1, GBP3, CEACAM1, SP100, BST2, GBP2, GBP5, STAT1, TAP1, B2M, HLA-G
GO:BP	GO:0043301	negative regulation of leukocyte degranulation	0.00572706	2.24207	13	2	CEACAM1, HLA-F
GO:BP	GO:0002455	humoral immune response mediated by circulating immunoglobulin	0.00581998	2.23508	55	3	C2, C4B, C1S
GO:BP	GO:0045071	negative regulation of viral genome replication	0.00581998	2.23508	55	3	IFIH1, BST2, MX1
GO:BP	GO:0051603	proteolysis involved in protein catabolic process	0.0058262	2.23461	730	9	RNF19B, PSMF1, FBXO6, PSME1, IFI27, PSMB9, UBE2L6, PSMB8, DTX3L
GO:BP	GO:1901565	organonitrogen compound catabolic process	0.00600824	2.22125	1399	13	RNF19B, PSMF1, FBXO6, PSME1, DPYD, IFI27, PSMB9, CEACAM1, UBE2L6, PSMB8, ERAP2, DTX3L, IDO1
GO:BP	GO:0002823	negative regulation of adaptive immune response based on somatic recombination of immune receptors built from immunoglobulin superfamily domains	0.00639891	2.19389	57	3	CEACAM1, HLA-F, HLA-G
GO:BP	GO:0019079	viral genome replication	0.00640286	2.19363	128	4	IFI27, IFIH1, BST2, MX1
GO:BP	GO:0051716	cellular response to stimulus	0.00640967	2.19316	7394	39	HLA-DRB1, IL32, FBXO6, DDX60, PARP9, ALK, CASP1, GBP1, GBP3, IFI27, NMI, CEACAM1, SP100, TNFRSF14, IFIH1, PARP10, PARP14, BST2, MX1, GBP2, GBP5, SLC15A3, BATF2, GUCA1A, IL18BP, IRF1, PNOC, STAT1, BTN3A2, DTX3L, IFI6, NLRC5, CXCL9, IRF9, TNFSF13B, BTN3A1, HLA-A, B2M, HLA-G
GO:BP	GO:0071219	cellular response to molecule of bacterial origin	0.00675476	2.17039	224	5	CASP1, GBP3, GBP2, GBP5, CXCL9
GO:BP	GO:0032608	interferon-beta production	0.0069664	2.15699	59	3	NMI, IFIH1, IRF1
GO:BP	GO:0032648	regulation of interferon-beta production	0.0069664	2.15699	59	3	NMI, IFIH1, IRF1
KEGG	KEGG:04144	Endocytosis	0.00710678	2.14833	248	6	HLA-E, HLA-F, HLA-A, HLA-B, HLA-G, HLA-C
GO:BP	GO:0033993	response to lipid	0.00762918	2.11752	920	10	A2M, C2, CASP1, GBP3, SP100, GBP2, GBP5, IL18BP, IDO1, CXCL9
KEGG	KEGG:04625	C-type lectin receptor signaling pathway	0.00777889	2.10908	104	4	CASP1, IRF1, STAT1, IRF9
GO:CC	GO:0019774	proteasome core complex, beta-subunit complex	0.00271373	2.56643	11	2	PSMB9, PSMB8
GO:BP	GO:0019538	protein metabolic process	0.00797056	2.09851	4912	29	HLA-DRB1, MUSTN1, RNF19B, PSMF1, HTATIP2, FBXO6, C2, APOL4, PSME1, PARP9, ALK, CASP1, APOL6, C1R, C1S, IFI27, PSMB9, NMI, CEACAM1, TNFRSF14, IFIH1, PARP10, PARP14, UBE2L6, PSMB8, ERAP2, DTX3L, IFI6, B2M
GO:BP	GO:0045785	positive regulation of cell adhesion	0.00806167	2.09358	477	7	HLA-DRB1, TNFRSF14, TNFSF13B, HLA-E, HLA-A, B2M, HLA-G
GO:BP	GO:0023052	signaling	0.00865401	2.06278	6447	35	HLA-DRB1, IL32, FBXO6, GJD3, DDX60, PARP9, ALK, CASP1, GBP1, IFI27, NMI, CEACAM1, SP100, TNFRSF14, IFIH1, PARP14, BST2, MX1, GBP2, GBP5, SLC15A3, GUCA1A, IRF1, PNOC, STAT1, BTN3A2, DTX3L, IFI6, NLRC5, CXCL9, IRF9, TNFSF13B, BTN3A1, HLA-A, HLA-G
GO:BP	GO:1903131	mononuclear cell differentiation	0.00868453	2.06125	484	7	HLA-DRB1, BATF2, IRF1, TNFSF13B, HLA-B, B2M, HLA-G
GO:BP	GO:0019674	NAD metabolic process	0.00868453	2.06125	64	3	PARP9, PARP10, IDO1
GO:BP	GO:0002521	leukocyte differentiation	0.0087727	2.05687	627	8	HLA-DRB1, CEACAM1, BATF2, IRF1, TNFSF13B, HLA-B, B2M, HLA-G
GO:BP	GO:0050729	positive regulation of inflammatory response	0.00882737	2.05417	141	4	CASP1, NMI, IDO1, HLA-E
GO:BP	GO:0098609	cell-cell adhesion	0.00917152	2.03756	946	10	HLA-DRB1, CEACAM1, TNFRSF14, IRF1, IDO1, TNFSF13B, HLA-E, HLA-A, B2M, HLA-G
GO:BP	GO:0050688	regulation of defense response to virus	0.00935207	2.02909	66	3	PARP9, STAT1, DTX3L
GO:CC	GO:0005829	cytosol	0.00327036	2.4854	5487	31	RNF19B, STX17, PSMF1, HTATIP2, IL32, FBXO6, DDX60, PSME1, DPYD, PARP9, CASP1, GBP1, GBP3, PSMB9, NMI, IFIT2, IFIH1, PARP10, PARP14, MX1, GBP2, IFIT3, UBE2L6, IRF1, PSMB8, STAT1, DTX3L, IDO1, NLRC5, IRF9, B2M
GO:BP	GO:0030522	intracellular receptor signaling pathway	0.00956866	2.01915	362	6	DDX60, SP100, IFIH1, GBP2, GBP5, SLC15A3
GO:BP	GO:0010498	proteasomal protein catabolic process	0.00980966	2.00835	496	7	RNF19B, PSMF1, FBXO6, PSME1, IFI27, PSMB9, PSMB8
GO:BP	GO:0090713	immunological memory process	0.0103591	1.98468	18	2	HLA-DRB1, TNFRSF14
GO:MF	GO:0098772	molecular function regulator activity	0.00345903	2.46105	2063	18	PSMF1, IL32, A2M, PSME1, C4B, PARP9, ALK, CASP1, GBP1, BST2, GBP2, GBP5, GUCA1A, IL18BP, PNOC, DTX3L, CXCL9, TNFSF13B
GO:BP	GO:0071216	cellular response to biotic stimulus	0.0104505	1.98086	250	5	CASP1, GBP3, GBP2, GBP5, CXCL9
GO:BP	GO:0030163	protein catabolic process	0.0106824	1.97133	968	10	RNF19B, PSMF1, FBXO6, PSME1, IFI27, PSMB9, CEACAM1, UBE2L6, PSMB8, DTX3L
GO:CC	GO:1905368	peptidase complex	0.00354265	2.45067	125	4	PSMF1, PSME1, PSMB9, PSMB8
GO:BP	GO:0007154	cell communication	0.0109029	1.96246	6537	35	HLA-DRB1, IL32, FBXO6, GJD3, DDX60, PARP9, ALK, CASP1, GBP1, IFI27, NMI, CEACAM1, SP100, TNFRSF14, IFIH1, PARP14, BST2, MX1, GBP2, GBP5, SLC15A3, GUCA1A, IRF1, PNOC, STAT1, BTN3A2, DTX3L, IFI6, NLRC5, CXCL9, IRF9, TNFSF13B, BTN3A1, HLA-A, HLA-G
GO:BP	GO:0046635	positive regulation of alpha-beta T cell activation	0.011303	1.94681	71	3	HLA-DRB1, HLA-E, HLA-A
GO:BP	GO:0051246	regulation of protein metabolic process	0.0115136	1.93879	2102	16	HLA-DRB1, MUSTN1, RNF19B, PSMF1, PSME1, PARP9, CASP1, PSMB9, NMI, CEACAM1, TNFRSF14, PARP10, PARP14, PSMB8, DTX3L, IFI6
GO:BP	GO:0048523	negative regulation of cellular process	0.0117207	1.93105	5541	31	HLA-DRB1, HTATIP2, ENST00000511677, FBXO6, GJD3, PARP9, GBP1, IFI27, NMI, CEACAM1, SP100, TNFRSF14, RBM20, PARP10, PARP14, BST2, IFIT3, ETV7, IRF1, STAT1, DTX3L, IFI6, IDO1, NLRC5, CXCL9, HLA-E, HLA-F, HLA-A, HLA-B, B2M, HLA-G
GO:MF	GO:0042887	amide transmembrane transporter activity	0.00383029	2.41677	38	3	TAP2, SLC15A3, TAP1
GO:BP	GO:0032481	positive regulation of type I interferon production	0.0121336	1.91601	73	3	IFIH1, IRF1, STAT1
GO:BP	GO:0002837	regulation of immune response to tumor cell	0.0125131	1.90263	20	2	HLA-DRB1, CEACAM1
GO:BP	GO:0001959	regulation of cytokine-mediated signaling pathway	0.0128434	1.89132	158	4	PARP9, CASP1, PARP14, NLRC5
GO:BP	GO:0051259	protein complex oligomerization	0.0129086	1.88912	264	5	HLA-DRB1, IFIH1, GBP5, B2M, HLA-G
GO:BP	GO:0032729	positive regulation of type II interferon production	0.0134202	1.87224	76	3	BTN3A2, BTN3A1, HLA-A
GO:BP	GO:0002437	inflammatory response to antigenic stimulus	0.0134202	1.87224	76	3	HLA-DRB1, A2M, HLA-E
GO:BP	GO:0141087	positive regulation of inflammasome-mediated signaling pathway	0.0135661	1.86755	21	2	GBP2, GBP5
GO:MF	GO:0004298	threonine-type endopeptidase activity	0.00470845	2.32712	9	2	PSMB9, PSMB8
GO:BP	GO:0002834	regulation of response to tumor cell	0.0135661	1.86755	21	2	HLA-DRB1, CEACAM1
GO:BP	GO:0070665	positive regulation of leukocyte proliferation	0.0144508	1.84011	164	4	BST2, TNFSF13B, HLA-E, HLA-A
GO:BP	GO:0009966	regulation of signal transduction	0.0145077	1.8384	3010	20	HLA-DRB1, DDX60, PARP9, ALK, CASP1, GBP1, NMI, CEACAM1, SP100, PARP14, BST2, GBP2, GBP5, SLC15A3, GUCA1A, IRF1, STAT1, IFI6, NLRC5, HLA-G
GO:BP	GO:0070936	protein K48-linked ubiquitination	0.0153129	1.81494	80	3	IFI27, NMI, DTX3L
GO:BP	GO:0007259	receptor signaling pathway via JAK-STAT	0.0163107	1.78753	170	4	PARP9, NMI, PARP14, STAT1
GO:CC	GO:0005774	vacuolar membrane	0.00510275	2.2922	489	7	HLA-DRB1, STX17, BST2, SLC15A3, DTX3L, HLA-F, B2M
GO:CC	GO:0070062	extracellular exosome	0.00532723	2.2735	2109	16	HLA-DRB1, A2M, C2, PSME1, C4B, ALK, PSMB9, CEACAM1, BST2, IL18BP, PSMB8, HLA-E, HLA-A, HLA-B, B2M, HLA-C
GO:MF	GO:0004175	endopeptidase activity	0.00565135	2.24785	396	7	C2, CASP1, C1R, C1S, PSMB9, PSMB8, ERAP2
GO:BP	GO:1903306	negative regulation of regulated secretory pathway	0.0173677	1.76026	24	2	CEACAM1, HLA-F
GO:BP	GO:0030162	regulation of proteolysis	0.0173677	1.76026	555	7	RNF19B, PSMF1, PSME1, CASP1, PSMB9, PSMB8, IFI6
GO:BP	GO:0045591	positive regulation of regulatory T cell differentiation	0.0173677	1.76026	24	2	HLA-DRB1, HLA-G
GO:CC	GO:0065010	extracellular membrane-bounded organelle	0.00574038	2.24106	2134	16	HLA-DRB1, A2M, C2, PSME1, C4B, ALK, PSMB9, CEACAM1, BST2, IL18BP, PSMB8, HLA-E, HLA-A, HLA-B, B2M, HLA-C
GO:CC	GO:0043230	extracellular organelle	0.00574038	2.24106	2134	16	HLA-DRB1, A2M, C2, PSME1, C4B, ALK, PSMB9, CEACAM1, BST2, IL18BP, PSMB8, HLA-E, HLA-A, HLA-B, B2M, HLA-C
GO:CC	GO:1903561	extracellular vesicle	0.00574038	2.24106	2133	16	HLA-DRB1, A2M, C2, PSME1, C4B, ALK, PSMB9, CEACAM1, BST2, IL18BP, PSMB8, HLA-E, HLA-A, HLA-B, B2M, HLA-C
GO:BP	GO:0045069	regulation of viral genome replication	0.017932	1.74637	85	3	IFIH1, BST2, MX1
GO:BP	GO:0045765	regulation of angiogenesis	0.0180976	1.74238	288	5	HTATIP2, CEACAM1, SP100, STAT1, HLA-G
GO:BP	GO:0002373	plasmacytoid dendritic cell cytokine production	0.0183003	1.73754	1	1	BST2
GO:BP	GO:0002736	regulation of plasmacytoid dendritic cell cytokine production	0.0183003	1.73754	1	1	BST2
GO:BP	GO:0002737	negative regulation of plasmacytoid dendritic cell cytokine production	0.0183003	1.73754	1	1	BST2
GO:MF	GO:0097677	STAT family protein binding	0.00675074	2.17065	11	2	PARP9, DTX3L
GO:BP	GO:0002489	antigen processing and presentation of endogenous peptide antigen via MHC class Ib via ER pathway, TAP-dependent	0.0183003	1.73754	1	1	TAP2
GO:BP	GO:0002488	antigen processing and presentation of endogenous peptide antigen via MHC class Ib via ER pathway	0.0183003	1.73754	1	1	TAP2
GO:BP	GO:0001815	positive regulation of antibody-dependent cellular cytotoxicity	0.0183003	1.73754	1	1	HLA-E
GO:BP	GO:0046127	pyrimidine deoxyribonucleoside catabolic process	0.0183003	1.73754	1	1	DPYD
GO:BP	GO:0097696	receptor signaling pathway via STAT	0.0183003	1.73754	177	4	PARP9, NMI, PARP14, STAT1
GO:BP	GO:0006214	thymidine catabolic process	0.0183003	1.73754	1	1	DPYD
GO:MF	GO:0016763	pentosyltransferase activity	0.00833336	2.07918	52	3	PARP9, PARP10, PARP14
GO:MF	GO:0005488	binding	0.00849897	2.07063	18370	73	HLA-DRB1, RNF19B, STX17, PSMF1, HTATIP2, IL32, A2M, FBXO6, C2, APOL4, GJD3, DDX60, PSME1, C4B, DPYD, PARP9, ALK, CASP1, GBP1, APOL6, C1R, C1S, GBP3, IFI27, PSMB9, NMI, CEACAM1, IFIT2, TAP2, SP100, EPSTI1, IFI44, SAMD9L, TNFRSF14, IFIH1, RBM20, PARP10, PARP14, BST2, MX1, GBP2, IFIT3, GBP5, ETV7, SLC15A3, BATF2, GUCA1A, TAPBPL, IL18BP, UBE2L6, IRF1, PSMB8, PNOC, STAT1, ERAP2, BTN3A2, DTX3L, IFI6, I…
GO:BP	GO:1903780	negative regulation of cardiac conduction	0.0183003	1.73754	1	1	GJD3
GO:BP	GO:0090648	response to environmental enrichment	0.0183003	1.73754	1	1	ALK
GO:BP	GO:0072308	negative regulation of metanephric nephron tubule epithelial cell differentiation	0.0183003	1.73754	1	1	STAT1
GO:BP	GO:0010651	negative regulation of cell communication by electrical coupling	0.0183003	1.73754	1	1	GJD3
GO:BP	GO:0071283	cellular response to iron(III) ion	0.0183003	1.73754	1	1	B2M
GO:BP	GO:0046641	positive regulation of alpha-beta T cell proliferation	0.0183003	1.73754	25	2	HLA-E, HLA-A
GO:BP	GO:0002451	peripheral B cell tolerance induction	0.0183003	1.73754	1	1	HLA-G
GO:BP	GO:1901845	negative regulation of cell communication by electrical coupling involved in cardiac conduction	0.0183003	1.73754	1	1	GJD3
GO:CC	GO:0033116	endoplasmic reticulum-Golgi intermediate compartment membrane	0.00985318	2.00642	81	3	STX17, TAP2, TAP1
GO:BP	GO:0043322	negative regulation of natural killer cell degranulation	0.0183003	1.73754	1	1	HLA-F
GO:BP	GO:1901342	regulation of vasculature development	0.0185087	1.73263	293	5	HTATIP2, CEACAM1, SP100, STAT1, HLA-G
GO:BP	GO:1901564	organonitrogen compound metabolic process	0.018624	1.72993	5986	32	HLA-DRB1, MUSTN1, RNF19B, PSMF1, HTATIP2, FBXO6, C2, APOL4, PSME1, DPYD, PARP9, ALK, CASP1, APOL6, C1R, C1S, IFI27, PSMB9, NMI, CEACAM1, TNFRSF14, IFIH1, PARP10, PARP14, GUCA1A, UBE2L6, PSMB8, ERAP2, DTX3L, IFI6, IDO1, B2M
GO:BP	GO:0032727	positive regulation of interferon-alpha production	0.0189953	1.72135	26	2	IFIH1, STAT1
GO:BP	GO:0002726	positive regulation of T cell cytokine production	0.0189953	1.72135	26	2	HLA-A, B2M
GO:MF	GO:0017111	ribonucleoside triphosphate phosphatase activity	0.0114146	1.94254	734	9	DDX60, GBP1, GBP3, TAP2, IFIH1, MX1, GBP2, GBP5, TAP1
GO:BP	GO:0002438	acute inflammatory response to antigenic stimulus	0.0189953	1.72135	26	2	A2M, HLA-E
GO:BP	GO:0050860	negative regulation of T cell receptor signaling pathway	0.0189953	1.72135	26	2	GBP1, CEACAM1
GO:BP	GO:0051262	protein tetramerization	0.0202788	1.69296	91	3	HLA-DRB1, GBP5, B2M
GO:BP	GO:0035458	cellular response to interferon-beta	0.020312	1.69225	27	2	IRF1, STAT1
GO:CC	GO:0098852	lytic vacuole membrane	0.013863	1.85814	446	6	HLA-DRB1, BST2, SLC15A3, DTX3L, HLA-F, B2M
GO:CC	GO:0005765	lysosomal membrane	0.013863	1.85814	446	6	HLA-DRB1, BST2, SLC15A3, DTX3L, HLA-F, B2M
GO:BP	GO:1902914	regulation of protein polyubiquitination	0.020312	1.69225	27	2	NMI, PARP10
KEGG	KEGG:05162	Measles	0.0206672	1.68472	138	4	IFIH1, MX1, STAT1, IRF9
GO:BP	GO:0019886	antigen processing and presentation of exogenous peptide antigen via MHC class II	0.0217145	1.66325	28	2	HLA-DRB1, B2M
GO:MF	GO:0016817	hydrolase activity, acting on acid anhydrides	0.0167764	1.7753	795	9	DDX60, GBP1, GBP3, TAP2, IFIH1, MX1, GBP2, GBP5, TAP1
GO:MF	GO:0016818	hydrolase activity, acting on acid anhydrides, in phosphorus-containing anhydrides	0.0167764	1.7753	795	9	DDX60, GBP1, GBP3, TAP2, IFIH1, MX1, GBP2, GBP5, TAP1
GO:MF	GO:0070003	threonine-type peptidase activity	0.0167764	1.7753	19	2	PSMB9, PSMB8
GO:MF	GO:0030234	enzyme regulator activity	0.0167764	1.7753	1296	12	PSMF1, A2M, PSME1, C4B, PARP9, ALK, CASP1, BST2, GBP2, GBP5, GUCA1A, DTX3L
GO:MF	GO:0016462	pyrophosphatase activity	0.0167764	1.7753	794	9	DDX60, GBP1, GBP3, TAP2, IFIH1, MX1, GBP2, GBP5, TAP1
GO:BP	GO:0045954	positive regulation of natural killer cell mediated cytotoxicity	0.0217145	1.66325	28	2	HLA-E, HLA-F
GO:BP	GO:1903901	negative regulation of viral life cycle	0.0232117	1.63429	29	2	IL32, BST2
GO:BP	GO:0042770	signal transduction in response to DNA damage	0.0250479	1.60123	197	4	FBXO6, PARP9, SP100, DTX3L
GO:BP	GO:0019082	viral protein processing	0.0263325	1.57951	31	2	PARP9, PARP10
GO:BP	GO:0002520	immune system development	0.0267465	1.57273	201	4	IDO1, HLA-E, HLA-B, HLA-G
GO:BP	GO:1902105	regulation of leukocyte differentiation	0.0268582	1.57092	323	5	HLA-DRB1, CEACAM1, IRF1, HLA-B, HLA-G
GO:BP	GO:0002719	negative regulation of cytokine production involved in immune response	0.0276636	1.55809	32	2	BST2, HLA-F
GO:BP	GO:0002495	antigen processing and presentation of peptide antigen via MHC class II	0.0276636	1.55809	32	2	HLA-DRB1, B2M
GO:BP	GO:0042102	positive regulation of T cell proliferation	0.0276636	1.55809	103	3	TNFSF13B, HLA-E, HLA-A
GO:BP	GO:0010646	regulation of cell communication	0.0276636	1.55809	3443	21	HLA-DRB1, GJD3, DDX60, PARP9, ALK, CASP1, GBP1, NMI, CEACAM1, SP100, PARP14, BST2, GBP2, GBP5, SLC15A3, GUCA1A, IRF1, STAT1, IFI6, NLRC5, HLA-G
GO:BP	GO:0019080	viral gene expression	0.0276636	1.55809	103	3	PARP9, SP100, PARP10
GO:BP	GO:0016064	immunoglobulin mediated immune response	0.0276843	1.55777	204	4	C2, C4B, C1S, HLA-E
GO:BP	GO:0007155	cell adhesion	0.0278169	1.55569	1512	12	HLA-DRB1, IL32, GBP1, CEACAM1, TNFRSF14, IRF1, IDO1, TNFSF13B, HLA-E, HLA-A, B2M, HLA-G
GO:BP	GO:0009892	negative regulation of metabolic process	0.0284746	1.54554	3455	21	HLA-DRB1, PSMF1, ENST00000511677, PARP9, ALK, GBP1, IFI27, NMI, CEACAM1, SP100, RBM20, PARP10, PARP14, BST2, ETV7, IRF1, STAT1, DTX3L, IFI6, IDO1, HLA-F
GO:BP	GO:0050858	negative regulation of antigen receptor-mediated signaling pathway	0.0288205	1.5403	33	2	GBP1, CEACAM1
GO:BP	GO:0032673	regulation of interleukin-4 production	0.0288205	1.5403	33	2	HLA-DRB1, HLA-E
GO:BP	GO:0032633	interleukin-4 production	0.0288205	1.5403	33	2	HLA-DRB1, HLA-E
GO:BP	GO:0071347	cellular response to interleukin-1	0.0294433	1.53101	106	3	GBP1, GBP3, GBP2
GO:BP	GO:0010605	negative regulation of macromolecule metabolic process	0.0295931	1.52881	3240	20	HLA-DRB1, PSMF1, ENST00000511677, PARP9, GBP1, IFI27, NMI, CEACAM1, SP100, RBM20, PARP10, PARP14, BST2, ETV7, IRF1, STAT1, DTX3L, IFI6, IDO1, HLA-F
GO:BP	GO:0030097	hemopoiesis	0.0295931	1.52881	965	9	HLA-DRB1, CEACAM1, BATF2, IRF1, STAT1, TNFSF13B, HLA-B, B2M, HLA-G
GO:BP	GO:0034346	positive regulation of type III interferon production	0.0307725	1.51184	2	1	IL32
GO:CC	GO:0016020	membrane	0.0197001	1.70553	9864	44	HLA-DRB1, RNF19B, STX17, PSMF1, HTATIP2, IL32, GJD3, C4B, PARP9, ALK, CASP1, GBP1, APOL6, GBP3, IFI27, NMI, CEACAM1, TAP2, TNFRSF14, PARP14, BST2, MX1, GBP2, GBP5, SLC15A3, GUCA1A, TAPBPL, IL18BP, PNOC, ERAP2, BTN3A2, DTX3L, IFI6, CXCL9, TAP1, TNFSF13B, HLA-E, BTN3A1, HLA-F, HLA-A, HLA-B, B2M, HLA-G, HLA-C
GO:BP	GO:1905675	negative regulation of adaptive immune memory response	0.0307725	1.51184	2	1	TNFRSF14
GO:BP	GO:0002856	negative regulation of natural killer cell mediated immune response to tumor cell	0.0307725	1.51184	2	1	CEACAM1
GO:BP	GO:0002731	negative regulation of dendritic cell cytokine production	0.0307725	1.51184	2	1	BST2
GO:MF	GO:0005525	GTP binding	0.0213854	1.66988	391	6	GBP1, GBP3, MX1, GBP2, GBP5, IFI44L
GO:BP	GO:0002728	negative regulation of natural killer cell cytokine production	0.0307725	1.51184	2	1	HLA-F
GO:MF	GO:0002058	uracil binding	0.0227074	1.64383	1	1	DPYD
GO:MF	GO:0002061	pyrimidine nucleobase binding	0.0227074	1.64383	1	1	DPYD
GO:MF	GO:0141056	histone H4 ubiquitin ligase activity	0.0227074	1.64383	1	1	DTX3L
GO:MF	GO:0141000	histone H4K91 ubiquitin ligase activity	0.0227074	1.64383	1	1	DTX3L
GO:MF	GO:0140802	NAD+-protein-C-terminal glycine ADP-ribosyltransferase activity	0.0227074	1.64383	1	1	PARP9
GO:MF	GO:0046980	tapasin binding	0.0227074	1.64383	1	1	TAP2
GO:MF	GO:0032561	guanyl ribonucleotide binding	0.0227074	1.64383	412	6	GBP1, GBP3, MX1, GBP2, GBP5, IFI44L
GO:MF	GO:0017113	dihydropyrimidine dehydrogenase (NADP+) activity	0.0227074	1.64383	1	1	DPYD
GO:MF	GO:0019001	guanyl nucleotide binding	0.0227074	1.64383	412	6	GBP1, GBP3, MX1, GBP2, GBP5, IFI44L
GO:BP	GO:0002590	negative regulation of antigen processing and presentation of peptide antigen via MHC class I	0.0307725	1.51184	2	1	TAPBPL
GO:CC	GO:0005601	classical-complement-pathway C3/C5 convertase complex	0.0249308	1.60326	2	1	C2
GO:BP	GO:0002469	myeloid dendritic cell antigen processing and presentation	0.0307725	1.51184	2	1	HLA-DRB1
GO:BP	GO:0002491	antigen processing and presentation of endogenous peptide antigen via MHC class II	0.0307725	1.51184	2	1	HLA-DRB1
GO:CC	GO:0005773	vacuole	0.0264608	1.5774	855	8	HLA-DRB1, RNF19B, STX17, BST2, SLC15A3, DTX3L, HLA-F, B2M
GO:BP	GO:0002504	antigen processing and presentation of peptide or polysaccharide antigen via MHC class II	0.0307725	1.51184	36	2	HLA-DRB1, B2M
GO:BP	GO:0002589	regulation of antigen processing and presentation of peptide antigen via MHC class I	0.0307725	1.51184	2	1	TAPBPL
GO:BP	GO:0006212	uracil catabolic process	0.0307725	1.51184	2	1	DPYD
GO:BP	GO:0097111	endoplasmic reticulum-Golgi intermediate compartment organization	0.0307725	1.51184	2	1	STX17
GO:BP	GO:2000567	regulation of memory T cell activation	0.0307725	1.51184	2	1	HLA-A
GO:BP	GO:2000568	positive regulation of memory T cell activation	0.0307725	1.51184	2	1	HLA-A
GO:BP	GO:0003340	negative regulation of mesenchymal to epithelial transition involved in metanephros morphogenesis	0.0307725	1.51184	2	1	STAT1
GO:BP	GO:0001813	regulation of antibody-dependent cellular cytotoxicity	0.0307725	1.51184	2	1	HLA-E
GO:BP	GO:1902106	negative regulation of leukocyte differentiation	0.0307725	1.51184	110	3	CEACAM1, IRF1, HLA-G
GO:BP	GO:0002859	negative regulation of natural killer cell mediated cytotoxicity directed against tumor cell target	0.0307725	1.51184	2	1	CEACAM1
GO:BP	GO:1904432	regulation of ferrous iron binding	0.0307725	1.51184	2	1	B2M
GO:BP	GO:1904437	positive regulation of transferrin receptor binding	0.0307725	1.51184	2	1	B2M
GO:BP	GO:0002636	positive regulation of germinal center formation	0.0307725	1.51184	2	1	TNFSF13B
GO:BP	GO:1904435	regulation of transferrin receptor binding	0.0307725	1.51184	2	1	B2M
GO:BP	GO:1904434	positive regulation of ferrous iron binding	0.0307725	1.51184	2	1	B2M
GO:BP	GO:1901253	negative regulation of intracellular transport of viral material	0.0307725	1.51184	2	1	BST2
GO:BP	GO:1902216	positive regulation of interleukin-4-mediated signaling pathway	0.0307725	1.51184	2	1	PARP14
GO:BP	GO:0072183	negative regulation of nephron tubule epithelial cell differentiation	0.0307725	1.51184	2	1	STAT1
GO:BP	GO:0001869	negative regulation of complement activation, lectin pathway	0.0307725	1.51184	2	1	A2M
GO:BP	GO:0032759	positive regulation of TRAIL production	0.0307725	1.51184	2	1	HLA-E
GO:BP	GO:0032612	interleukin-1 production	0.0307725	1.51184	110	3	CASP1, CEACAM1, GBP5
GO:BP	GO:0032679	regulation of TRAIL production	0.0307725	1.51184	2	1	HLA-E
GO:BP	GO:0034275	kynurenic acid metabolic process	0.0307725	1.51184	2	1	IDO1
GO:BP	GO:0031284	positive regulation of guanylate cyclase activity	0.0307725	1.51184	2	1	GUCA1A
GO:BP	GO:0034276	kynurenic acid biosynthetic process	0.0307725	1.51184	2	1	IDO1
GO:BP	GO:0032639	TRAIL production	0.0307725	1.51184	2	1	HLA-E
GO:BP	GO:0045920	negative regulation of exocytosis	0.0307725	1.51184	36	2	CEACAM1, HLA-F
GO:BP	GO:0045637	regulation of myeloid cell differentiation	0.0307725	1.51184	215	4	HLA-DRB1, CEACAM1, STAT1, B2M
GO:BP	GO:0046725	negative regulation by virus of viral protein levels in host cell	0.0307725	1.51184	2	1	STAT1
GO:BP	GO:0046825	regulation of protein export from nucleus	0.0307725	1.51184	36	2	IFI27, SP100
GO:BP	GO:0001868	regulation of complement activation, lectin pathway	0.0307725	1.51184	2	1	A2M
GO:BP	GO:0051100	negative regulation of binding	0.0307725	1.51184	111	3	IFIT2, SP100, B2M
GO:BP	GO:0019483	beta-alanine biosynthetic process	0.0307725	1.51184	2	1	DPYD
GO:BP	GO:0032652	regulation of interleukin-1 production	0.0307725	1.51184	110	3	CASP1, CEACAM1, GBP5
GO:BP	GO:0052548	regulation of endopeptidase activity	0.0314702	1.5021	219	4	CASP1, PSMB9, PSMB8, IFI6
GO:BP	GO:0009967	positive regulation of signal transduction	0.03167	1.49935	1561	12	HLA-DRB1, DDX60, PARP9, CASP1, NMI, PARP14, BST2, GBP2, GBP5, SLC15A3, GUCA1A, NLRC5
GO:BP	GO:1901701	cellular response to oxygen-containing compound	0.0323965	1.4895	1179	10	HLA-DRB1, ALK, CASP1, GBP3, CEACAM1, GBP2, GBP5, IL18BP, STAT1, CXCL9
GO:BP	GO:1903707	negative regulation of hemopoiesis	0.0329935	1.48157	115	3	CEACAM1, IRF1, HLA-G
GO:BP	GO:0141085	regulation of inflammasome-mediated signaling pathway	0.0338128	1.47092	38	2	GBP2, GBP5
KEGG	KEGG:05235	PD-L1 expression and PD-1 checkpoint pathway in cancer	0.0379408	1.42089	89	3	ALK, BATF2, STAT1
GO:BP	GO:0032728	positive regulation of interferon-beta production	0.0409549	1.38769	42	2	IFIH1, IRF1
GO:BP	GO:0032446	protein modification by small protein conjugation	0.0419316	1.37746	858	8	RNF19B, FBXO6, IFI27, NMI, IFIH1, PARP10, UBE2L6, DTX3L
GO:BP	GO:0050790	regulation of catalytic activity	0.0419316	1.37746	1227	10	HLA-DRB1, PARP9, CASP1, PSMB9, CEACAM1, GUCA1A, PSMB8, DTX3L, IFI6, NLRC5
GO:BP	GO:1905674	regulation of adaptive immune memory response	0.0420532	1.3762	3	1	TNFRSF14
GO:BP	GO:0002701	negative regulation of production of molecular mediator of immune response	0.0420532	1.3762	44	2	BST2, HLA-F
GO:BP	GO:0046968	peptide antigen transport	0.0420532	1.3762	3	1	TAP2
GO:BP	GO:0002861	regulation of inflammatory response to antigenic stimulus	0.0420532	1.3762	43	2	HLA-DRB1, HLA-E
GO:CC	GO:0031905	early endosome lumen	0.034778	1.45869	3	1	B2M
GO:CC	GO:0120281	autolysosome membrane	0.034778	1.45869	3	1	HLA-DRB1
GO:CC	GO:0030485	smooth muscle contractile fiber	0.034778	1.45869	3	1	IDO1
GO:CC	GO:0008537	proteasome activator complex	0.034778	1.45869	3	1	PSME1
GO:CC	GO:0072562	blood microparticle	0.035515	1.44959	136	3	A2M, C4B, C1S
GO:CC	GO:0005793	endoplasmic reticulum-Golgi intermediate compartment	0.035515	1.44959	136	3	STX17, TAP2, TAP1
GO:MF	GO:0005164	tumor necrosis factor receptor binding	0.0355946	1.44862	32	2	STAT1, TNFSF13B
GO:CC	GO:0048471	perinuclear region of cytoplasm	0.0363596	1.43938	736	7	PSMF1, GBP3, MX1, GBP2, GBP5, STAT1, TNFSF13B
GO:MF	GO:0044389	ubiquitin-like protein ligase binding	0.0382107	1.41782	326	5	PARP9, TNFRSF14, UBE2L6, STAT1, DTX3L
GO:MF	GO:0003924	GTPase activity	0.039526	1.40312	335	5	GBP1, GBP3, MX1, GBP2, GBP5
GO:MF	GO:0042007	interleukin-18 binding	0.039526	1.40312	2	1	IL18BP
GO:MF	GO:0033754	indoleamine 2,3-dioxygenase activity	0.039526	1.40312	2	1	IDO1
GO:MF	GO:0015647	peptidoglycan transmembrane transporter activity	0.039526	1.40312	2	1	SLC15A3
GO:MF	GO:0008233	peptidase activity	0.039526	1.40312	625	7	C2, CASP1, C1R, C1S, PSMB9, PSMB8, ERAP2
GO:CC	GO:0005764	lysosome	0.0417229	1.37963	762	7	HLA-DRB1, RNF19B, BST2, SLC15A3, DTX3L, HLA-F, B2M
GO:CC	GO:0000323	lytic vacuole	0.0417229	1.37963	762	7	HLA-DRB1, RNF19B, BST2, SLC15A3, DTX3L, HLA-F, B2M
GO:BP	GO:0141084	inflammasome-mediated signaling pathway	0.0420532	1.3762	43	2	GBP2, GBP5
GO:BP	GO:0160075	non-canonical inflammasome complex assembly	0.0420532	1.3762	3	1	GBP1
GO:BP	GO:1990402	embryonic liver development	0.0420532	1.3762	3	1	A2M
GO:BP	GO:0001798	positive regulation of type IIa hypersensitivity	0.0420532	1.3762	3	1	HLA-E
GO:BP	GO:2000978	negative regulation of forebrain neuron differentiation	0.0420532	1.3762	3	1	B2M
GO:BP	GO:0002419	T cell mediated cytotoxicity directed against tumor cell target	0.0420532	1.3762	3	1	HLA-A
GO:BP	GO:0050727	regulation of inflammatory response	0.0420532	1.3762	375	5	HLA-DRB1, CASP1, NMI, IDO1, HLA-E
GO:BP	GO:0045646	regulation of erythrocyte differentiation	0.0420532	1.3762	44	2	STAT1, B2M
GO:BP	GO:0043318	negative regulation of cytotoxic T cell degranulation	0.0420532	1.3762	3	1	CEACAM1
GO:BP	GO:0043317	regulation of cytotoxic T cell degranulation	0.0420532	1.3762	3	1	CEACAM1
GO:BP	GO:0038016	insulin receptor internalization	0.0420532	1.3762	3	1	CEACAM1
GO:BP	GO:0052547	regulation of peptidase activity	0.0420532	1.3762	244	4	CASP1, PSMB9, PSMB8, IFI6
GO:BP	GO:0031282	regulation of guanylate cyclase activity	0.0420532	1.3762	3	1	GUCA1A
GO:BP	GO:0019860	uracil metabolic process	0.0420532	1.3762	3	1	DPYD
GO:BP	GO:0019859	thymine metabolic process	0.0420532	1.3762	3	1	DPYD
GO:BP	GO:1903385	regulation of homophilic cell adhesion	0.0420532	1.3762	3	1	CEACAM1
GO:BP	GO:0015835	peptidoglycan transport	0.0420532	1.3762	3	1	SLC15A3
GO:BP	GO:0072135	kidney mesenchymal cell proliferation	0.0420532	1.3762	3	1	STAT1
GO:BP	GO:0072136	metanephric mesenchymal cell proliferation involved in metanephros development	0.0420532	1.3762	3	1	STAT1
GO:BP	GO:0010037	response to carbon dioxide	0.0420532	1.3762	3	1	A2M
GO:BP	GO:0019482	beta-alanine metabolic process	0.0420532	1.3762	3	1	DPYD
GO:BP	GO:0006210	thymine catabolic process	0.0420532	1.3762	3	1	DPYD
GO:BP	GO:0086053	AV node cell to bundle of His cell communication by electrical coupling	0.0420532	1.3762	3	1	GJD3
GO:BP	GO:0002519	natural killer cell tolerance induction	0.0420532	1.3762	3	1	HLA-E
GO:BP	GO:0002894	positive regulation of type II hypersensitivity	0.0420532	1.3762	3	1	HLA-E
GO:BP	GO:1901252	regulation of intracellular transport of viral material	0.0420532	1.3762	3	1	BST2
GO:BP	GO:0006145	purine nucleobase catabolic process	0.0420532	1.3762	3	1	DPYD
GO:BP	GO:1902214	regulation of interleukin-4-mediated signaling pathway	0.0420532	1.3762	3	1	PARP14
GO:BP	GO:1902524	positive regulation of protein K48-linked ubiquitination	0.0420532	1.3762	3	1	NMI
GO:BP	GO:0006208	pyrimidine nucleobase catabolic process	0.0420532	1.3762	3	1	DPYD
GO:BP	GO:0002514	B cell tolerance induction	0.0420532	1.3762	3	1	HLA-G
GO:BP	GO:0010629	negative regulation of gene expression	0.0424054	1.37258	1641	12	HLA-DRB1, ENST00000511677, PARP9, GBP1, NMI, CEACAM1, RBM20, PARP10, PARP14, BST2, IDO1, HLA-F
GO:BP	GO:0000077	DNA damage checkpoint signaling	0.0430883	1.36564	131	3	FBXO6, PARP9, DTX3L
GO:BP	GO:0019730	antimicrobial humoral response	0.0430883	1.36564	131	3	CXCL9, HLA-E, HLA-A
GO:BP	GO:0070555	response to interleukin-1	0.0438944	1.35759	132	3	GBP1, GBP3, GBP2
GO:BP	GO:0050798	activated T cell proliferation	0.0445344	1.3513	46	2	IDO1, BTN3A1
GO:BP	GO:1901575	organic substance catabolic process	0.0445344	1.3513	2074	14	RNF19B, PSMF1, FBXO6, PSME1, DPYD, ALK, IFI27, PSMB9, CEACAM1, UBE2L6, PSMB8, ERAP2, DTX3L, IDO1
GO:BP	GO:2000772	regulation of cellular senescence	0.0445344	1.3513	46	2	B2M, HLA-G
GO:CC	GO:0000421	autophagosome membrane	0.0447503	1.3492	55	2	HLA-DRB1, STX17
GO:MF	GO:0140297	DNA-binding transcription factor binding	0.0450844	1.34597	490	6	PARP9, IFI27, SP100, PARP10, STAT1, DTX3L
GO:MF	GO:0061629	RNA polymerase II-specific DNA-binding transcription factor binding	0.0450844	1.34597	349	5	PARP9, IFI27, SP100, STAT1, DTX3L
GO:MF	GO:0140096	catalytic activity, acting on a protein	0.0460089	1.33716	2355	16	RNF19B, HTATIP2, FBXO6, C2, PARP9, ALK, CASP1, C1R, C1S, PSMB9, PARP10, PARP14, UBE2L6, PSMB8, ERAP2, DTX3L
GO:BP	GO:0023051	regulation of signaling	0.0460439	1.33683	3437	20	HLA-DRB1, DDX60, PARP9, ALK, CASP1, GBP1, NMI, CEACAM1, SP100, PARP14, BST2, GBP2, GBP5, SLC15A3, GUCA1A, IRF1, STAT1, IFI6, NLRC5, HLA-G
GO:BP	GO:0043393	regulation of protein binding	0.0461356	1.33596	135	3	IFIT2, DTX3L, B2M
GO:BP	GO:0050856	regulation of T cell receptor signaling pathway	0.0461356	1.33596	47	2	GBP1, CEACAM1
GO:BP	GO:0050680	negative regulation of epithelial cell proliferation	0.0469145	1.32869	136	3	CEACAM1, STAT1, B2M
GO:BP	GO:0043277	apoptotic cell clearance	0.0476583	1.32186	48	2	C2, C4B
GO:BP	GO:0043300	regulation of leukocyte degranulation	0.0476583	1.32186	48	2	CEACAM1, HLA-F
GO:BP	GO:0031295	T cell costimulation	0.0476583	1.32186	48	2	TNFRSF14, TNFSF13B
GO:BP	GO:0006164	purine nucleotide biosynthetic process	0.048284	1.3162	257	4	PARP9, PARP10, GUCA1A, IDO1
GO:BP	GO:0018108	peptidyl-tyrosine phosphorylation	0.0488229	1.31138	258	4	PARP9, ALK, TNFRSF14, PARP14
GO:BP	GO:0051171	regulation of nitrogen compound metabolic process	0.0497577	1.30314	5440	28	HLA-DRB1, MUSTN1, RNF19B, PSMF1, HTATIP2, PSME1, PARP9, ALK, CASP1, IFI27, PSMB9, NMI, CEACAM1, SP100, TNFRSF14, RBM20, PARP10, PARP14, ETV7, BATF2, GUCA1A, IRF1, PSMB8, STAT1, DTX3L, IFI6, NLRC5, IRF9
GO:BP	GO:0010558	negative regulation of macromolecule biosynthetic process	0.0497577	1.30314	2773	17	HLA-DRB1, ENST00000511677, PARP9, GBP1, IFI27, NMI, CEACAM1, SP100, RBM20, PARP10, PARP14, BST2, ETV7, IRF1, STAT1, IDO1, HLA-F
GO:BP	GO:0018212	peptidyl-tyrosine modification	0.0498136	1.30265	260	4	PARP9, ALK, TNFRSF14, PARP14
GO:BP	GO:0031570	DNA integrity checkpoint signaling	0.0498268	1.30254	140	3	FBXO6, PARP9, DTX3L

## Sheet: FuncAnnot - EC over-exp genes
source	term id	term name	adjusted p-value	negative log10 of adjusted p-value	term size	intersection size	intersections
GO:BP	GO:0009607	response to biotic stimulus	6.40087e-72	71.1938	1586	202	EPHB2, PML, HLA-A, MOV10, AIM2, RBCK1, CCL7, CMPK2, FAM20A, CCL2, APOBEC3D, A2M, BIRC3, RIPK2, DDIT4, MR1, UNC93B1, PTGS2, MYD88, ARID5A, CSF1, ZNFX1, IRF1, HLA-B, HLA-F, HLA-E, LGALS9, TRIM21, F2R, UBA7, SERPING1, IL18BP, UBE2L6, MAP3K5, TAP2, SOD2, NEURL3, PTX3, IL10RA, IL1A, IL1B, APOBEC3F, APOBEC3C, TRIM14, IRF9, KLF4, SLFN11, CADM1, TBX21, IFI16, CARD9, TNFRSF14, TLR3, BCL3, BANK1, GSDMB, HM…
GO:BP	GO:0051707	response to other organism	6.40087e-72	71.1938	1548	200	EPHB2, PML, HLA-A, MOV10, AIM2, RBCK1, CCL7, CMPK2, FAM20A, CCL2, APOBEC3D, A2M, BIRC3, RIPK2, DDIT4, MR1, UNC93B1, PTGS2, MYD88, ARID5A, CSF1, ZNFX1, IRF1, HLA-B, HLA-F, HLA-E, LGALS9, TRIM21, F2R, UBA7, SERPING1, IL18BP, UBE2L6, MAP3K5, TAP2, SOD2, NEURL3, PTX3, IL10RA, IL1A, IL1B, APOBEC3F, APOBEC3C, TRIM14, IRF9, SLFN11, CADM1, TBX21, IFI16, CARD9, TNFRSF14, TLR3, BCL3, BANK1, GSDMB, HMGA2, H…
GO:BP	GO:0043207	response to external biotic stimulus	6.40087e-72	71.1938	1551	200	EPHB2, PML, HLA-A, MOV10, AIM2, RBCK1, CCL7, CMPK2, FAM20A, CCL2, APOBEC3D, A2M, BIRC3, RIPK2, DDIT4, MR1, UNC93B1, PTGS2, MYD88, ARID5A, CSF1, ZNFX1, IRF1, HLA-B, HLA-F, HLA-E, LGALS9, TRIM21, F2R, UBA7, SERPING1, IL18BP, UBE2L6, MAP3K5, TAP2, SOD2, NEURL3, PTX3, IL10RA, IL1A, IL1B, APOBEC3F, APOBEC3C, TRIM14, IRF9, SLFN11, CADM1, TBX21, IFI16, CARD9, TNFRSF14, TLR3, BCL3, BANK1, GSDMB, HMGA2, H…
GO:BP	GO:0002376	immune system process	2.98495e-70	69.5251	2776	264	EPHB2, PML, HLA-A, BMP4, AIM2, RBCK1, CCL7, IL32, CCL2, APOBEC3D, A2M, BIRC3, RIPK2, PTK2B, ANGPT1, SEMA4D, ACKR4, MR1, UNC93B1, IL15RA, SMAD7, TAPBPL, MYD88, ARID5A, CSF1, HIPK2, ZNFX1, IRF1, RUNX2, HLA-B, HLA-F, PSMB8, BTN3A1, HLA-E, LGALS9, TNFRSF21, TRIM21, F2R, UBA7, SERPING1, CEACAM3, IL18BP, UBE2L6, CD38, TNFSF13B, MAP3K5, GGT1, TAP2, NEURL3, IL1R1, PTX3, IL1A, IL1B, SOCS3, APOBEC3F, APOBE…
GO:BP	GO:0044419	biological process involved in interspecies interaction between organisms	5.45683e-68	67.2631	1724	205	EPHB2, PML, HLA-A, MOV10, AIM2, RBCK1, CCL7, CMPK2, FAM20A, CCL2, APOBEC3D, A2M, BIRC3, RIPK2, DDIT4, MR1, UNC93B1, PTGS2, MYD88, ARID5A, DYNLT1, CSF1, ZNFX1, IRF1, HLA-B, HLA-F, HLA-E, LGALS9, LY6E, TRIM21, F2R, UBA7, SERPING1, IL18BP, UBE2L6, MAP3K5, TAP2, SOD2, NEURL3, PTX3, IL10RA, IL1A, IL1B, APOBEC3F, APOBEC3C, TRIM14, IRF9, STOM, SLFN11, CADM1, TBX21, IFI16, CARD9, TNFRSF14, TLR3, HPN, BCL…
GO:BP	GO:0006952	defense response	2.15318e-67	66.6669	1791	208	EPHB2, PML, TNC, HLA-A, MOV10, AIM2, RBCK1, CCL7, IL32, CCL2, APOBEC3D, A2M, BIRC3, RIPK2, SCUBE1, PTK2B, DDIT4, MR1, UNC93B1, PTGS2, LGALS3BP, MYD88, ARID5A, CSF1, STAT5A, ZNFX1, IRF1, HLA-B, HLA-F, HLA-E, LGALS9, TRIM21, F2R, UBA7, SERPING1, UBE2L6, ASIC4, MAP3K5, GGT1, NEURL3, BDKRB2, IL1R1, PTX3, IL10RA, IL1A, IL1B, SOCS3, APOBEC3F, APOBEC3C, TRIM14, IRF9, KLF4, SLFN11, CADM1, PRKCQ, IFI16, N…
GO:BP	GO:0006955	immune response	1.16372e-66	65.9342	1988	218	EPHB2, PML, HLA-A, AIM2, RBCK1, CCL7, IL32, CCL2, APOBEC3D, A2M, BIRC3, RIPK2, PTK2B, ANGPT1, SEMA4D, ACKR4, MR1, UNC93B1, SMAD7, MYD88, ARID5A, CSF1, ZNFX1, IRF1, HLA-B, HLA-F, BTN3A1, HLA-E, LGALS9, TNFRSF21, TRIM21, UBA7, SERPING1, IL18BP, UBE2L6, CD38, TNFSF13B, MAP3K5, TAP2, NEURL3, IL1R1, PTX3, IL1A, IL1B, SOCS3, APOBEC3F, APOBEC3C, TRIM14, CADM1, PAG1, PRKCQ, TBX21, IFI16, CARD9, TNFRSF14,…
GO:BP	GO:0009605	response to external stimulus	4.68804e-66	65.329	2723	255	DMD, EPHB2, PML, TNC, HLA-A, BMP4, MOV10, AIM2, DDR2, RBCK1, CCL7, CMPK2, FAM20A, SLC1A3, CCL2, APOBEC3D, A2M, BIRC3, RIPK2, LIPG, PTK2B, ANGPT1, SEMA4D, DDIT4, ACKR4, MR1, UNC93B1, PTGS2, IL15RA, MYD88, ARID5A, CSF1, H6PD, ZNFX1, IRF1, HLA-B, HLA-F, HLA-E, LGALS9, TRIM21, F2R, UBA7, SERPING1, IL18BP, UBE2L6, KREMEN1, MAP3K5, GGT1, TAP2, SOD2, NEURL3, NUAK2, FLRT2, IL1R1, PTX3, IL10RA, GDF15, IL1…
GO:BP	GO:0098542	defense response to other organism	1.20442e-58	57.9192	1220	162	PML, HLA-A, MOV10, AIM2, RBCK1, CCL7, CCL2, APOBEC3D, A2M, BIRC3, RIPK2, DDIT4, MR1, UNC93B1, MYD88, ARID5A, CSF1, ZNFX1, IRF1, HLA-B, HLA-F, HLA-E, LGALS9, TRIM21, UBA7, SERPING1, UBE2L6, MAP3K5, NEURL3, PTX3, IL1B, APOBEC3F, APOBEC3C, TRIM14, IRF9, SLFN11, CADM1, IFI16, CARD9, TNFRSF14, TLR3, BCL3, GSDMB, HERC5, NMI, HLA-G, TRIM34, C4B, IL17RC, BATF2, IL12A, ZC3HAV1, NFKBIZ, SAMHD1, GCH1, IL15,…
GO:BP	GO:0140546	defense response to symbiont	3.00207e-56	55.5226	1113	152	PML, HLA-A, MOV10, AIM2, CCL7, CCL2, APOBEC3D, A2M, BIRC3, RIPK2, DDIT4, MR1, UNC93B1, MYD88, ARID5A, CSF1, ZNFX1, IRF1, HLA-B, HLA-F, HLA-E, LGALS9, TRIM21, UBA7, SERPING1, UBE2L6, MAP3K5, NEURL3, PTX3, IL1B, APOBEC3F, APOBEC3C, TRIM14, IRF9, SLFN11, CADM1, IFI16, CARD9, TNFRSF14, TLR3, BCL3, HERC5, NMI, HLA-G, TRIM34, C4B, IL12A, ZC3HAV1, NFKBIZ, SAMHD1, GCH1, IL15, TRIM22, CFH, RNF19B, CXCL2, …
GO:BP	GO:0050896	response to stimulus	2.54137e-55	54.5949	8976	466	DMD, DKK3, NFE2L3, HES5, FBLN5, EPHB2, PML, TNC, FST, HLA-A, BMP4, RND1, ADM2, MOV10, AIM2, DDR2, RBCK1, CCL7, VWA1, CHAC1, RELL1, IL32, SOD3, MT2A, CMPK2, FAM20A, EGR2, RSPO3, SLC1A3, CCL2, APOBEC3D, A2M, GADD45B, BIRC3, RIPK2, LIPG, DLK1, SCUBE1, PTK2B, TG, ANGPT1, GRM4, MCHR2, CBR1, TGFA, HAAO, SEMA4D, DDIT4, ACKR4, GSTK1, MR1, UNC93B1, PTGS2, IL15RA, DGKG, SMAD7, DTNA, GRAMD1A, MYRF, LGALS3BP…
GO:BP	GO:0045087	innate immune response	1.43288e-50	49.8438	965	135	PML, HLA-A, AIM2, CCL7, CCL2, APOBEC3D, A2M, BIRC3, RIPK2, MR1, UNC93B1, MYD88, ARID5A, CSF1, ZNFX1, IRF1, HLA-B, HLA-F, HLA-E, LGALS9, TRIM21, UBA7, SERPING1, UBE2L6, MAP3K5, NEURL3, PTX3, APOBEC3F, APOBEC3C, TRIM14, CADM1, IFI16, CARD9, TNFRSF14, TLR3, HERC5, NMI, HLA-G, TRIM34, C4B, IL12A, ZC3HAV1, NFKBIZ, SAMHD1, GCH1, TRIM22, CFH, RNF19B, CCL8, NLRC5, HLA-C, PLSCR1, ALPK1, IRF7, TLR4, CYLD, …
GO:BP	GO:0006950	response to stress	4.18562e-50	49.3782	3855	280	NFE2L3, FBLN5, EPHB2, PML, TNC, HLA-A, MOV10, AIM2, DDR2, RBCK1, CCL7, VWA1, CHAC1, IL32, SOD3, MT2A, SLC1A3, CCL2, APOBEC3D, A2M, BIRC3, RIPK2, SCUBE1, PTK2B, DDIT4, MR1, UNC93B1, PTGS2, DGKG, SMAD7, MYRF, LGALS3BP, KANK1, MYD88, ARID5A, CSF1, STAT5A, HIPK2, ZNFX1, HSPB8, IRF1, HLA-B, HLA-F, FBXO6, HLA-E, LGALS9, TRIM21, F2R, UBA7, SERPING1, IL18BP, UBE2L6, KREMEN1, CD38, ASIC4, MAP3K5, GGT1, SO…
GO:BP	GO:0009615	response to virus	1.77028e-49	48.752	406	90	PML, MOV10, AIM2, APOBEC3D, DDIT4, UNC93B1, MYD88, ZNFX1, IRF1, LGALS9, TRIM21, IL1B, APOBEC3F, APOBEC3C, IRF9, SLFN11, TBX21, IFI16, CARD9, TLR3, BCL3, HMGA2, HERC5, NMI, TRIM34, ACTA2, IL12A, ZC3HAV1, SAMHD1, IL15, TRIM22, WDFY4, CCL8, NLRC5, NPC2, PLSCR1, IRF7, BTBD17, TLR2, TRIM38, IFIT2, EIF2AK2, ISG20, OAS3, IFIT5, PMAIP1, BST2, IFIT3, IFIT1, TRIM25, BATF3, IL12RB1, CCL5, DHX58, RTP4, USP18…
GO:BP	GO:0002682	regulation of immune system process	3.18339e-47	46.4971	1512	164	EPHB2, HLA-A, BMP4, AIM2, RBCK1, CCL7, CCL2, A2M, BIRC3, RIPK2, PTK2B, ANGPT1, MR1, UNC93B1, IL15RA, SMAD7, TAPBPL, MYD88, ARID5A, CSF1, ZNFX1, IRF1, HLA-B, HLA-F, BTN3A1, HLA-E, LGALS9, TNFRSF21, TRIM21, SERPING1, CEACAM3, CD38, TNFSF13B, GGT1, TAP2, IL1R1, IL1A, IL1B, CADM1, PAG1, PRKCQ, TBX21, IFI16, CARD9, TNFRSF14, TLR3, SMPD3, BANK1, SMARCD3, NMI, HLA-G, LITAF, BCL6, C4B, IL12A, ZC3HAV1, PD…
GO:BP	GO:0002684	positive regulation of immune system process	1.3611e-44	43.8661	1054	133	EPHB2, HLA-A, AIM2, RBCK1, CCL7, CCL2, A2M, BIRC3, RIPK2, PTK2B, MR1, UNC93B1, IL15RA, MYD88, ARID5A, CSF1, ZNFX1, IRF1, HLA-B, HLA-F, BTN3A1, HLA-E, LGALS9, TNFRSF21, SERPING1, CD38, TNFSF13B, TAP2, IL1R1, IL1A, IL1B, CADM1, PRKCQ, TBX21, IFI16, CARD9, TNFRSF14, TLR3, BANK1, SMARCD3, NMI, HLA-G, BCL6, C4B, IL12A, ZC3HAV1, PDCD1LG2, NFKBIZ, ICAM1, PANX1, B2M, IL15, CFH, RHOH, FCHO1, CCL8, NLRC5, …
GO:BP	GO:0050776	regulation of immune response	2.79537e-43	42.5536	881	120	EPHB2, HLA-A, AIM2, RBCK1, A2M, BIRC3, RIPK2, MR1, UNC93B1, SMAD7, MYD88, ARID5A, ZNFX1, IRF1, HLA-B, HLA-F, BTN3A1, HLA-E, LGALS9, TNFRSF21, TRIM21, SERPING1, CD38, TNFSF13B, TAP2, IL1R1, IL1B, CADM1, PRKCQ, TBX21, IFI16, CARD9, TNFRSF14, TLR3, BANK1, NMI, HLA-G, BCL6, C4B, IL12A, ZC3HAV1, NFKBIZ, SAMHD1, B2M, IL15, CFH, FCHO1, NLRC5, HLA-C, PLSCR1, ALPK1, BTN3A2, IRF7, CTLA4, PLA2G4A, TLR4, CYL…
GO:BP	GO:0048583	regulation of response to stimulus	8.38754e-43	42.0764	3939	270	DMD, DKK3, HES5, FBLN5, EPHB2, PML, TNC, FST, HLA-A, BMP4, AIM2, DDR2, RBCK1, CCL7, CHAC1, RELL1, RSPO3, CCL2, A2M, GADD45B, BIRC3, RIPK2, DLK1, SCUBE1, PTK2B, ANGPT1, GRM4, TGFA, SEMA4D, DDIT4, MR1, UNC93B1, PTGS2, DGKG, SMAD7, KANK1, MYD88, ARID5A, DYNLT1, GADD45G, PLEKHF1, CSF1, HIPK2, ZNFX1, IRF1, RUNX2, MVP, HLA-B, HLA-F, BTN3A1, HLA-E, LGALS9, TNFRSF21, TRIM21, F2R, SERPING1, KREMEN1, CD38,…
GO:BP	GO:0051607	defense response to virus	1.64584e-42	41.7836	312	74	PML, MOV10, AIM2, APOBEC3D, DDIT4, UNC93B1, MYD88, ZNFX1, IRF1, TRIM21, IL1B, APOBEC3F, APOBEC3C, IRF9, SLFN11, IFI16, CARD9, TLR3, HERC5, TRIM34, ZC3HAV1, SAMHD1, IL15, TRIM22, NLRC5, PLSCR1, IRF7, TLR2, TRIM38, IFIT2, EIF2AK2, ISG20, OAS3, IFIT5, PMAIP1, BST2, IFIT3, IFIT1, TRIM25, IL12RB1, DHX58, RTP4, USP18, ADAR, MX2, TRIM26, SLFN13, RSAD2, DDX60L, IFI6, CXCL9, IFIH1, OAS2, MICB, OASL, PARP9…
GO:BP	GO:0010033	response to organic substance	9.11641e-42	41.0402	2637	212	EPHB2, PML, TNC, FST, AIM2, DDR2, CCL7, CHAC1, MT2A, CMPK2, EGR2, SLC1A3, CCL2, A2M, BIRC3, RIPK2, PTK2B, ANGPT1, DDIT4, ACKR4, PTGS2, IL15RA, SMAD7, GRAMD1A, MYRF, KANK1, MYD88, ARID5A, CSF1, STAT5A, H6PD, EPHX1, HSPB8, IRF1, LY6H, FBXO6, LGALS9, TNFRSF21, TRIM21, F2R, IL18BP, GJD3, CD38, TNFSF13B, MAP3K5, TAP2, SOD2, IL1R1, IL10RA, GDF15, IL1A, IL1B, SOCS3, STC2, IGFBP7, TGM2, ATF3, CBS, KLF4, …
GO:BP	GO:0034097	response to cytokine	1.50336e-41	40.8229	932	121	PML, AIM2, CCL7, MT2A, CCL2, BIRC3, RIPK2, PTK2B, ANGPT1, ACKR4, PTGS2, IL15RA, SMAD7, MYD88, CSF1, STAT5A, IRF1, LGALS9, TNFRSF21, TRIM21, IL18BP, CD38, TNFSF13B, MAP3K5, IL1R1, IL10RA, IL1A, IL1B, SOCS3, KLF4, IFI16, TNFRSF14, TLR3, SMPD3, LAMP3, IRS1, FAS, IL17RC, IL12A, NKX3-1, SBNO2, NFKBIZ, SAMHD1, UGCG, ICAM1, GCH1, IL15, CXCL2, CCL8, NLRC5, PLSCR1, XAF1, STAT3, IRF7, EPS8, TLR4, NRP2, CYL…
GO:BP	GO:0048518	positive regulation of biological process	2.37497e-41	40.6243	6250	353	DMD, HES5, EPHB2, PML, TNC, FST, HLA-A, BMP4, ADM2, MOV10, AIM2, DDR2, RBCK1, CCL7, RELL1, SYNPO, IL32, FAM20A, EGR2, RSPO3, SLC1A3, CCL2, A2M, GADD45B, BIRC3, RIPK2, AVIL, CDC14C, LIPG, SCUBE1, PTK2B, ANGPT1, GRM4, SULT2B1, GLIS3, CBR1, TGFA, SEMA4D, COL8A1, MR1, UNC93B1, PTGS2, IL15RA, SMAD7, MYRF, KANK1, MYD88, ARID5A, GADD45G, PLEKHF1, CSF1, STAT5A, HIPK2, ZNFX1, HSPB8, IRF1, RUNX2, HLA-B, HL…
GO:BP	GO:0048584	positive regulation of response to stimulus	2.75468e-41	40.5599	2274	194	HES5, PML, HLA-A, BMP4, AIM2, DDR2, RBCK1, CCL7, RELL1, RSPO3, CCL2, A2M, GADD45B, BIRC3, RIPK2, SCUBE1, PTK2B, ANGPT1, GRM4, TGFA, SEMA4D, MR1, UNC93B1, PTGS2, KANK1, MYD88, ARID5A, GADD45G, PLEKHF1, CSF1, HIPK2, ZNFX1, IRF1, HLA-B, HLA-F, BTN3A1, HLA-E, LGALS9, TNFRSF21, TRIM21, F2R, SERPING1, CD38, TNFSF13B, MAP3K5, TAP2, IL1R1, IL10RA, GDF15, IL1A, IL1B, TGM2, ATF3, LAMB1, CADM1, DHH, PRKCQ, …
GO:BP	GO:0048522	positive regulation of cellular process	9.62599e-40	39.0166	5717	331	DMD, HES5, EPHB2, PML, TNC, HLA-A, BMP4, ADM2, MOV10, AIM2, DDR2, RBCK1, CCL7, RELL1, SYNPO, IL32, FAM20A, EGR2, RSPO3, SLC1A3, CCL2, GADD45B, BIRC3, RIPK2, AVIL, CDC14C, SCUBE1, PTK2B, ANGPT1, GRM4, SULT2B1, GLIS3, CBR1, TGFA, SEMA4D, COL8A1, MR1, UNC93B1, PTGS2, IL15RA, SMAD7, MYRF, KANK1, MYD88, ARID5A, GADD45G, PLEKHF1, CSF1, STAT5A, HIPK2, HSPB8, IRF1, RUNX2, HLA-B, HLA-F, BTN3A1, HLA-E, LGA…
GO:BP	GO:0050778	positive regulation of immune response	5.07161e-38	37.2949	718	102	HLA-A, AIM2, RBCK1, A2M, BIRC3, RIPK2, MR1, UNC93B1, MYD88, ARID5A, ZNFX1, IRF1, HLA-B, HLA-F, BTN3A1, HLA-E, LGALS9, TNFRSF21, SERPING1, CD38, TNFSF13B, TAP2, IL1R1, IL1B, CADM1, PRKCQ, TBX21, IFI16, CARD9, TLR3, BANK1, NMI, HLA-G, C4B, IL12A, ZC3HAV1, NFKBIZ, B2M, IL15, CFH, FCHO1, NLRC5, HLA-C, PLSCR1, ALPK1, BTN3A2, IRF7, CTLA4, PLA2G4A, TLR4, CYLD, LY96, RBM47, C4BPB, CD14, TLR2, EIF2AK2, CD…
GO:BP	GO:0031347	regulation of defense response	2.11788e-35	34.6741	768	102	EPHB2, PML, TNC, HLA-A, AIM2, A2M, BIRC3, RIPK2, UNC93B1, PTGS2, MYD88, ZNFX1, IRF1, HLA-B, HLA-F, HLA-E, LGALS9, TRIM21, SERPING1, GGT1, IL1R1, IL10RA, IL1B, SOCS3, APOBEC3F, KLF4, CADM1, IFI16, NEAT1, CARD9, TLR3, HERC5, NMI, HLA-G, BCL6, IL12A, SBNO2, ZC3HAV1, NFKBIZ, SAMHD1, IL15, TRIM22, CFH, NLRC5, NT5E, PLSCR1, ALPK1, STAT3, IRF7, TLR4, CYLD, LY96, ACP5, RBM47, CD14, TLR2, TRIM38, RHBDF2, …
GO:BP	GO:0032101	regulation of response to external stimulus	3.56561e-35	34.4479	1077	121	EPHB2, PML, TNC, HLA-A, AIM2, CCL7, CCL2, A2M, BIRC3, RIPK2, PTK2B, SEMA4D, UNC93B1, PTGS2, MYD88, CSF1, ZNFX1, IRF1, HLA-B, HLA-F, HLA-E, LGALS9, TRIM21, F2R, SERPING1, KREMEN1, GGT1, IL1R1, IL10RA, IL1B, SOCS3, APOBEC3F, KLF4, CADM1, IFI16, NEAT1, CARD9, TLR3, HERC5, NMI, HLA-G, PDGFRA, BCL6, IL12A, SBNO2, ZC3HAV1, NFKBIZ, SAMHD1, IL15, TRIM22, CFH, NLRC5, NT5E, PLSCR1, ALPK1, STAT3, IRF7, TLR4…
GO:BP	GO:0002831	regulation of response to biotic stimulus	9.83847e-34	33.0071	502	81	PML, HLA-A, AIM2, A2M, BIRC3, RIPK2, MR1, UNC93B1, MYD88, ZNFX1, IRF1, HLA-B, HLA-F, HLA-E, LGALS9, TRIM21, SERPING1, IL1B, APOBEC3F, CADM1, IFI16, CARD9, TLR3, HERC5, NMI, HLA-G, IL12A, ZC3HAV1, NFKBIZ, SAMHD1, IL15, TRIM22, CFH, NLRC5, PLSCR1, ALPK1, IRF7, TLR4, LY96, RBM47, CD14, TLR2, TRIM38, EIF2AK2, PARP14, CD274, OAS3, TRIM25, IL12RB1, CCL5, DHX58, RNF31, USP18, CEACAM1, SERPINB9, CX3CL1, …
GO:BP	GO:0001817	regulation of cytokine production	1.03318e-33	32.9858	773	100	EPHB2, PML, HLA-A, AIM2, IL32, RIPK2, ANGPT1, UNC93B1, PTGS2, SMAD7, MYD88, ARID5A, IRF1, HLA-B, HLA-F, BTN3A1, HLA-E, LGALS9, TNFRSF21, TRIM21, F2R, IL1R1, IL1A, IL1B, KLF4, CADM1, PRKCQ, TBX21, IFI16, CARD9, TNFRSF14, TLR3, BCL3, BANK1, AFAP1L2, NMI, HLA-G, LITAF, BCL6, IL17RC, IL12A, ZC3HAV1, PDCD1LG2, PANX1, B2M, IL15, BTN3A2, XAF1, STAT3, IRF7, TLR4, HPSE, CYLD, LY96, ACP5, RBM47, CD14, TLR2…
GO:BP	GO:0051239	regulation of multicellular organismal process	1.03318e-33	32.9858	2955	211	DMD, HES5, EPHB2, PML, FST, HLA-A, BMP4, NTN4, ADM2, AIM2, DDR2, IL32, EGR2, CCSAP, CCL2, RIPK2, LIPG, PTK2B, TG, ANGPT1, SULT2B1, SEMA4D, UNC93B1, PTGS2, IL15RA, SMAD7, MYRF, MYD88, ARID5A, DYNLT1, GADD45G, CSF1, STAT5A, HIPK2, IRF1, RUNX2, HLA-B, HLA-F, BTN3A1, HLA-E, LGALS9, TNFRSF21, TRIM21, F2R, SERPING1, KREMEN1, GJD3, CD38, TNFSF13B, BDKRB2, FLRT2, IL1R1, GDF15, ATOH8, IL1A, IL1B, SNAI1, S…
GO:BP	GO:0001816	cytokine production	1.95297e-33	32.7093	779	100	EPHB2, PML, HLA-A, AIM2, IL32, RIPK2, ANGPT1, UNC93B1, PTGS2, SMAD7, MYD88, ARID5A, IRF1, HLA-B, HLA-F, BTN3A1, HLA-E, LGALS9, TNFRSF21, TRIM21, F2R, IL1R1, IL1A, IL1B, KLF4, CADM1, PRKCQ, TBX21, IFI16, CARD9, TNFRSF14, TLR3, BCL3, BANK1, AFAP1L2, NMI, HLA-G, LITAF, BCL6, IL17RC, IL12A, ZC3HAV1, PDCD1LG2, PANX1, B2M, IL15, BTN3A2, XAF1, STAT3, IRF7, TLR4, HPSE, CYLD, LY96, ACP5, RBM47, CD14, TLR2…
GO:BP	GO:0071345	cellular response to cytokine stimulus	7.89746e-33	32.1025	839	103	PML, AIM2, CCL7, MT2A, CCL2, BIRC3, RIPK2, PTK2B, ANGPT1, ACKR4, IL15RA, SMAD7, MYD88, CSF1, STAT5A, IRF1, LGALS9, TNFRSF21, IL18BP, TNFSF13B, MAP3K5, IL1R1, IL10RA, IL1A, IL1B, SOCS3, KLF4, IFI16, TNFRSF14, TLR3, SMPD3, IRS1, FAS, IL17RC, IL12A, NKX3-1, SBNO2, NFKBIZ, SAMHD1, UGCG, ICAM1, IL15, CXCL2, CCL8, NLRC5, STAT3, IRF7, EPS8, TLR4, NRP2, CYLD, RBM47, TLR2, EBI3, PARP14, TLE4, C1QTNF4, PEL…
GO:BP	GO:0071310	cellular response to organic substance	1.3943e-32	31.8556	1971	164	EPHB2, PML, TNC, AIM2, DDR2, CCL7, MT2A, CMPK2, EGR2, SLC1A3, CCL2, BIRC3, RIPK2, PTK2B, ANGPT1, DDIT4, ACKR4, PTGS2, IL15RA, SMAD7, GRAMD1A, KANK1, MYD88, ARID5A, CSF1, STAT5A, HSPB8, IRF1, LGALS9, TNFRSF21, IL18BP, TNFSF13B, MAP3K5, SOD2, IL1R1, IL10RA, GDF15, IL1A, IL1B, SOCS3, STC2, IGFBP7, TGM2, ATF3, KLF4, PRKCQ, TBX21, IFI16, SNX6, TNFRSF14, TLR3, NR3C2, P2RY6, SMPD3, NPFFR2, PIM1, IRS1, F…
GO:BP	GO:0051240	positive regulation of multicellular organismal process	2.389e-32	31.6218	1637	147	EPHB2, FST, HLA-A, BMP4, ADM2, AIM2, DDR2, IL32, EGR2, CCL2, RIPK2, LIPG, PTK2B, SEMA4D, UNC93B1, PTGS2, IL15RA, SMAD7, MYRF, MYD88, ARID5A, GADD45G, CSF1, HIPK2, IRF1, RUNX2, HLA-F, BTN3A1, HLA-E, LGALS9, F2R, CD38, TNFSF13B, FLRT2, IL1R1, IL1A, IL1B, SNAI1, TGM2, KLF4, CADM1, PRKCQ, TBX21, IFI16, CARD9, TNFRSF14, TLR3, BCL3, PIM1, HMGA2, SMARCD3, RGS2, AFAP1L2, HLA-G, BCL6, EGF, GPM6B, IL17RC, …
GO:BP	GO:0050789	regulation of biological process	6.19533e-31	30.2079	12287	509	DMD, DKK3, NFE2L3, HES5, FBLN5, EPHB2, PML, TNC, FST, HLA-A, BMP4, RND1, NTN4, IKZF2, ADM2, MOV10, AIM2, DDR2, RBCK1, CCL7, CHAC1, RELL1, SYNPO, IL32, MT2A, FAM20A, EGR2, RSPO3, CCSAP, SLC1A3, CCL2, APOBEC3D, A2M, GADD45B, BIRC3, RIPK2, KIF1A, AVIL, CDC14C, NKAIN2, LIPG, DLK1, SCUBE1, PTK2B, TG, ANGPT1, GRM4, SULT2B1, GLIS3, MCHR2, CACNG6, CBR1, TGFA, SEMA4D, DDIT4, ACKR4, COL8A1, MR1, UNC93B1, P…
GO:BP	GO:0080134	regulation of response to stress	2.76669e-30	29.558	1340	128	FBLN5, EPHB2, PML, TNC, HLA-A, AIM2, DDR2, A2M, BIRC3, RIPK2, UNC93B1, PTGS2, KANK1, MYD88, ZNFX1, IRF1, HLA-B, HLA-F, HLA-E, LGALS9, TRIM21, F2R, SERPING1, KREMEN1, GGT1, BDKRB2, IL1R1, IL10RA, IL1A, IL1B, SOCS3, SNAI1, APOBEC3F, KLF4, CADM1, IFI16, NEAT1, CARD9, TLR3, RMI2, AJUBA, HMGA2, SMARCD3, FAS, HERC5, NMI, HLA-G, PDGFRA, BCL6, IL12A, SBNO2, ZC3HAV1, NFKBIZ, SAMHD1, GCH1, IL15, TRIM22, CF…
GO:BP	GO:0070887	cellular response to chemical stimulus	3.4568e-30	29.4613	2683	192	FBLN5, EPHB2, PML, TNC, AIM2, DDR2, CCL7, SOD3, MT2A, CMPK2, EGR2, SLC1A3, CCL2, BIRC3, RIPK2, PTK2B, ANGPT1, CBR1, DDIT4, ACKR4, GSTK1, PTGS2, IL15RA, SMAD7, GRAMD1A, KANK1, MYD88, ARID5A, CSF1, STAT5A, EPHX1, HIPK2, HSPB8, IRF1, LY6H, LGALS9, TNFRSF21, TRIM21, IL18BP, TNFSF13B, MAP3K5, SOD2, BDKRB2, IL1R1, IL10RA, GDF15, IL1A, IL1B, SOCS3, STC2, IGFBP7, TGM2, ATF3, CBS, KLF4, PRKCQ, TBX21, IFI1…
GO:BP	GO:0051716	cellular response to stimulus	3.9474e-30	29.4037	7394	366	DMD, DKK3, NFE2L3, HES5, FBLN5, EPHB2, PML, TNC, FST, HLA-A, BMP4, RND1, ADM2, AIM2, DDR2, RBCK1, CCL7, CHAC1, RELL1, IL32, SOD3, MT2A, CMPK2, EGR2, RSPO3, SLC1A3, CCL2, GADD45B, BIRC3, RIPK2, DLK1, SCUBE1, PTK2B, TG, ANGPT1, GRM4, MCHR2, CBR1, TGFA, SEMA4D, DDIT4, ACKR4, GSTK1, UNC93B1, PTGS2, IL15RA, DGKG, SMAD7, DTNA, GRAMD1A, LGALS3BP, KANK1, MYD88, ARID5A, DYNLT1, GADD45G, PLEKHF1, CSF1, STA…
GO:BP	GO:0050792	regulation of viral process	5.08362e-30	29.2938	169	47	IL32, APOBEC3D, DYNLT1, ZNFX1, LGALS9, LY6E, TRIM21, PTX3, APOBEC3F, APOBEC3C, TRIM14, STOM, IFI16, LAMP3, HMGA2, TRIM34, ZC3HAV1, TRIM22, FAM111A, PLSCR1, BTBD17, PROX1, TRIM38, EIF2AK2, ISG20, OAS3, IFIT5, BST2, IFIT1, TRIM25, CCL5, SP100, CD74, CIITA, ADAR, TRIM26, RSAD2, IFIH1, OAS2, OASL, APOBEC3G, ISG15, IFITM1, MX1, OAS1, STAT1, HLA-DRB1
GO:BP	GO:0065007	biological regulation	1.37226e-29	28.8626	12680	516	DMD, DKK3, NFE2L3, HES5, FBLN5, EPHB2, PML, TNC, FST, HLA-A, BMP4, RND1, NTN4, IKZF2, ADM2, MOV10, AIM2, DDR2, RBCK1, CCL7, CHAC1, RELL1, SYNPO, IL32, SOD3, MT2A, FAM20A, EGR2, RSPO3, CCSAP, SLC1A3, CCL2, APOBEC3D, A2M, GADD45B, BIRC3, RIPK2, KIF1A, AVIL, CDC14C, NKAIN2, LIPG, DLK1, SCUBE1, PTK2B, TG, ANGPT1, GRM4, SULT2B1, GLIS3, MCHR2, CACNG6, CBR1, TGFA, SEMA4D, DDIT4, ACKR4, COL8A1, MR1, UNC9…
GO:BP	GO:0042221	response to chemical	1.56712e-29	28.8049	3957	243	FBLN5, EPHB2, PML, TNC, FST, BMP4, AIM2, DDR2, CCL7, CHAC1, SOD3, MT2A, CMPK2, EGR2, SLC1A3, CCL2, A2M, BIRC3, RIPK2, LIPG, PTK2B, ANGPT1, CBR1, HAAO, SEMA4D, DDIT4, ACKR4, GSTK1, PTGS2, IL15RA, SMAD7, GRAMD1A, MYRF, KANK1, MYD88, ARID5A, ABCC6, CSF1, STAT5A, H6PD, EPHX1, HIPK2, HSPB8, IRF1, RUNX2, LY6H, FBXO6, LGALS9, TNFRSF21, TRIM21, F2R, IL18BP, GJD3, CD38, TNFSF13B, MAP3K5, TAP2, SOD2, BDKRB…
GO:BP	GO:0048525	negative regulation of viral process	1.68658e-29	28.773	95	37	IL32, APOBEC3D, ZNFX1, LY6E, TRIM21, PTX3, APOBEC3F, APOBEC3C, TRIM14, IFI16, HMGA2, ZC3HAV1, FAM111A, PLSCR1, BTBD17, PROX1, EIF2AK2, ISG20, OAS3, IFIT5, BST2, IFIT1, TRIM25, CCL5, SP100, CIITA, TRIM26, RSAD2, IFIH1, OAS2, OASL, APOBEC3G, ISG15, IFITM1, MX1, OAS1, STAT1
GO:BP	GO:0001819	positive regulation of cytokine production	7.14645e-29	28.1459	490	74	EPHB2, HLA-A, AIM2, IL32, RIPK2, UNC93B1, PTGS2, MYD88, ARID5A, IRF1, HLA-F, BTN3A1, HLA-E, LGALS9, F2R, IL1R1, IL1A, IL1B, CADM1, PRKCQ, TBX21, IFI16, CARD9, TNFRSF14, TLR3, BCL3, AFAP1L2, HLA-G, IL17RC, IL12A, ZC3HAV1, PANX1, B2M, IL15, BTN3A2, STAT3, IRF7, TLR4, HPSE, LY96, RBM47, CD14, TLR2, EBI3, EIF2AK2, C1QTNF4, CEBPB, CD274, OAS3, TMEM106A, P2RX7, HLA-DPB1, HLA-DPA1, IL12RB1, FZD5, DHX58,…
GO:BP	GO:0009617	response to bacterium	2.31876e-28	27.6347	720	89	EPHB2, HLA-A, RBCK1, CMPK2, FAM20A, CCL2, RIPK2, MR1, PTGS2, MYD88, ARID5A, ZNFX1, HLA-B, HLA-E, LGALS9, F2R, IL18BP, TAP2, SOD2, IL10RA, IL1A, IL1B, CARD9, TNFRSF14, TLR3, BCL3, BANK1, GSDMB, LITAF, C4B, IL12A, SBNO2, PDCD1LG2, NFKBIZ, B2M, GCH1, CXCL2, NLRC5, BMP2, TLR4, LY96, ACP5, C4BPB, CD14, TLR2, HERC6, PCSK1, HMCN1, CASP4, CEBPB, CD274, OAS3, P2RX7, RNF213, TMEM229B, FZD5, C2, DHX58, RNF3…
GO:BP	GO:0001775	cell activation	2.92038e-28	27.5346	1092	111	EPHB2, HLA-A, BMP4, DDR2, CCL2, RIPK2, PTK2B, MR1, IL15RA, DGKG, SMAD7, MYD88, CSF1, IRF1, RUNX2, HLA-F, BTN3A1, HLA-E, LGALS9, TNFRSF21, F2R, CD38, TNFSF13B, IL1A, IL1B, SOCS3, PAG1, PRKCQ, TBX21, TNFRSF14, TLR3, BCL3, BANK1, SMARCD3, NMI, HLA-G, PDGFRA, BCL6, ACTA2, BATF2, IL12A, SBNO2, PDCD1LG2, NFKBIZ, ICAM1, B2M, IL15, RHOH, WDFY4, FCHO1, PLSCR1, STAT3, CTLA4, PLA2G4A, TLR4, PBX1, CYLD, ADRA…
GO:BP	GO:1903900	regulation of viral life cycle	1.4409e-27	26.8414	145	42	IL32, APOBEC3D, ZNFX1, LGALS9, LY6E, TRIM21, PTX3, APOBEC3F, APOBEC3C, IFI16, LAMP3, HMGA2, TRIM34, ZC3HAV1, TRIM22, FAM111A, PLSCR1, BTBD17, PROX1, TRIM38, EIF2AK2, ISG20, OAS3, IFIT5, BST2, IFIT1, TRIM25, CCL5, CD74, CIITA, ADAR, TRIM26, RSAD2, IFIH1, OAS2, OASL, APOBEC3G, ISG15, IFITM1, MX1, OAS1, HLA-DRB1
GO:BP	GO:0045321	leukocyte activation	3.28497e-27	26.4835	946	101	EPHB2, HLA-A, BMP4, CCL2, RIPK2, PTK2B, MR1, IL15RA, SMAD7, MYD88, CSF1, IRF1, RUNX2, HLA-F, BTN3A1, HLA-E, LGALS9, TNFRSF21, CD38, TNFSF13B, IL1A, IL1B, SOCS3, PAG1, PRKCQ, TBX21, TNFRSF14, TLR3, BCL3, BANK1, SMARCD3, NMI, HLA-G, BCL6, BATF2, IL12A, SBNO2, PDCD1LG2, NFKBIZ, ICAM1, B2M, IL15, RHOH, WDFY4, FCHO1, PLSCR1, STAT3, CTLA4, PLA2G4A, TLR4, PBX1, CYLD, TLR2, ASCL2, EBI3, CEBPB, MAP3K8, CD…
GO:BP	GO:0048002	antigen processing and presentation of peptide antigen	3.38551e-27	26.4704	68	31	HLA-A, MR1, UNC93B1, TAPBPL, HLA-B, HLA-F, HLA-E, TAP2, HLA-G, B2M, HLA-C, HLA-DPB1, HLA-DPA1, HLA-DMA, HLA-DMB, CD74, TAPBP, HLA-DOB, CTSS, HLA-DQA1, HLA-DQA2, HLA-DRB5, MICB, ERAP1, ERAP2, HLA-DQB2, TAP1, IFI30, HLA-DOA, HLA-DRB1, HLA-DRA
GO:BP	GO:0019882	antigen processing and presentation	4.85035e-26	25.3142	115	37	HLA-A, MR1, UNC93B1, TAPBPL, HLA-B, HLA-F, PSMB8, HLA-E, TAP2, HLA-G, ICAM1, B2M, WDFY4, HLA-C, HLA-DPB1, HLA-DPA1, HLA-DMA, HLA-DMB, HLA-DQB1, PSME1, CD74, THBS1, TAPBP, HLA-DOB, CTSS, HLA-DQA1, HLA-DQA2, HLA-DRB5, MICB, ERAP1, ERAP2, HLA-DQB2, TAP1, IFI30, HLA-DOA, HLA-DRB1, HLA-DRA
GO:BP	GO:0023052	signaling	6.74718e-26	25.1709	6447	324	DMD, DKK3, HES5, EPHB2, PML, TNC, FST, HLA-A, BMP4, RND1, NTN4, ADM2, AIM2, DDR2, RBCK1, CCL7, CHAC1, RELL1, IL32, EGR2, RSPO3, SLC1A3, CCL2, GADD45B, BIRC3, RIPK2, DLK1, SCUBE1, PTK2B, TG, ANGPT1, GRM4, MCHR2, TGFA, SEMA4D, DDIT4, ACKR4, UNC93B1, PTGS2, IL15RA, DGKG, SMAD7, DTNA, LGALS3BP, KANK1, MYD88, DYNLT1, GADD45G, PLEKHF1, CSF1, STAT5A, HIPK2, IRF1, RUNX2, MVP, LY6H, BTN3A1, FBXO6, MAST3, …
GO:BP	GO:0007154	cell communication	1.6603e-25	24.7798	6537	326	DMD, DKK3, HES5, EPHB2, PML, TNC, FST, HLA-A, BMP4, RND1, NTN4, ADM2, AIM2, DDR2, RBCK1, CCL7, CHAC1, RELL1, IL32, EGR2, RSPO3, SLC1A3, CCL2, GADD45B, BIRC3, RIPK2, DLK1, SCUBE1, PTK2B, TG, ANGPT1, GRM4, MCHR2, TGFA, SEMA4D, DDIT4, ACKR4, UNC93B1, PTGS2, IL15RA, DGKG, SMAD7, DTNA, LGALS3BP, KANK1, MYD88, DYNLT1, GADD45G, PLEKHF1, CSF1, STAT5A, HIPK2, IRF1, RUNX2, MVP, LY6H, BTN3A1, FBXO6, MAST3, …
GO:BP	GO:0045071	negative regulation of viral genome replication	1.02912e-24	23.9875	55	27	APOBEC3D, ZNFX1, APOBEC3F, APOBEC3C, IFI16, HMGA2, ZC3HAV1, FAM111A, PLSCR1, BTBD17, PROX1, EIF2AK2, ISG20, OAS3, IFIT5, BST2, IFIT1, CCL5, RSAD2, IFIH1, OAS2, OASL, APOBEC3G, ISG15, IFITM1, MX1, OAS1
GO:BP	GO:0019221	cytokine-mediated signaling pathway	1.52861e-24	23.8157	499	69	AIM2, CCL7, CCL2, BIRC3, RIPK2, PTK2B, ANGPT1, ACKR4, IL15RA, MYD88, CSF1, STAT5A, IRF1, TNFSF13B, IL1R1, IL10RA, IL1A, IL1B, TNFRSF14, IRS1, FAS, IL17RC, IL12A, NFKBIZ, SAMHD1, UGCG, IL15, CXCL2, CCL8, NLRC5, STAT3, IRF7, CYLD, RBM47, EBI3, PARP14, C1QTNF4, PELI3, CASP4, OAS3, IL12RB1, CCL5, IL31RA, USP18, CEACAM1, SP100, CD74, CX3CL1, ADAR, CXCL9, IL7, IFIH1, OAS2, OASL, PARP9, STAT2, IFI27, CA…
GO:BP	GO:0042110	T cell activation	5.94535e-24	23.2258	555	72	HLA-A, BMP4, CCL2, RIPK2, MR1, SMAD7, IRF1, RUNX2, BTN3A1, HLA-E, LGALS9, TNFRSF21, TNFSF13B, IL1A, IL1B, SOCS3, PAG1, PRKCQ, TBX21, TNFRSF14, BCL3, SMARCD3, HLA-G, BCL6, IL12A, PDCD1LG2, NFKBIZ, ICAM1, B2M, IL15, RHOH, WDFY4, FCHO1, STAT3, CTLA4, CYLD, ASCL2, EBI3, CEBPB, MAP3K8, CD274, BTN2A2, P2RX7, PSMB10, HLA-DPB1, HLA-DPA1, HLA-DMA, IL12RB1, FZD5, CCL5, HLA-DMB, CEACAM1, CD74, MDK, CD7, HLA…
GO:BP	GO:0030155	regulation of cell adhesion	5.96432e-24	23.2244	778	86	DMD, EPHB2, PML, TNC, HLA-A, BMP4, RND1, CCL2, RIPK2, PTK2B, ANGPT1, SEMA4D, COL8A1, SMAD7, KANK1, CSF1, IRF1, HLA-E, LGALS9, TNFRSF21, TNFSF13B, IL1A, IL1B, TGM2, LAMB1, KLF4, PAG1, PRKCQ, TBX21, TNFRSF14, SMARCD3, HLA-G, BCL6, GPM6B, IL12A, KIF26B, PDCD1LG2, NFKBIZ, B2M, IL15, RHOH, FCHO1, MUC1, CTLA4, BMP2, EPHA4, CYLD, ASCL2, FAM107A, EBI3, ANK3, SPINT2, ST6GAL1, CEBPB, MAP3K8, CD274, BTN2A2,…
GO:BP	GO:0007165	signal transduction	7.20444e-24	23.1424	5959	302	DMD, DKK3, HES5, EPHB2, PML, FST, HLA-A, BMP4, RND1, ADM2, AIM2, DDR2, RBCK1, CCL7, CHAC1, RELL1, IL32, RSPO3, CCL2, GADD45B, BIRC3, RIPK2, DLK1, SCUBE1, PTK2B, TG, ANGPT1, GRM4, MCHR2, TGFA, SEMA4D, DDIT4, ACKR4, UNC93B1, PTGS2, IL15RA, DGKG, SMAD7, DTNA, LGALS3BP, KANK1, MYD88, DYNLT1, GADD45G, PLEKHF1, CSF1, STAT5A, HIPK2, IRF1, RUNX2, MVP, LY6H, BTN3A1, FBXO6, MAST3, LGALS9, TNFRSF21, LY6E, T…
GO:BP	GO:0045088	regulation of innate immune response	8.71884e-24	23.0595	415	62	HLA-A, AIM2, A2M, BIRC3, RIPK2, UNC93B1, MYD88, ZNFX1, IRF1, HLA-B, HLA-F, HLA-E, LGALS9, TRIM21, SERPING1, CADM1, IFI16, CARD9, TLR3, NMI, HLA-G, IL12A, ZC3HAV1, NFKBIZ, SAMHD1, CFH, NLRC5, PLSCR1, ALPK1, IRF7, TLR4, LY96, RBM47, CD14, TLR2, EIF2AK2, PARP14, OAS3, TRIM25, CCL5, DHX58, USP18, CEACAM1, SERPINB9, SLAMF8, ADAR, RSAD2, CTSS, IFIH1, OASL, ERAP1, PARP9, STAT2, GBP2, TRAFD1, CASP1, GBP5…
GO:BP	GO:0007159	leukocyte cell-cell adhesion	1.06209e-23	22.9738	403	61	HLA-A, BMP4, CCL2, RIPK2, SEMA4D, SMAD7, IRF1, HLA-E, LGALS9, TNFRSF21, TNFSF13B, IL1A, IL1B, KLF4, PAG1, PRKCQ, TBX21, TNFRSF14, SMARCD3, HLA-G, BCL6, IL12A, PDCD1LG2, NFKBIZ, ICAM1, B2M, IL15, RHOH, FCHO1, NT5E, MADCAM1, CTLA4, CYLD, ASCL2, EBI3, CEBPB, MAP3K8, CD274, BTN2A2, HLA-DPB1, HLA-DPA1, HLA-DMA, IL12RB1, CCL5, HLA-DMB, CD74, MDK, HLA-DOB, HLA-DQA1, IL7, HLA-DQA2, HLA-DRB5, RUNX3, LGALS…
GO:BP	GO:0046649	lymphocyte activation	3.88121e-23	22.411	783	85	EPHB2, HLA-A, BMP4, CCL2, RIPK2, PTK2B, MR1, IL15RA, SMAD7, MYD88, IRF1, RUNX2, HLA-F, BTN3A1, HLA-E, LGALS9, TNFRSF21, CD38, TNFSF13B, IL1A, IL1B, SOCS3, PAG1, PRKCQ, TBX21, TNFRSF14, BCL3, BANK1, SMARCD3, HLA-G, BCL6, IL12A, PDCD1LG2, NFKBIZ, ICAM1, B2M, IL15, RHOH, WDFY4, FCHO1, STAT3, CTLA4, TLR4, PBX1, CYLD, ASCL2, EBI3, CEBPB, MAP3K8, CD274, BTN2A2, P2RX7, PSMB10, BST2, HLA-DPB1, HLA-DPA1, …
GO:BP	GO:0042127	regulation of cell population proliferation	4.03641e-23	22.394	1683	132	DMD, HES5, EPHB2, PML, TNC, HLA-A, BMP4, DDR2, CCL2, RIPK2, PTK2B, ANGPT1, SULT2B1, TGFA, PTGS2, SMAD7, MYD88, CSF1, STAT5A, HIPK2, IRF1, RUNX2, HLA-E, LGALS9, TNFRSF21, F2R, CD38, TNFSF13B, MAP3K5, SOD2, ATOH8, IL1A, IL1B, IGFBP7, ATF3, LAMB1, KLF4, PRKCQ, DLG3, NEAT1, TNFRSF14, PITX2, ADAMTS1, HPN, P2RY6, SMPD3, BTC, PIM1, HMGA2, IRS1, SMARCD3, NMI, HLA-G, N4BP2L2, PDGFRA, BCL6, EGF, IL12A, NKX…
GO:BP	GO:0050794	regulation of cellular process	4.71821e-23	22.3262	11738	476	DMD, DKK3, NFE2L3, HES5, FBLN5, EPHB2, PML, TNC, FST, HLA-A, BMP4, RND1, IKZF2, ADM2, MOV10, AIM2, DDR2, RBCK1, CCL7, CHAC1, RELL1, SYNPO, IL32, FAM20A, EGR2, RSPO3, CCSAP, SLC1A3, CCL2, APOBEC3D, GADD45B, BIRC3, RIPK2, KIF1A, AVIL, CDC14C, LIPG, DLK1, SCUBE1, PTK2B, TG, ANGPT1, GRM4, SULT2B1, GLIS3, MCHR2, CACNG6, CBR1, TGFA, SEMA4D, DDIT4, ACKR4, COL8A1, MR1, UNC93B1, PTGS2, IL15RA, DGKG, SMAD7…
GO:BP	GO:0007166	cell surface receptor signaling pathway	6.12164e-23	22.2131	2799	181	DKK3, HES5, EPHB2, PML, FST, HLA-A, BMP4, AIM2, DDR2, RBCK1, CCL7, CHAC1, RSPO3, CCL2, BIRC3, RIPK2, DLK1, SCUBE1, PTK2B, ANGPT1, GRM4, TGFA, SEMA4D, DDIT4, ACKR4, IL15RA, SMAD7, KANK1, MYD88, CSF1, STAT5A, HIPK2, IRF1, RUNX2, MVP, BTN3A1, TNFRSF21, LY6E, F2R, KREMEN1, CD38, TNFSF13B, BDKRB2, FLRT2, IL1R1, IL10RA, GDF15, ATOH8, IL1A, IL1B, SOCS3, SNAI1, ATF3, IRF9, LAMB1, VLDLR, KLF4, CADM1, DHH,…
GO:BP	GO:1903037	regulation of leukocyte cell-cell adhesion	8.45288e-23	22.073	365	57	HLA-A, BMP4, CCL2, RIPK2, SMAD7, IRF1, HLA-E, LGALS9, TNFRSF21, TNFSF13B, IL1A, IL1B, KLF4, PAG1, PRKCQ, TBX21, TNFRSF14, SMARCD3, HLA-G, BCL6, IL12A, PDCD1LG2, NFKBIZ, B2M, IL15, RHOH, FCHO1, CTLA4, CYLD, ASCL2, EBI3, CEBPB, MAP3K8, CD274, BTN2A2, HLA-DPB1, HLA-DPA1, HLA-DMA, IL12RB1, CCL5, HLA-DMB, CD74, MDK, HLA-DOB, HLA-DQA1, IL7, HLA-DQA2, HLA-DRB5, RUNX3, LGALS9C, HLA-DQB2, SOCS1, JAK2, HLA…
GO:BP	GO:0048519	negative regulation of biological process	9.00175e-23	22.0457	5874	296	DMD, DKK3, NFE2L3, HES5, EPHB2, PML, TNC, FST, HLA-A, BMP4, RND1, MOV10, AIM2, DDR2, RBCK1, CHAC1, IL32, MT2A, CCL2, APOBEC3D, A2M, BIRC3, AVIL, DLK1, PTK2B, ANGPT1, SULT2B1, GLIS3, SEMA4D, DDIT4, PTGS2, IL15RA, DGKG, SMAD7, TAPBPL, KANK1, MYD88, ARID5A, DYNLT1, HIPK2, ZNFX1, IRF1, RUNX2, MVP, HLA-B, HLA-F, FBXO6, HLA-E, LGALS9, TNFRSF21, LY6E, TRIM21, F2R, SERPING1, KREMEN1, GJD3, CD38, SOD2, HO…
GO:BP	GO:0006954	inflammatory response	9.68719e-23	22.0138	829	87	EPHB2, TNC, AIM2, CCL7, CCL2, A2M, BIRC3, RIPK2, SCUBE1, PTGS2, MYD88, CSF1, HLA-E, LGALS9, F2R, GGT1, BDKRB2, IL1R1, PTX3, IL10RA, IL1A, IL1B, SOCS3, TRIM14, KLF4, PRKCQ, IFI16, NEAT1, CARD9, TLR3, AFAP1L2, NMI, BCL6, C4B, IL17RC, SBNO2, NFKBIZ, IL15, CXCL2, CCL8, NT5E, PLSCR1, STAT3, BMP2, TLR4, TAC4, CYLD, LY96, ACP5, CD14, TLR2, RHBDF2, EIF2AK2, ANO6, CASP4, CAMK1D, CEBPB, P2RX7, SCYL3, NPY5R…
GO:BP	GO:0009966	regulation of signal transduction	1.16069e-22	21.9353	3010	189	DMD, DKK3, HES5, EPHB2, PML, FST, BMP4, AIM2, DDR2, RBCK1, CCL7, CHAC1, RELL1, RSPO3, CCL2, GADD45B, BIRC3, RIPK2, DLK1, SCUBE1, PTK2B, ANGPT1, GRM4, TGFA, SEMA4D, DDIT4, PTGS2, DGKG, SMAD7, KANK1, MYD88, DYNLT1, GADD45G, PLEKHF1, CSF1, HIPK2, IRF1, RUNX2, MVP, LGALS9, TRIM21, F2R, KREMEN1, MAP3K5, SOD2, NUAK2, BDKRB2, IL1R1, IL10RA, GDF15, IL1A, IL1B, SOCS3, SNAI1, IGFBP7, TGM2, ATF3, LAMB1, CBS…
GO:BP	GO:0010646	regulation of cell communication	4.25191e-22	21.3714	3443	205	DMD, DKK3, HES5, EPHB2, PML, FST, BMP4, AIM2, DDR2, RBCK1, CCL7, CHAC1, RELL1, EGR2, RSPO3, SLC1A3, CCL2, GADD45B, BIRC3, RIPK2, DLK1, SCUBE1, PTK2B, ANGPT1, GRM4, TGFA, SEMA4D, DDIT4, PTGS2, DGKG, SMAD7, KANK1, MYD88, DYNLT1, GADD45G, PLEKHF1, CSF1, HIPK2, IRF1, RUNX2, MVP, LGALS9, TRIM21, F2R, KREMEN1, GJD3, CD38, MAP3K5, SOD2, NUAK2, BDKRB2, SLC6A6, IL1R1, IL10RA, GDF15, IL1A, IL1B, SOCS3, SNA…
GO:BP	GO:0022407	regulation of cell-cell adhesion	4.90647e-22	21.3092	477	64	HLA-A, BMP4, CCL2, RIPK2, SMAD7, IRF1, HLA-E, LGALS9, TNFRSF21, TNFSF13B, IL1A, IL1B, KLF4, PAG1, PRKCQ, TBX21, TNFRSF14, SMARCD3, HLA-G, BCL6, IL12A, KIF26B, PDCD1LG2, NFKBIZ, B2M, IL15, RHOH, FCHO1, CTLA4, BMP2, CYLD, ASCL2, EBI3, ANK3, SPINT2, CEBPB, MAP3K8, CD274, BTN2A2, HLA-DPB1, HLA-DPA1, HLA-DMA, IL12RB1, CCL5, HLA-DMB, MDGA1, CEACAM1, CD74, CX3CL1, MDK, HLA-DOB, HLA-DQA1, IL7, HLA-DQA2, …
GO:BP	GO:0050865	regulation of cell activation	5.52293e-22	21.2578	616	73	EPHB2, HLA-A, BMP4, DDR2, CCL2, RIPK2, IL15RA, SMAD7, MYD88, IRF1, HLA-E, LGALS9, TNFRSF21, CD38, TNFSF13B, IL1A, IL1B, PAG1, PRKCQ, TBX21, TNFRSF14, BANK1, SMARCD3, HLA-G, PDGFRA, BCL6, ACTA2, IL12A, PDCD1LG2, NFKBIZ, B2M, IL15, RHOH, FCHO1, PLSCR1, CTLA4, PLA2G4A, TLR4, CYLD, ASCL2, EBI3, PDGFA, CEBPB, MAP3K8, CD274, BTN2A2, HLA-DPB1, HLA-DPA1, HLA-DMA, IL12RB1, CCL5, IL31RA, HLA-DMB, CEACAM1, …
GO:BP	GO:0002683	negative regulation of immune system process	6.9129e-22	21.1603	495	65	HLA-A, BMP4, CCL2, A2M, ANGPT1, SMAD7, TAPBPL, IRF1, HLA-B, HLA-F, HLA-E, LGALS9, TNFRSF21, TRIM21, SERPING1, PAG1, TBX21, IFI16, TNFRSF14, TLR3, BANK1, NMI, HLA-G, BCL6, PDCD1LG2, SAMHD1, NLRC5, CTLA4, TLR4, ACP5, C4BPB, ASCL2, RHBDF2, PARP14, TSC22D3, CEBPB, CD274, OAS3, BTN2A2, BST2, NPY5R, IL31RA, DHX58, USP18, CEACAM1, SERPINB9, CD74, THBS1, CX3CL1, MDK, SLAMF8, ADAR, HLA-DOB, RUNX3, STAT2, …
GO:BP	GO:0050863	regulation of T cell activation	1.65446e-21	20.7813	374	56	HLA-A, BMP4, CCL2, RIPK2, SMAD7, IRF1, HLA-E, LGALS9, TNFRSF21, TNFSF13B, IL1A, IL1B, PAG1, PRKCQ, TBX21, TNFRSF14, SMARCD3, HLA-G, BCL6, IL12A, PDCD1LG2, NFKBIZ, B2M, IL15, RHOH, FCHO1, CTLA4, CYLD, ASCL2, EBI3, CEBPB, MAP3K8, CD274, BTN2A2, HLA-DPB1, HLA-DPA1, HLA-DMA, IL12RB1, CCL5, HLA-DMB, CD74, MDK, HLA-DOB, HLA-DQA1, IL7, HLA-DQA2, HLA-DRB5, RUNX3, LGALS9C, HLA-DQB2, SOCS1, JAK2, HLA-DOA, …
GO:BP	GO:0023051	regulation of signaling	2.0529e-21	20.6876	3437	203	DMD, DKK3, HES5, EPHB2, PML, FST, BMP4, AIM2, DDR2, RBCK1, CCL7, CHAC1, RELL1, EGR2, RSPO3, SLC1A3, CCL2, GADD45B, BIRC3, RIPK2, DLK1, SCUBE1, PTK2B, ANGPT1, GRM4, TGFA, SEMA4D, DDIT4, PTGS2, DGKG, SMAD7, KANK1, MYD88, DYNLT1, GADD45G, PLEKHF1, CSF1, HIPK2, IRF1, RUNX2, MVP, LGALS9, TRIM21, F2R, KREMEN1, CD38, MAP3K5, SOD2, NUAK2, BDKRB2, SLC6A6, IL1R1, IL10RA, GDF15, IL1A, IL1B, SOCS3, SNAI1, IG…
GO:BP	GO:0008283	cell population proliferation	2.6488e-21	20.577	2006	143	DMD, HES5, EPHB2, PML, TNC, FST, HLA-A, BMP4, DDR2, CCL2, RIPK2, PTK2B, ANGPT1, SULT2B1, TGFA, COL8A1, PTGS2, SMAD7, KANK1, MYD88, CSF1, STAT5A, HIPK2, IRF1, RUNX2, BTN3A1, HLA-E, LGALS9, TNFRSF21, F2R, CD38, TNFSF13B, MAP3K5, SOD2, ATOH8, IL1A, IL1B, IGFBP7, ATF3, LAMB1, KLF4, PRKCQ, DLG3, NEAT1, TNFRSF14, PITX2, ADAMTS1, HPN, P2RY6, SMPD3, BTC, PIM1, HMGA2, IRS1, SMARCD3, NMI, HLA-G, N4BP2L2, P…
GO:BP	GO:0045069	regulation of viral genome replication	3.19199e-21	20.4959	85	29	APOBEC3D, ZNFX1, APOBEC3F, APOBEC3C, IFI16, HMGA2, ZC3HAV1, FAM111A, PLSCR1, BTBD17, PROX1, TRIM38, EIF2AK2, ISG20, OAS3, IFIT5, BST2, IFIT1, CCL5, ADAR, RSAD2, IFIH1, OAS2, OASL, APOBEC3G, ISG15, IFITM1, MX1, OAS1
GO:BP	GO:0034341	response to type II interferon	4.75038e-21	20.3233	146	36	CCL7, CCL2, IRF1, LGALS9, TRIM21, TLR3, GCH1, CCL8, NLRC5, TLR4, TLR2, PARP14, CXCL16, CALCOCO2, BST2, HLA-DPA1, IL12RB1, CCL5, SP100, CD74, CIITA, CX3CL1, NUB1, UBD, PARP9, IRF8, HLA-DQB2, GBP2, JAK2, CASP1, GBP5, IFITM1, STAT1, GBP3, GBP4, GBP1
GO:BP	GO:0019884	antigen processing and presentation of exogenous antigen	4.75038e-21	20.3233	47	23	HLA-A, MR1, UNC93B1, HLA-F, HLA-E, TAP2, B2M, HLA-DPB1, HLA-DPA1, HLA-DMA, HLA-DMB, PSME1, CD74, HLA-DOB, CTSS, HLA-DQA1, HLA-DQA2, HLA-DRB5, HLA-DQB2, IFI30, HLA-DOA, HLA-DRB1, HLA-DRA
GO:BP	GO:0002694	regulation of leukocyte activation	5.47399e-21	20.2617	561	68	EPHB2, HLA-A, BMP4, CCL2, RIPK2, IL15RA, SMAD7, MYD88, IRF1, HLA-E, LGALS9, TNFRSF21, CD38, TNFSF13B, IL1A, IL1B, PAG1, PRKCQ, TBX21, TNFRSF14, BANK1, SMARCD3, HLA-G, BCL6, IL12A, PDCD1LG2, NFKBIZ, B2M, IL15, RHOH, FCHO1, PLSCR1, CTLA4, PLA2G4A, TLR4, CYLD, ASCL2, EBI3, CEBPB, MAP3K8, CD274, BTN2A2, HLA-DPB1, HLA-DPA1, HLA-DMA, IL12RB1, CCL5, IL31RA, HLA-DMB, CD74, THBS1, CX3CL1, MDK, SLAMF8, HLA…
GO:BP	GO:0050867	positive regulation of cell activation	6.22239e-21	20.206	371	55	EPHB2, HLA-A, DDR2, CCL2, RIPK2, IL15RA, MYD88, HLA-E, LGALS9, CD38, TNFSF13B, IL1A, IL1B, PRKCQ, TBX21, TNFRSF14, SMARCD3, HLA-G, BCL6, ACTA2, IL12A, PDCD1LG2, NFKBIZ, B2M, IL15, RHOH, FCHO1, PLA2G4A, TLR4, CYLD, EBI3, MAP3K8, CD274, BTN2A2, HLA-DPB1, HLA-DPA1, HLA-DMA, IL12RB1, CCL5, HLA-DMB, CD74, THBS1, MDK, HLA-DOB, HLA-DQA1, IL7, HLA-DQA2, HLA-DRB5, RUNX3, HLA-DQB2, SOCS1, JAK2, HLA-DOA, HL…
GO:BP	GO:0016032	viral process	7.75755e-21	20.1103	429	59	IL32, CCL2, APOBEC3D, DYNLT1, ZNFX1, LGALS9, LY6E, TRIM21, PTX3, APOBEC3F, APOBEC3C, TRIM14, STOM, IFI16, TNFRSF14, HPN, LAMP3, HMGA2, TRIM34, ZC3HAV1, ICAM1, TRIM22, FAM111A, CCL8, PLSCR1, IRF7, BTBD17, PROX1, TRIM38, EIF2AK2, ISG20, ST6GAL1, CALCOCO2, OAS3, IFIT5, PARP10, BST2, IFIT1, TRIM25, CCL5, SP100, CD74, CIITA, ADAR, ST6GALNAC2, TRIM26, RSAD2, IFIH1, OAS2, OASL, PARP9, APOBEC3G, IFI27, I…
KEGG	KEGG:05164	Influenza A	9.93856e-21	20.0027	167	44	PML, CCL2, MYD88, IL1A, IL1B, SOCS3, IRF9, TLR3, FAS, IL12A, ICAM1, TNFSF10, IRF7, TLR4, EIF2AK2, CALCOCO2, OAS3, HLA-DPB1, HLA-DPA1, TRIM25, HLA-DMA, CCL5, HLA-DMB, HLA-DQB1, CIITA, ADAR, MX2, HLA-DOB, RSAD2, IFIH1, HLA-DQA2, OAS2, HLA-DRB5, STAT2, CDK6, JAK2, HLA-DOA, CASP1, MX1, OAS1, STAT1, HLA-DRB1, HLA-DRA, CXCL10
GO:BP	GO:0050870	positive regulation of T cell activation	1.1057e-20	19.9564	247	45	HLA-A, CCL2, RIPK2, HLA-E, LGALS9, TNFSF13B, IL1A, IL1B, PRKCQ, TNFRSF14, SMARCD3, HLA-G, BCL6, IL12A, PDCD1LG2, NFKBIZ, B2M, IL15, RHOH, FCHO1, CYLD, EBI3, MAP3K8, CD274, BTN2A2, HLA-DPB1, HLA-DPA1, HLA-DMA, IL12RB1, CCL5, HLA-DMB, CD74, MDK, HLA-DOB, HLA-DQA1, IL7, HLA-DQA2, HLA-DRB5, RUNX3, HLA-DQB2, SOCS1, JAK2, HLA-DOA, HLA-DRB1, HLA-DRA
GO:BP	GO:0002478	antigen processing and presentation of exogenous peptide antigen	1.1481e-20	19.94	38	21	HLA-A, UNC93B1, HLA-F, HLA-E, TAP2, B2M, HLA-DPB1, HLA-DPA1, HLA-DMA, HLA-DMB, CD74, HLA-DOB, CTSS, HLA-DQA1, HLA-DQA2, HLA-DRB5, HLA-DQB2, IFI30, HLA-DOA, HLA-DRB1, HLA-DRA
GO:BP	GO:0051251	positive regulation of lymphocyte activation	1.27405e-20	19.8948	323	51	EPHB2, HLA-A, CCL2, RIPK2, IL15RA, MYD88, HLA-E, LGALS9, CD38, TNFSF13B, IL1A, IL1B, PRKCQ, TBX21, TNFRSF14, SMARCD3, HLA-G, BCL6, IL12A, PDCD1LG2, NFKBIZ, B2M, IL15, RHOH, FCHO1, TLR4, CYLD, EBI3, MAP3K8, CD274, BTN2A2, HLA-DPB1, HLA-DPA1, HLA-DMA, IL12RB1, CCL5, HLA-DMB, CD74, MDK, HLA-DOB, HLA-DQA1, IL7, HLA-DQA2, HLA-DRB5, RUNX3, HLA-DQB2, SOCS1, JAK2, HLA-DOA, HLA-DRB1, HLA-DRA
GO:BP	GO:0002250	adaptive immune response	1.79579e-20	19.7457	739	78	EPHB2, HLA-A, RIPK2, PTK2B, MR1, UNC93B1, SMAD7, MYD88, ARID5A, IRF1, HLA-B, HLA-F, BTN3A1, HLA-E, TNFRSF21, SERPING1, IL18BP, TNFSF13B, TAP2, IL1R1, IL1B, SOCS3, PAG1, PRKCQ, TBX21, CARD9, TNFRSF14, BCL3, LAMP3, HLA-G, BCL6, C4B, IL12A, PDCD1LG2, NFKBIZ, ICAM1, B2M, RNF19B, HLA-C, BTN3A2, STAT3, IRF7, CTLA4, PLA2G4A, TLR4, C4BPB, ASCL2, EBI3, CD274, P2RX7, HLA-DPB1, HLA-DPA1, HLA-DMA, IL12RB1, F…
GO:BP	GO:0051249	regulation of lymphocyte activation	1.98916e-20	19.7013	497	63	EPHB2, HLA-A, BMP4, CCL2, RIPK2, IL15RA, SMAD7, MYD88, IRF1, HLA-E, LGALS9, TNFRSF21, CD38, TNFSF13B, IL1A, IL1B, PAG1, PRKCQ, TBX21, TNFRSF14, BANK1, SMARCD3, HLA-G, BCL6, IL12A, PDCD1LG2, NFKBIZ, B2M, IL15, RHOH, FCHO1, CTLA4, TLR4, CYLD, ASCL2, EBI3, CEBPB, MAP3K8, CD274, BTN2A2, HLA-DPB1, HLA-DPA1, HLA-DMA, IL12RB1, CCL5, HLA-DMB, CD74, MDK, SLAMF8, HLA-DOB, HLA-DQA1, IL7, HLA-DQA2, HLA-DRB5,…
GO:BP	GO:0002696	positive regulation of leukocyte activation	2.24073e-20	19.6496	354	53	EPHB2, HLA-A, CCL2, RIPK2, IL15RA, MYD88, HLA-E, LGALS9, CD38, TNFSF13B, IL1A, IL1B, PRKCQ, TBX21, TNFRSF14, SMARCD3, HLA-G, BCL6, IL12A, PDCD1LG2, NFKBIZ, B2M, IL15, RHOH, FCHO1, PLA2G4A, TLR4, CYLD, EBI3, MAP3K8, CD274, BTN2A2, HLA-DPB1, HLA-DPA1, HLA-DMA, IL12RB1, CCL5, HLA-DMB, CD74, THBS1, MDK, HLA-DOB, HLA-DQA1, IL7, HLA-DQA2, HLA-DRB5, RUNX3, HLA-DQB2, SOCS1, JAK2, HLA-DOA, HLA-DRB1, HLA-D…
GO:BP	GO:0007155	cell adhesion	2.49919e-20	19.6022	1512	118	DMD, HES5, FBLN5, EPHB2, PML, TNC, HLA-A, BMP4, RND1, NTN4, DDR2, IL32, CCL2, RIPK2, CNTNAP3, PTK2B, ANGPT1, LSAMP, SEMA4D, COL8A1, SMAD7, LGALS3BP, KANK1, CSF1, IRF1, HLA-E, LGALS9, TNFRSF21, TNFSF13B, FLRT2, COL13A1, IL1A, IL1B, IGFBP7, TGM2, LAMB1, PCDH7, SCN1B, KLF4, CADM1, PAG1, PRKCQ, TBX21, DLG3, TNFRSF14, AJUBA, SMARCD3, TESK2, NTNG2, HLA-G, PDGFRA, BCL6, GPM6B, IL12A, KIF26B, PDCD1LG2, N…
GO:BP	GO:0009967	positive regulation of signal transduction	3.59975e-20	19.4437	1561	120	HES5, PML, BMP4, DDR2, RBCK1, CCL7, RELL1, RSPO3, CCL2, GADD45B, BIRC3, RIPK2, SCUBE1, PTK2B, ANGPT1, GRM4, TGFA, SEMA4D, KANK1, MYD88, GADD45G, PLEKHF1, CSF1, HIPK2, LGALS9, TRIM21, F2R, MAP3K5, IL1R1, IL10RA, GDF15, IL1A, IL1B, TGM2, ATF3, LAMB1, DHH, CARD9, TLR3, NR3C2, P2RY6, AJUBA, CASP10, BANK1, PIM1, IRS1, AFAP1L2, FAS, NMI, LITAF, PDGFRA, EGF, TRIM34, ACTA2, NKX3-1, ZC3HAV1, ARHGEF5, ICAM…
GO:BP	GO:0010647	positive regulation of cell communication	3.76492e-20	19.4242	1777	130	HES5, EPHB2, PML, BMP4, DDR2, RBCK1, CCL7, RELL1, RSPO3, SLC1A3, CCL2, GADD45B, BIRC3, RIPK2, SCUBE1, PTK2B, ANGPT1, GRM4, TGFA, SEMA4D, PTGS2, KANK1, MYD88, GADD45G, PLEKHF1, CSF1, HIPK2, LGALS9, TRIM21, F2R, CD38, MAP3K5, IL1R1, IL10RA, GDF15, IL1A, IL1B, TGM2, ATF3, LAMB1, DHH, CARD9, TLR3, NR3C2, P2RY6, AJUBA, CASP10, BANK1, PIM1, IRS1, AFAP1L2, FAS, NMI, LITAF, PDGFRA, EGF, TRIM34, ACTA2, NK…
GO:BP	GO:0019079	viral genome replication	5.74304e-20	19.2409	128	33	CCL2, APOBEC3D, ZNFX1, APOBEC3F, APOBEC3C, STOM, IFI16, HMGA2, ZC3HAV1, FAM111A, CCL8, PLSCR1, BTBD17, PROX1, TRIM38, EIF2AK2, ISG20, OAS3, IFIT5, BST2, IFIT1, CCL5, ADAR, RSAD2, IFIH1, OAS2, OASL, APOBEC3G, IFI27, ISG15, IFITM1, MX1, OAS1
GO:BP	GO:0032103	positive regulation of response to external stimulus	1.0452e-19	18.9808	609	69	AIM2, CCL7, BIRC3, RIPK2, PTK2B, UNC93B1, PTGS2, MYD88, CSF1, ZNFX1, IRF1, HLA-F, HLA-E, LGALS9, IL1B, CADM1, IFI16, NEAT1, CARD9, TLR3, NMI, HLA-G, PDGFRA, IL12A, ZC3HAV1, NFKBIZ, IL15, NLRC5, PLSCR1, ALPK1, IRF7, TLR4, LY96, RBM47, CD14, TLR2, EIF2AK2, ANO6, CASP4, CAMK1D, CEBPB, OAS3, TRIM25, NPY5R, CCL5, DHX58, RNF31, CD74, THBS1, CX3CL1, MDK, PTN, OPTN, RSAD2, CTSS, IFIH1, OASL, PARP9, P2RX4…
GO:BP	GO:0023056	positive regulation of signaling	1.13051e-19	18.9467	1778	129	HES5, EPHB2, PML, BMP4, DDR2, RBCK1, CCL7, RELL1, RSPO3, SLC1A3, CCL2, GADD45B, BIRC3, RIPK2, SCUBE1, PTK2B, ANGPT1, GRM4, TGFA, SEMA4D, PTGS2, KANK1, MYD88, GADD45G, PLEKHF1, CSF1, HIPK2, LGALS9, TRIM21, F2R, CD38, MAP3K5, IL1R1, IL10RA, GDF15, IL1A, IL1B, TGM2, ATF3, LAMB1, DHH, CARD9, TLR3, NR3C2, P2RY6, AJUBA, CASP10, BANK1, PIM1, IRS1, AFAP1L2, FAS, NMI, LITAF, PDGFRA, EGF, TRIM34, ACTA2, NK…
GO:BP	GO:0002501	peptide antigen assembly with MHC protein complex	1.15309e-19	18.9381	17	15	TAPBPL, B2M, HLA-DPB1, HLA-DPA1, HLA-DMA, HLA-DMB, TAPBP, HLA-DOB, HLA-DQA1, HLA-DQA2, HLA-DRB5, HLA-DQB2, HLA-DOA, HLA-DRB1, HLA-DRA
GO:BP	GO:0002396	MHC protein complex assembly	1.15309e-19	18.9381	17	15	TAPBPL, B2M, HLA-DPB1, HLA-DPA1, HLA-DMA, HLA-DMB, TAPBP, HLA-DOB, HLA-DQA1, HLA-DQA2, HLA-DRB5, HLA-DQB2, HLA-DOA, HLA-DRB1, HLA-DRA
GO:BP	GO:0032501	multicellular organismal process	1.25229e-19	18.9023	7669	346	DMD, DKK3, HES5, EPHB2, PML, TNC, FST, HLA-A, BMP4, RND1, NTN4, ADM2, MOV10, AIM2, DDR2, VWA1, CHAC1, IL32, SOD3, EGR2, RSPO3, CCSAP, SLC1A3, CCL2, A2M, BIRC3, RIPK2, KIF1A, AVIL, LIPG, SCUBE1, PTK2B, TG, ANGPT1, SULT2B1, LSAMP, NRSN2, TGFA, ADAMTS6, SEMA4D, DDIT4, COL8A1, MR1, UNC93B1, PTGS2, IL15RA, DGKG, SMAD7, DTNA, MYRF, RENBP, KANK1, MYD88, ARID5A, DYNLT1, GADD45G, ABCC6, CSF1, STAT5A, HIPK…
GO:BP	GO:0022409	positive regulation of cell-cell adhesion	2.26777e-19	18.6444	318	49	HLA-A, CCL2, RIPK2, SMAD7, HLA-E, LGALS9, TNFSF13B, IL1A, IL1B, PRKCQ, TNFRSF14, SMARCD3, HLA-G, BCL6, IL12A, KIF26B, PDCD1LG2, NFKBIZ, B2M, IL15, RHOH, FCHO1, CYLD, EBI3, ANK3, MAP3K8, CD274, BTN2A2, HLA-DPB1, HLA-DPA1, HLA-DMA, IL12RB1, CCL5, HLA-DMB, CD74, CX3CL1, MDK, HLA-DOB, HLA-DQA1, IL7, HLA-DQA2, HLA-DRB5, RUNX3, HLA-DQB2, SOCS1, JAK2, HLA-DOA, HLA-DRB1, HLA-DRA
GO:BP	GO:0010628	positive regulation of gene expression	2.91802e-19	18.5349	1189	100	EPHB2, TNC, HLA-A, BMP4, ADM2, AIM2, IL32, RIPK2, PTK2B, ANGPT1, UNC93B1, PTGS2, MYD88, ARID5A, CSF1, IRF1, RUNX2, HLA-F, BTN3A1, HLA-E, LGALS9, F2R, IL1R1, IL1A, IL1B, ATF3, KLF4, CADM1, PRKCQ, TBX21, IFI16, CARD9, TNFRSF14, TLR3, HPN, BCL3, LAMP3, HMGA2, AFAP1L2, HLA-G, EGF, CPEB3, IL17RC, ACTA2, IL12A, NKX3-1, ZC3HAV1, PANX1, B2M, IL15, PLSCR1, BTN3A2, STAT3, IRF7, BMP2, TLR4, HPSE, LY96, RBM4…
GO:BP	GO:0002460	adaptive immune response based on somatic recombination of immune receptors built from immunoglobulin superfamily domains	2.92861e-19	18.5333	375	53	EPHB2, HLA-A, RIPK2, MR1, UNC93B1, SMAD7, MYD88, ARID5A, HLA-B, HLA-F, HLA-E, SERPING1, IL18BP, TNFSF13B, TAP2, IL1R1, IL1B, SOCS3, PRKCQ, TBX21, CARD9, BCL3, HLA-G, BCL6, C4B, IL12A, NFKBIZ, ICAM1, B2M, HLA-C, BTN3A2, STAT3, IRF7, PLA2G4A, TLR4, C4BPB, ASCL2, EBI3, CD274, P2RX7, IL12RB1, FZD5, C2, CEACAM1, CD74, RSAD2, MICB, HLA-DQB2, C1S, JAK2, CFB, HLA-DRB1, HLA-DRA
GO:BP	GO:0019058	viral life cycle	2.92861e-19	18.5333	320	49	IL32, CCL2, APOBEC3D, DYNLT1, ZNFX1, LGALS9, LY6E, TRIM21, PTX3, APOBEC3F, APOBEC3C, STOM, IFI16, TNFRSF14, LAMP3, HMGA2, TRIM34, ZC3HAV1, ICAM1, TRIM22, FAM111A, CCL8, PLSCR1, BTBD17, PROX1, TRIM38, EIF2AK2, ISG20, OAS3, IFIT5, BST2, IFIT1, TRIM25, CCL5, CD74, CIITA, ADAR, TRIM26, RSAD2, IFIH1, OAS2, OASL, APOBEC3G, IFI27, ISG15, IFITM1, MX1, OAS1, HLA-DRB1
GO:BP	GO:1903039	positive regulation of leukocyte cell-cell adhesion	3.80172e-19	18.42	270	45	HLA-A, CCL2, RIPK2, HLA-E, LGALS9, TNFSF13B, IL1A, IL1B, PRKCQ, TNFRSF14, SMARCD3, HLA-G, BCL6, IL12A, PDCD1LG2, NFKBIZ, B2M, IL15, RHOH, FCHO1, CYLD, EBI3, MAP3K8, CD274, BTN2A2, HLA-DPB1, HLA-DPA1, HLA-DMA, IL12RB1, CCL5, HLA-DMB, CD74, MDK, HLA-DOB, HLA-DQA1, IL7, HLA-DQA2, HLA-DRB5, RUNX3, HLA-DQB2, SOCS1, JAK2, HLA-DOA, HLA-DRB1, HLA-DRA
GO:BP	GO:1901700	response to oxygen-containing compound	6.67044e-19	18.1758	1663	122	FBLN5, EPHB2, TNC, DDR2, CCL7, SOD3, CMPK2, EGR2, SLC1A3, CCL2, A2M, RIPK2, PTK2B, DDIT4, PTGS2, GRAMD1A, MYRF, KANK1, MYD88, ARID5A, STAT5A, H6PD, LY6H, LGALS9, F2R, IL18BP, GJD3, CD38, MAP3K5, SOD2, IL10RA, GDF15, IL1A, IL1B, SOCS3, STC2, IGFBP7, TGM2, CBS, KLF4, DHH, PRKCQ, SNX6, CARD9, P2RY6, SMPD3, PIM1, IRS1, RGS2, SLC12A7, LITAF, PDGFRA, CPEB3, IL12A, NKX3-1, SBNO2, PDCD1LG2, NFKBIZ, ICAM1…
GO:BP	GO:0002237	response to molecule of bacterial origin	6.87128e-19	18.163	354	51	EPHB2, CMPK2, CCL2, RIPK2, PTGS2, MYD88, ARID5A, LGALS9, F2R, IL18BP, TAP2, SOD2, IL10RA, IL1A, IL1B, CARD9, LITAF, C4B, IL12A, SBNO2, PDCD1LG2, NFKBIZ, B2M, GCH1, CXCL2, TLR4, LY96, ACP5, CD14, TLR2, PCSK1, CEBPB, CD274, P2RX7, FZD5, C2, CX3CL1, PLSCR4, PCK2, CXCL9, IRF8, CARD16, GBP2, JAK2, CASP1, GBP5, IDO1, IL12RB2, GBP3, CXCL11, CXCL10
GO:BP	GO:0002819	regulation of adaptive immune response	7.1632e-19	18.1449	202	39	EPHB2, HLA-A, RIPK2, MR1, SMAD7, ARID5A, IRF1, HLA-B, HLA-F, HLA-E, TNFSF13B, TAP2, IL1R1, IL1B, PRKCQ, TBX21, CARD9, TNFRSF14, HLA-G, BCL6, IL12A, NFKBIZ, B2M, HLA-C, IRF7, PLA2G4A, C4BPB, ASCL2, CD274, P2RX7, IL12RB1, FZD5, CEACAM1, RSAD2, MICB, HLA-DQB2, JAK2, HLA-DRB1, HLA-DRA
GO:BP	GO:0009891	positive regulation of biosynthetic process	7.1632e-19	18.1449	2706	167	HES5, EPHB2, PML, TNC, HLA-A, BMP4, ADM2, AIM2, DDR2, RBCK1, IL32, EGR2, CCL2, RIPK2, PTK2B, ANGPT1, GLIS3, UNC93B1, PTGS2, MYRF, MYD88, ARID5A, CSF1, STAT5A, HIPK2, IRF1, RUNX2, HLA-F, BTN3A1, HLA-E, LGALS9, TRIM21, F2R, CD38, MAP3K5, SOD2, IL1R1, PTX3, ZNF541, ATOH8, IL1A, IL1B, SNAI1, TRIM14, ATF3, HIVEP3, IRF9, TFEC, SLC6A9, KLF4, CADM1, PRKCQ, TBX21, IFI16, CARD9, TNFRSF14, PITX2, TLR3, HPN,…
GO:BP	GO:0031328	positive regulation of cellular biosynthetic process	8.02366e-19	18.0956	2685	166	HES5, EPHB2, PML, TNC, HLA-A, BMP4, ADM2, AIM2, RBCK1, IL32, EGR2, CCL2, RIPK2, PTK2B, ANGPT1, GLIS3, UNC93B1, PTGS2, MYRF, MYD88, ARID5A, CSF1, STAT5A, HIPK2, IRF1, RUNX2, HLA-F, BTN3A1, HLA-E, LGALS9, TRIM21, F2R, CD38, MAP3K5, SOD2, IL1R1, PTX3, ZNF541, ATOH8, IL1A, IL1B, SNAI1, TRIM14, ATF3, HIVEP3, IRF9, TFEC, SLC6A9, KLF4, CADM1, PRKCQ, TBX21, IFI16, CARD9, TNFRSF14, PITX2, TLR3, HPN, P2RY6…
GO:BP	GO:0048585	negative regulation of response to stimulus	8.87546e-19	18.0518	1648	121	DMD, DKK3, EPHB2, FST, HLA-A, BMP4, AIM2, CHAC1, CCL2, A2M, DLK1, SEMA4D, DDIT4, PTGS2, DGKG, SMAD7, KANK1, HIPK2, RUNX2, MVP, HLA-B, HLA-F, HLA-E, LGALS9, TRIM21, SERPING1, KREMEN1, SOD2, NUAK2, BDKRB2, IL10RA, GDF15, IL1A, IL1B, SOCS3, SNAI1, ATF3, KLF4, CADM1, PRKCQ, TBX21, IFI16, SNX6, TNFRSF14, BCL3, RMI2, AJUBA, BANK1, HMGA2, IRS1, RGS2, NMI, HLA-G, LITAF, PDGFRA, BCL6, IL12A, NKX3-1, SAMHD…
GO:BP	GO:0002503	peptide antigen assembly with MHC class II protein complex	8.99806e-19	18.0459	13	13	B2M, HLA-DPB1, HLA-DPA1, HLA-DMA, HLA-DMB, HLA-DOB, HLA-DQA1, HLA-DQA2, HLA-DRB5, HLA-DQB2, HLA-DOA, HLA-DRB1, HLA-DRA
GO:BP	GO:0002399	MHC class II protein complex assembly	8.99806e-19	18.0459	13	13	B2M, HLA-DPB1, HLA-DPA1, HLA-DMA, HLA-DMB, HLA-DOB, HLA-DQA1, HLA-DQA2, HLA-DRB5, HLA-DQB2, HLA-DOA, HLA-DRB1, HLA-DRA
KEGG	KEGG:04612	Antigen processing and presentation	1.21141e-18	17.9167	69	28	HLA-A, HLA-B, HLA-F, HLA-E, TAP2, HLA-G, B2M, HLA-C, RFX5, HLA-DPB1, HLA-DPA1, HLA-DMA, HLA-DMB, PSME2, HLA-DQB1, PSME1, CD74, CIITA, TAPBP, HLA-DOB, CTSS, HLA-DQA2, HLA-DRB5, TAP1, IFI30, HLA-DOA, HLA-DRB1, HLA-DRA
GO:BP	GO:0008284	positive regulation of cell population proliferation	1.31184e-18	17.8821	962	87	DMD, HES5, EPHB2, PML, TNC, HLA-A, BMP4, DDR2, RIPK2, PTK2B, TGFA, PTGS2, MYD88, CSF1, STAT5A, HIPK2, RUNX2, HLA-E, LGALS9, F2R, CD38, TNFSF13B, MAP3K5, IL1A, IL1B, ATF3, LAMB1, PRKCQ, NEAT1, PITX2, ADAMTS1, HPN, P2RY6, SMPD3, BTC, PIM1, HMGA2, IRS1, SMARCD3, N4BP2L2, PDGFRA, BCL6, EGF, IL12A, NKX3-1, PDCD1LG2, SLC35F6, IL15, STAT3, BMP2, TLR4, PBX1, HPSE, PROX1, EPHA4, NRP2, HAPLN1, SIX1, EBI3, …
GO:MF	GO:0005125	cytokine activity	5.33177e-06	5.27313	238	26	BMP4, CCL7, IL32, CCL2, CSF1, TNFSF13B, GDF15, IL1A, IL1B, IL12A, TNFSF10, IL15, CXCL2, CCL8, BMP2, EBI3, CXCL16, C1QTNF4, CCL5, CX3CL1, FLT3LG, CXCL9, IL7, SECTM1, CXCL11, CXCL10
GO:BP	GO:0002253	activation of immune response	2.40384e-18	17.6191	531	62	HLA-A, AIM2, RBCK1, A2M, BIRC3, RIPK2, UNC93B1, MYD88, ZNFX1, IRF1, BTN3A1, TNFRSF21, SERPING1, CD38, IL1B, IFI16, TLR3, BANK1, NMI, C4B, ZC3HAV1, NFKBIZ, CFH, FCHO1, PLSCR1, ALPK1, BTN3A2, IRF7, CTLA4, TLR4, CYLD, LY96, C4BPB, CD14, TLR2, EIF2AK2, OAS3, BTN2A2, HLA-DPB1, TRIM25, C1R, C2, DHX58, RNF31, CEACAM1, CFHR3, RSAD2, CTSS, IFIH1, MICB, OASL, GBP2, C1S, CFB, CASP1, GBP5, IFI35, SLC15A3, OA…
GO:BP	GO:0002252	immune effector process	2.40384e-18	17.6191	698	72	EPHB2, HLA-A, A2M, RIPK2, PTK2B, ANGPT1, MR1, UNC93B1, SMAD7, MYD88, ARID5A, HLA-B, HLA-F, HLA-E, LGALS9, SERPING1, TAP2, IL1R1, PTX3, IL1B, SOCS3, CADM1, TBX21, CARD9, TNFRSF14, TLR3, BCL3, NMI, HLA-G, LITAF, BCL6, C4B, IL12A, SBNO2, NFKBIZ, ICAM1, PANX1, B2M, CFH, RNF19B, HLA-C, BTN3A2, STAT3, IRF7, TLR4, ACP5, C4BPB, ASCL2, P2RX7, BST2, C1R, IL12RB1, FZD5, C2, DHX58, HLA-DMB, CEACAM1, SERPINB9…
GO:BP	GO:0035556	intracellular signal transduction	2.52595e-18	17.5976	2668	164	DMD, EPHB2, PML, BMP4, RND1, AIM2, DDR2, RBCK1, CCL7, CHAC1, RELL1, CCL2, GADD45B, BIRC3, RIPK2, PTK2B, ANGPT1, GRM4, TGFA, SEMA4D, DDIT4, ACKR4, PTGS2, DGKG, SMAD7, KANK1, MYD88, GADD45G, PLEKHF1, CSF1, HIPK2, RUNX2, FBXO6, MAST3, LGALS9, TRIM21, F2R, MAP3K5, SOD2, HORMAD1, NUAK2, BDKRB2, GDF15, ATOH8, IL1A, IL1B, SOCS3, SNAI1, TGM2, ATF3, CBS, RHOBTB1, PAG1, PRKCQ, IFI16, CARD9, TLR3, NR3C2, P2…
GO:BP	GO:0031325	positive regulation of cellular metabolic process	2.58671e-18	17.5873	3346	191	HES5, EPHB2, PML, TNC, HLA-A, BMP4, ADM2, MOV10, AIM2, DDR2, RBCK1, IL32, FAM20A, EGR2, CCL2, RIPK2, PTK2B, ANGPT1, GLIS3, CBR1, TGFA, SEMA4D, UNC93B1, PTGS2, MYRF, MYD88, ARID5A, PLEKHF1, CSF1, STAT5A, HIPK2, HSPB8, IRF1, RUNX2, HLA-F, BTN3A1, HLA-E, LGALS9, TRIM21, F2R, CD38, MAP3K5, SOD2, IL1R1, PTX3, ZNF541, ATOH8, IL1A, IL1B, SNAI1, TRIM14, ATF3, HIVEP3, IRF9, TFEC, SLC6A9, KLF4, CADM1, PRKC…
GO:BP	GO:0002504	antigen processing and presentation of peptide or polysaccharide antigen via MHC class II	2.89542e-18	17.5383	36	19	UNC93B1, B2M, HLA-DPB1, HLA-DPA1, HLA-DMA, HLA-DMB, HLA-DQB1, CD74, THBS1, HLA-DOB, CTSS, HLA-DQA1, HLA-DQA2, HLA-DRB5, HLA-DQB2, IFI30, HLA-DOA, HLA-DRB1, HLA-DRA
GO:BP	GO:0008219	cell death	3.07759e-18	17.5118	1988	135	PML, BMP4, AIM2, DDR2, RBCK1, CHAC1, CCL2, GADD45B, BIRC3, RIPK2, PTK2B, ANGPT1, GRM4, SEMA4D, DDIT4, PTGS2, MYD88, GADD45G, PLEKHF1, HIPK2, IRF1, LGALS9, TNFRSF21, TRIM21, F2R, KREMEN1, CD38, MAP3K5, SOD2, NUAK2, BDKRB2, TNFRSF6B, IL1A, IL1B, SOCS3, SNAI1, PTPRH, TGM2, ATF3, CBS, KLF4, CADM1, PRKCQ, IFI16, SNX6, CARD9, TLR3, HPN, BCL3, BTC, CASP10, LAMP3, PIM1, GSDMB, HMGA2, FAS, TRIM2, HLA-G, B…
GO:BP	GO:0030097	hemopoiesis	5.36784e-18	17.2702	965	86	HES5, PML, FST, BMP4, RIPK2, PTK2B, ANGPT1, MR1, IL15RA, SMAD7, MYD88, CSF1, STAT5A, HIPK2, IRF1, RUNX2, HLA-B, LGALS9, TNFSF13B, SOD2, IL1A, IL1B, SOCS3, KLF4, TBX21, IFI16, TLR3, SMPD3, BCL3, CASP10, PIM1, SMARCD3, HLA-G, N4BP2L2, PDGFRA, BCL6, BATF2, SBNO2, NFKBIZ, B2M, IL15, RHOH, STAT3, IRF7, CTLA4, BMP2, TLR4, PBX1, CYLD, RBM47, TLR2, HOXB4, ASCL2, EIF2AK2, HERC6, CEBPB, BTN2A2, TESC, BATF3…
GO:MF	GO:0005126	cytokine receptor binding	8.52882e-06	5.06911	278	28	CCL7, CCL2, SMAD7, MYD88, CSF1, TNFSF13B, IL1A, IL1B, SNX6, IL12A, TNFSF10, IL15, CXCL2, CCL8, EBI3, BAMBI, CXCL16, IL12RB1, CCL5, CFLAR, CX3CL1, CXCL9, IL7, ERAP1, JAK2, STAT1, CXCL11, CXCL10
GO:BP	GO:0045785	positive regulation of cell adhesion	5.5946e-18	17.2522	477	58	DMD, HLA-A, CCL2, RIPK2, PTK2B, ANGPT1, COL8A1, SMAD7, CSF1, HLA-E, LGALS9, TNFSF13B, IL1A, IL1B, TGM2, LAMB1, PRKCQ, TNFRSF14, SMARCD3, HLA-G, BCL6, IL12A, KIF26B, PDCD1LG2, NFKBIZ, B2M, IL15, RHOH, FCHO1, EPHA4, CYLD, EBI3, ANK3, MAP3K8, CD274, BTN2A2, HLA-DPB1, HLA-DPA1, HLA-DMA, IL12RB1, CCL5, HLA-DMB, CD74, CX3CL1, MDK, HLA-DOB, HLA-DQA1, IL7, HLA-DQA2, HLA-DRB5, RUNX3, CDK6, HLA-DQB2, SOCS1…
GO:MF	GO:0140375	immune receptor activity	1.57839e-05	4.80179	145	19	ACKR4, MR1, IL15RA, IL1R1, IL10RA, IL17RC, EBI3, HLA-DPA1, IL12RB1, IL31RA, CD74, HLA-DOB, HLA-DQA1, HLA-DQA2, HLA-DQB2, HLA-DOA, IL12RB2, HLA-DRB1, HLA-DRA
GO:BP	GO:0009893	positive regulation of metabolic process	5.87683e-18	17.2309	3711	204	HES5, EPHB2, PML, TNC, HLA-A, BMP4, ADM2, MOV10, AIM2, DDR2, RBCK1, IL32, FAM20A, EGR2, CCL2, BIRC3, RIPK2, PTK2B, ANGPT1, GLIS3, CBR1, TGFA, SEMA4D, UNC93B1, PTGS2, SMAD7, MYRF, MYD88, ARID5A, GADD45G, PLEKHF1, CSF1, STAT5A, HIPK2, HSPB8, IRF1, RUNX2, HLA-F, BTN3A1, HLA-E, LGALS9, TRIM21, F2R, CD38, MAP3K5, SOD2, IL1R1, PTX3, ZNF541, ATOH8, IL1A, IL1B, SNAI1, TRIM14, ATF3, HIVEP3, IRF9, TFEC, SL…
GO:BP	GO:0012501	programmed cell death	6.80859e-18	17.1669	1984	134	PML, BMP4, AIM2, DDR2, RBCK1, CHAC1, CCL2, GADD45B, BIRC3, RIPK2, PTK2B, ANGPT1, GRM4, SEMA4D, DDIT4, PTGS2, MYD88, GADD45G, PLEKHF1, HIPK2, IRF1, LGALS9, TNFRSF21, TRIM21, F2R, KREMEN1, CD38, MAP3K5, SOD2, NUAK2, BDKRB2, TNFRSF6B, IL1A, IL1B, SOCS3, SNAI1, PTPRH, TGM2, ATF3, CBS, KLF4, CADM1, PRKCQ, IFI16, SNX6, CARD9, TLR3, HPN, BCL3, BTC, CASP10, LAMP3, PIM1, GSDMB, HMGA2, FAS, TRIM2, HLA-G, B…
GO:BP	GO:0010557	positive regulation of macromolecule biosynthetic process	8.07655e-18	17.0928	2603	160	HES5, EPHB2, PML, TNC, HLA-A, BMP4, ADM2, AIM2, RBCK1, IL32, EGR2, CCL2, RIPK2, PTK2B, ANGPT1, GLIS3, UNC93B1, PTGS2, MYRF, MYD88, ARID5A, CSF1, STAT5A, HIPK2, IRF1, RUNX2, HLA-F, BTN3A1, HLA-E, LGALS9, TRIM21, F2R, CD38, MAP3K5, IL1R1, ZNF541, ATOH8, IL1A, IL1B, SNAI1, TRIM14, ATF3, HIVEP3, IRF9, TFEC, SLC6A9, KLF4, CADM1, PRKCQ, TBX21, IFI16, CARD9, TNFRSF14, PITX2, TLR3, HPN, BCL3, MAX, HOXB2,…
GO:BP	GO:0002824	positive regulation of adaptive immune response based on somatic recombination of immune receptors built from immunoglobulin superfamily domains	8.22306e-18	17.085	120	30	HLA-A, RIPK2, MR1, ARID5A, HLA-B, HLA-F, HLA-E, TNFSF13B, TAP2, IL1R1, IL1B, PRKCQ, TBX21, CARD9, HLA-G, IL12A, NFKBIZ, B2M, HLA-C, PLA2G4A, CD274, P2RX7, IL12RB1, FZD5, RSAD2, MICB, HLA-DQB2, JAK2, HLA-DRB1, HLA-DRA
GO:BP	GO:0019886	antigen processing and presentation of exogenous peptide antigen via MHC class II	9.35607e-18	17.0289	28	17	UNC93B1, B2M, HLA-DPB1, HLA-DPA1, HLA-DMA, HLA-DMB, CD74, HLA-DOB, CTSS, HLA-DQA1, HLA-DQA2, HLA-DRB5, HLA-DQB2, IFI30, HLA-DOA, HLA-DRB1, HLA-DRA
GO:BP	GO:0002697	regulation of immune effector process	1.06479e-17	16.9727	378	51	EPHB2, HLA-A, A2M, RIPK2, ANGPT1, MR1, SMAD7, MYD88, ARID5A, HLA-B, HLA-F, HLA-E, LGALS9, SERPING1, TAP2, IL1R1, IL1B, CADM1, TBX21, CARD9, TNFRSF14, TLR3, HLA-G, LITAF, BCL6, IL12A, NFKBIZ, ICAM1, PANX1, B2M, CFH, HLA-C, TLR4, ACP5, C4BPB, ASCL2, P2RX7, BST2, IL12RB1, FZD5, DHX58, HLA-DMB, CEACAM1, SERPINB9, CD74, SLAMF8, RSAD2, MICB, DDX60, HLA-DRB1, HLA-DRA
GO:BP	GO:0031349	positive regulation of defense response	1.39503e-17	16.8554	471	57	AIM2, BIRC3, RIPK2, UNC93B1, PTGS2, MYD88, ZNFX1, IRF1, HLA-F, HLA-E, IL1B, CADM1, IFI16, NEAT1, CARD9, TLR3, NMI, HLA-G, IL12A, ZC3HAV1, NFKBIZ, IL15, NLRC5, PLSCR1, ALPK1, IRF7, TLR4, LY96, RBM47, CD14, TLR2, EIF2AK2, CASP4, CEBPB, OAS3, TRIM25, NPY5R, CCL5, DHX58, RNF31, CX3CL1, MDK, OPTN, RSAD2, CTSS, IFIH1, OASL, PARP9, GBP2, GSDMD, CASP1, GBP5, IDO1, IFI35, SLC15A3, OAS1, DDX60
GO:BP	GO:0002822	regulation of adaptive immune response based on somatic recombination of immune receptors built from immunoglobulin superfamily domains	2.06493e-17	16.6851	187	36	EPHB2, HLA-A, RIPK2, MR1, SMAD7, ARID5A, HLA-B, HLA-F, HLA-E, TNFSF13B, TAP2, IL1R1, IL1B, PRKCQ, TBX21, CARD9, HLA-G, BCL6, IL12A, NFKBIZ, B2M, HLA-C, PLA2G4A, C4BPB, ASCL2, CD274, P2RX7, IL12RB1, FZD5, CEACAM1, RSAD2, MICB, HLA-DQB2, JAK2, HLA-DRB1, HLA-DRA
GO:BP	GO:1902533	positive regulation of intracellular signal transduction	3.22208e-17	16.4919	1033	88	PML, BMP4, DDR2, RBCK1, CCL7, RELL1, CCL2, GADD45B, BIRC3, RIPK2, PTK2B, ANGPT1, GRM4, TGFA, SEMA4D, MYD88, GADD45G, PLEKHF1, CSF1, HIPK2, LGALS9, TRIM21, F2R, MAP3K5, GDF15, IL1A, IL1B, TGM2, CARD9, TLR3, NR3C2, P2RY6, AJUBA, CASP10, BANK1, PIM1, IRS1, NMI, LITAF, PDGFRA, EGF, TRIM34, ACTA2, NKX3-1, ZC3HAV1, ARHGEF5, ICAM1, TNFSF10, TRIM22, CCL8, ALPK1, BMP2, TLR4, HPSE, PROX1, ADRA2B, TLR2, AVP…
GO:BP	GO:0002821	positive regulation of adaptive immune response	3.51366e-17	16.4542	126	30	HLA-A, RIPK2, MR1, ARID5A, HLA-B, HLA-F, HLA-E, TNFSF13B, TAP2, IL1R1, IL1B, PRKCQ, TBX21, CARD9, HLA-G, IL12A, NFKBIZ, B2M, HLA-C, PLA2G4A, CD274, P2RX7, IL12RB1, FZD5, RSAD2, MICB, HLA-DQB2, JAK2, HLA-DRB1, HLA-DRA
GO:BP	GO:0045824	negative regulation of innate immune response	4.41307e-17	16.3553	82	25	HLA-A, A2M, HLA-B, HLA-F, HLA-E, LGALS9, TRIM21, SERPING1, IFI16, NMI, HLA-G, SAMHD1, NLRC5, PARP14, OAS3, DHX58, USP18, CEACAM1, SERPINB9, SLAMF8, ADAR, STAT2, TRAFD1, ISG15, OAS1
GO:BP	GO:1902531	regulation of intracellular signal transduction	6.89169e-17	16.1617	1766	122	DMD, EPHB2, PML, BMP4, AIM2, DDR2, RBCK1, CCL7, RELL1, CCL2, GADD45B, BIRC3, RIPK2, PTK2B, ANGPT1, GRM4, TGFA, SEMA4D, DDIT4, PTGS2, DGKG, SMAD7, KANK1, MYD88, GADD45G, PLEKHF1, CSF1, HIPK2, LGALS9, TRIM21, F2R, MAP3K5, SOD2, NUAK2, BDKRB2, GDF15, IL1A, IL1B, SNAI1, TGM2, ATF3, CBS, CARD9, TLR3, NR3C2, P2RY6, BCL3, AJUBA, CASP10, BANK1, NPFFR2, PIM1, IRS1, RGS2, FAS, NMI, HLA-G, LITAF, PDGFRA, BC…
GO:MF	GO:0001875	lipopolysaccharide immune receptor activity	0.00064024	3.19366	6	4	TLR4, LY96, CD14, TLR2
GO:MF	GO:0019955	cytokine binding	0.000782646	3.10643	145	16	A2M, ACKR4, IL18BP, IL1R1, IL10RA, TNFRSF14, IL12A, CHRDL2, NRP2, EBI3, IL12RB1, IL31RA, CD74, THBS1, IL12RB2, GBP1
KEGG	KEGG:04940	Type I diabetes mellitus	8.18168e-17	16.0872	40	21	HLA-A, HLA-B, HLA-F, HLA-E, IL1A, IL1B, FAS, HLA-G, IL12A, HLA-C, HLA-DPB1, HLA-DPA1, HLA-DMA, HLA-DMB, HLA-DQB1, HLA-DOB, HLA-DQA2, HLA-DRB5, HLA-DOA, HLA-DRB1, HLA-DRA
GO:BP	GO:0141124	intracellular signaling cassette	8.38583e-17	16.0765	1861	126	DMD, EPHB2, PML, BMP4, RND1, AIM2, DDR2, RBCK1, CCL7, RELL1, CCL2, GADD45B, BIRC3, RIPK2, PTK2B, ANGPT1, GRM4, TGFA, SEMA4D, ACKR4, SMAD7, KANK1, MYD88, GADD45G, CSF1, HIPK2, RUNX2, LGALS9, TRIM21, F2R, MAP3K5, GDF15, ATOH8, IL1A, IL1B, TGM2, ATF3, CBS, RHOBTB1, CARD9, TLR3, NR3C2, P2RY6, SMPD3, BCL3, RHEBL1, AJUBA, CASP10, BANK1, NPFFR2, IRS1, RGS2, FAS, NMI, HLA-G, LITAF, PDGFRA, BCL6, EGF, TRI…
GO:BP	GO:0002832	negative regulation of response to biotic stimulus	1.25094e-16	15.9028	112	28	HLA-A, A2M, HLA-B, HLA-F, HLA-E, LGALS9, TRIM21, SERPING1, IFI16, NMI, HLA-G, SAMHD1, NLRC5, TRIM38, PARP14, OAS3, DHX58, USP18, CEACAM1, SERPINB9, SLAMF8, ADAR, MICB, STAT2, CARD16, TRAFD1, ISG15, OAS1
GO:BP	GO:0010604	positive regulation of macromolecule metabolic process	1.35425e-16	15.8683	3420	189	HES5, EPHB2, PML, TNC, HLA-A, BMP4, ADM2, MOV10, AIM2, DDR2, RBCK1, IL32, FAM20A, EGR2, CCL2, BIRC3, RIPK2, PTK2B, ANGPT1, GLIS3, TGFA, SEMA4D, UNC93B1, PTGS2, SMAD7, MYRF, MYD88, ARID5A, CSF1, STAT5A, HIPK2, IRF1, RUNX2, HLA-F, BTN3A1, HLA-E, LGALS9, TRIM21, F2R, CD38, MAP3K5, IL1R1, ZNF541, ATOH8, IL1A, IL1B, SNAI1, TRIM14, ATF3, HIVEP3, IRF9, TFEC, SLC6A9, KLF4, CADM1, PRKCQ, TBX21, IFI16, DLG…
KEGG	KEGG:05332	Graft-versus-host disease	1.95797e-16	15.7082	37	20	HLA-A, HLA-B, HLA-F, HLA-E, IL1A, IL1B, FAS, HLA-G, HLA-C, HLA-DPB1, HLA-DPA1, HLA-DMA, HLA-DMB, HLA-DQB1, HLA-DOB, HLA-DQA2, HLA-DRB5, HLA-DOA, HLA-DRB1, HLA-DRA
GO:BP	GO:0002495	antigen processing and presentation of peptide antigen via MHC class II	2.01989e-16	15.6947	32	17	UNC93B1, B2M, HLA-DPB1, HLA-DPA1, HLA-DMA, HLA-DMB, CD74, HLA-DOB, CTSS, HLA-DQA1, HLA-DQA2, HLA-DRB5, HLA-DQB2, IFI30, HLA-DOA, HLA-DRB1, HLA-DRA
GO:BP	GO:0043067	regulation of programmed cell death	2.37754e-16	15.6239	1506	109	PML, BMP4, DDR2, RBCK1, CCL2, GADD45B, BIRC3, RIPK2, PTK2B, ANGPT1, GRM4, SEMA4D, PTGS2, GADD45G, PLEKHF1, HIPK2, LGALS9, F2R, CD38, MAP3K5, SOD2, NUAK2, BDKRB2, TNFRSF6B, IL1A, IL1B, SOCS3, SNAI1, TGM2, ATF3, CBS, KLF4, PRKCQ, SNX6, CARD9, TLR3, HPN, BCL3, BTC, CASP10, LAMP3, PIM1, HMGA2, FAS, TRIM2, HLA-G, BCL6, TMEM109, IL12A, NKX3-1, ASNS, ICAM1, SLC35F6, TNFSF10, MUC1, IRF7, CTLA4, BMP2, TLR…
GO:BP	GO:0070663	regulation of leukocyte proliferation	3.02521e-16	15.5192	266	41	EPHB2, HLA-A, BMP4, RIPK2, MYD88, CSF1, IRF1, HLA-E, LGALS9, TNFRSF21, CD38, TNFSF13B, IL1A, IL1B, PRKCQ, TNFRSF14, HLA-G, BCL6, IL12A, PDCD1LG2, IL15, CCL8, CTLA4, TLR4, EBI3, ST6GAL1, CEBPB, CD274, BTN2A2, BST2, HLA-DPB1, HLA-DPA1, IL12RB1, CCL5, HLA-DMB, CD74, IL7, LGALS9C, JAK2, IDO1, HLA-DRB1
GO:BP	GO:0032496	response to lipopolysaccharide	3.38122e-16	15.4709	336	46	EPHB2, CMPK2, CCL2, RIPK2, PTGS2, MYD88, ARID5A, LGALS9, F2R, IL18BP, SOD2, IL10RA, IL1A, IL1B, LITAF, IL12A, SBNO2, PDCD1LG2, NFKBIZ, GCH1, CXCL2, TLR4, LY96, ACP5, CD14, TLR2, PCSK1, CEBPB, CD274, P2RX7, C2, CX3CL1, PLSCR4, PCK2, CXCL9, IRF8, CARD16, GBP2, JAK2, CASP1, GBP5, IDO1, IL12RB2, GBP3, CXCL11, CXCL10
GO:BP	GO:0032944	regulation of mononuclear cell proliferation	3.47991e-16	15.4584	241	39	EPHB2, HLA-A, BMP4, RIPK2, MYD88, CSF1, IRF1, HLA-E, LGALS9, TNFRSF21, CD38, TNFSF13B, IL1A, IL1B, PRKCQ, TNFRSF14, HLA-G, BCL6, IL12A, PDCD1LG2, IL15, CTLA4, TLR4, EBI3, ST6GAL1, CEBPB, CD274, BTN2A2, HLA-DPB1, HLA-DPA1, IL12RB1, CCL5, HLA-DMB, CD74, IL7, LGALS9C, JAK2, IDO1, HLA-DRB1
KEGG	KEGG:05330	Allograft rejection	4.80155e-16	15.3186	34	19	HLA-A, HLA-B, HLA-F, HLA-E, FAS, HLA-G, IL12A, HLA-C, HLA-DPB1, HLA-DPA1, HLA-DMA, HLA-DMB, HLA-DQB1, HLA-DOB, HLA-DQA2, HLA-DRB5, HLA-DOA, HLA-DRB1, HLA-DRA
GO:BP	GO:0002483	antigen processing and presentation of endogenous peptide antigen	6.19032e-16	15.2083	24	15	HLA-A, HLA-B, HLA-F, HLA-E, TAP2, HLA-G, B2M, HLA-C, TAPBP, MICB, ERAP1, ERAP2, TAP1, HLA-DRB1, HLA-DRA
GO:BP	GO:0031348	negative regulation of defense response	8.22033e-16	15.0851	247	39	HLA-A, A2M, HLA-B, HLA-F, HLA-E, LGALS9, TRIM21, SERPING1, IL10RA, SOCS3, KLF4, IFI16, NMI, HLA-G, SAMHD1, NLRC5, NT5E, STAT3, CYLD, ACP5, TRIM38, RHBDF2, PARP14, OAS3, NPY5R, DHX58, USP18, CEACAM1, SERPINB9, CX3CL1, MDK, SLAMF8, ADAR, MICB, STAT2, TRAFD1, ISG15, OAS1, HLA-DRB1
GO:BP	GO:0051241	negative regulation of multicellular organismal process	8.41366e-16	15.075	1110	89	HES5, EPHB2, PML, BMP4, PTK2B, ANGPT1, SEMA4D, PTGS2, SMAD7, DYNLT1, IRF1, HLA-F, HLA-E, LGALS9, TNFRSF21, F2R, SERPING1, KREMEN1, GJD3, CD38, GDF15, IL1B, STC2, KLF4, PAG1, TBX21, TNFRSF14, ADAMTS1, TLR3, HPN, BCL3, BANK1, RGS2, NMI, HLA-G, PDGFRA, BCL6, IL12A, NKX3-1, PDCD1LG2, B2M, IL15, FGF13, XAF1, CTLA4, BMP2, TLR4, PROX1, EPHA4, TAC4, DOCK7, CYLD, NR2F2, ACP5, TLR2, ASCL2, PDGFA, IGFBP5, C…
GO:BP	GO:2000147	positive regulation of cell motility	1.01751e-15	14.9925	568	60	EPHB2, BMP4, DDR2, CCL7, PTK2B, ANGPT1, SEMA4D, PTGS2, CSF1, STAT5A, LGALS9, F2R, SOD2, IL1R1, ATOH8, IL1A, IL1B, SNAI1, LAMB1, TNFRSF14, ENST00000441159, ADAMTS1, P2RY6, SYNPO2, PDGFRA, BCL6, EGF, ACTA2, IL12A, ICAM1, CCL8, STAT3, MADCAM1, BMP2, TLR4, PROX1, EPHA4, NRP2, TAC4, DOCK7, ASCL2, FAM107A, PDGFA, CXCL16, IGFBP5, ANO6, CAMK1D, CD274, CCL5, SYNE2, CD74, THBS1, CX3CL1, MDK, PTN, HDAC9, IN…
GO:BP	GO:0050777	negative regulation of immune response	1.35464e-15	14.8682	188	34	HLA-A, A2M, SMAD7, HLA-B, HLA-F, HLA-E, LGALS9, TRIM21, SERPING1, TBX21, IFI16, TNFRSF14, NMI, HLA-G, BCL6, SAMHD1, NLRC5, C4BPB, ASCL2, RHBDF2, PARP14, OAS3, NPY5R, DHX58, USP18, CEACAM1, SERPINB9, SLAMF8, ADAR, STAT2, TRAFD1, ISG15, OAS1, HLA-DRB1
GO:BP	GO:0050793	regulation of developmental process	1.43258e-15	14.8439	2455	148	DMD, HES5, EPHB2, PML, FST, BMP4, NTN4, ADM2, MOV10, DDR2, CCL7, EGR2, CCSAP, CCL2, RIPK2, KIF1A, PTK2B, TG, SULT2B1, SEMA4D, PTGS2, IL15RA, DGKG, SMAD7, MYRF, KANK1, DYNLT1, CSF1, STAT5A, HIPK2, IRF1, RUNX2, HLA-B, LGALS9, TNFRSF21, KREMEN1, TNFSF13B, MAP3K5, SOD2, FLRT2, SLC6A6, GDF15, ATOH8, IL1A, IL1B, SOCS3, SNAI1, STC2, TGM2, CD53, LAMB1, VLDLR, KLF4, TBX21, ADAMTS1, TLR3, HPN, SMPD3, BTC, …
GO:BP	GO:0030335	positive regulation of cell migration	1.63262e-15	14.7871	540	58	EPHB2, BMP4, DDR2, CCL7, PTK2B, ANGPT1, SEMA4D, PTGS2, CSF1, STAT5A, LGALS9, F2R, SOD2, IL1R1, ATOH8, IL1A, IL1B, SNAI1, LAMB1, TNFRSF14, ENST00000441159, ADAMTS1, P2RY6, SYNPO2, PDGFRA, EGF, ACTA2, IL12A, ICAM1, CCL8, STAT3, MADCAM1, BMP2, TLR4, PROX1, EPHA4, NRP2, DOCK7, ASCL2, FAM107A, PDGFA, CXCL16, IGFBP5, ANO6, CAMK1D, CD274, CCL5, SYNE2, CD74, THBS1, CX3CL1, MDK, PTN, HDAC9, INSL3, P2RX4, …
GO:BP	GO:0002521	leukocyte differentiation	1.76249e-15	14.7539	627	63	BMP4, RIPK2, PTK2B, MR1, IL15RA, SMAD7, MYD88, CSF1, STAT5A, IRF1, RUNX2, HLA-B, LGALS9, TNFSF13B, IL1A, IL1B, SOCS3, TBX21, IFI16, TLR3, BCL3, CASP10, SMARCD3, HLA-G, BCL6, BATF2, SBNO2, NFKBIZ, B2M, IL15, RHOH, STAT3, IRF7, CTLA4, BMP2, TLR4, PBX1, CYLD, TLR2, ASCL2, CEBPB, BTN2A2, TESC, BATF3, IL12RB1, FZD5, IL31RA, CEACAM1, CD74, MDK, SLAMF8, HDAC9, RSAD2, IL7, RUNX3, UBD, IRF8, CDK6, HLA-DQB…
GO:BP	GO:0070661	leukocyte proliferation	1.78285e-15	14.7489	351	46	EPHB2, HLA-A, BMP4, RIPK2, MYD88, CSF1, IRF1, BTN3A1, HLA-E, LGALS9, TNFRSF21, CD38, TNFSF13B, IL1A, IL1B, PRKCQ, TNFRSF14, HLA-G, BCL6, IL12A, PDCD1LG2, NFKBIZ, IL15, CCL8, CTLA4, TLR4, EBI3, ST6GAL1, CEBPB, CD274, BTN2A2, P2RX7, PSMB10, BST2, HLA-DPB1, HLA-DPA1, IL12RB1, CCL5, HLA-DMB, CD74, CX3CL1, IL7, LGALS9C, JAK2, IDO1, HLA-DRB1
GO:MF	GO:0004896	cytokine receptor activity	0.0198851	1.70147	101	10	ACKR4, IL15RA, IL1R1, IL10RA, IL17RC, EBI3, IL12RB1, IL31RA, CD74, IL12RB2
GO:BP	GO:0048523	negative regulation of cellular process	1.90681e-15	14.7197	5541	262	DMD, DKK3, NFE2L3, HES5, EPHB2, PML, TNC, FST, HLA-A, BMP4, RND1, MOV10, AIM2, DDR2, RBCK1, CHAC1, CCL2, APOBEC3D, BIRC3, AVIL, DLK1, PTK2B, ANGPT1, SULT2B1, GLIS3, SEMA4D, DDIT4, PTGS2, IL15RA, DGKG, SMAD7, KANK1, MYD88, ARID5A, DYNLT1, HIPK2, ZNFX1, IRF1, RUNX2, MVP, HLA-B, HLA-F, FBXO6, HLA-E, LGALS9, TNFRSF21, F2R, KREMEN1, GJD3, CD38, SOD2, HORMAD1, NUAK2, BDKRB2, TNFRSF6B, IL10RA, ZNF541, G…
GO:BP	GO:0002833	positive regulation of response to biotic stimulus	2.4737e-15	14.6067	369	47	AIM2, BIRC3, RIPK2, MR1, UNC93B1, MYD88, ZNFX1, IRF1, HLA-F, HLA-E, CADM1, IFI16, CARD9, TLR3, NMI, HLA-G, IL12A, ZC3HAV1, NFKBIZ, NLRC5, PLSCR1, ALPK1, IRF7, TLR4, LY96, RBM47, CD14, TLR2, EIF2AK2, CD274, OAS3, TRIM25, CCL5, DHX58, RSAD2, CTSS, IFIH1, OASL, PARP9, GBP2, CASP1, GBP5, IFI35, SLC15A3, OAS1, DDX60, HLA-DRB1
GO:BP	GO:0019883	antigen processing and presentation of endogenous antigen	3.26776e-15	14.4857	31	16	HLA-A, HLA-B, HLA-F, HLA-E, TAP2, HLA-G, B2M, HLA-C, CD74, TAPBP, MICB, ERAP1, ERAP2, TAP1, HLA-DRB1, HLA-DRA
GO:BP	GO:0040017	positive regulation of locomotion	3.28444e-15	14.4835	583	60	EPHB2, BMP4, DDR2, CCL7, PTK2B, ANGPT1, SEMA4D, PTGS2, CSF1, STAT5A, LGALS9, F2R, SOD2, IL1R1, ATOH8, IL1A, IL1B, SNAI1, LAMB1, TNFRSF14, ENST00000441159, ADAMTS1, P2RY6, SYNPO2, PDGFRA, BCL6, EGF, ACTA2, IL12A, ICAM1, CCL8, STAT3, MADCAM1, BMP2, TLR4, PROX1, EPHA4, NRP2, TAC4, DOCK7, ASCL2, FAM107A, PDGFA, CXCL16, IGFBP5, ANO6, CAMK1D, CD274, CCL5, SYNE2, CD74, THBS1, CX3CL1, MDK, PTN, HDAC9, IN…
GO:BP	GO:0007162	negative regulation of cell adhesion	3.37197e-15	14.4721	285	41	EPHB2, TNC, BMP4, RND1, ANGPT1, SEMA4D, SMAD7, KANK1, IRF1, HLA-E, LGALS9, TNFRSF21, KLF4, PAG1, TBX21, TNFRSF14, HLA-G, BCL6, PDCD1LG2, MUC1, CTLA4, BMP2, EPHA4, ASCL2, FAM107A, SPINT2, CEBPB, CD274, BTN2A2, CEACAM1, CD74, THBS1, CX3CL1, MDK, RUNX3, LGALS9C, SOCS1, JAK2, IDO1, HLA-DRB1, GBP1
GO:BP	GO:0043123	positive regulation of canonical NF-kappaB signal transduction	3.87304e-15	14.4119	207	35	RBCK1, BIRC3, RIPK2, MYD88, LGALS9, TRIM21, F2R, IL1A, IL1B, CARD9, TLR3, AJUBA, CASP10, LITAF, TRIM34, ZC3HAV1, TNFSF10, TRIM22, ALPK1, TLR4, TRIM38, TMEM106A, IFIT5, BST2, TRIM25, RNF31, CD74, CFLAR, CX3CL1, UBD, SECTM1, CARD16, APOL3, CASP1, HLA-DRB1
GO:BP	GO:0032943	mononuclear cell proliferation	4.13032e-15	14.384	315	43	EPHB2, HLA-A, BMP4, RIPK2, MYD88, CSF1, IRF1, BTN3A1, HLA-E, LGALS9, TNFRSF21, CD38, TNFSF13B, IL1A, IL1B, PRKCQ, TNFRSF14, HLA-G, BCL6, IL12A, PDCD1LG2, NFKBIZ, IL15, CTLA4, TLR4, EBI3, ST6GAL1, CEBPB, CD274, BTN2A2, P2RX7, PSMB10, HLA-DPB1, HLA-DPA1, IL12RB1, CCL5, HLA-DMB, CD74, IL7, LGALS9C, JAK2, IDO1, HLA-DRB1
GO:CC	GO:0042611	MHC protein complex	2.46126e-29	28.6088	24	22	HLA-A, MR1, HLA-B, HLA-F, HLA-E, HLA-G, B2M, HLA-C, HLA-DPB1, HLA-DPA1, HLA-DMA, HLA-DMB, HLA-DQB1, CD74, HLA-DOB, HLA-DQA1, HLA-DQA2, HLA-DRB5, HLA-DQB2, HLA-DOA, HLA-DRB1, HLA-DRA
GO:BP	GO:0006915	apoptotic process	4.363e-15	14.3602	1913	124	PML, BMP4, DDR2, RBCK1, CHAC1, CCL2, GADD45B, BIRC3, RIPK2, PTK2B, ANGPT1, GRM4, SEMA4D, DDIT4, PTGS2, MYD88, GADD45G, PLEKHF1, HIPK2, IRF1, LGALS9, TNFRSF21, F2R, KREMEN1, CD38, MAP3K5, SOD2, NUAK2, BDKRB2, TNFRSF6B, IL1A, IL1B, SOCS3, SNAI1, PTPRH, TGM2, ATF3, CBS, KLF4, CADM1, PRKCQ, IFI16, SNX6, CARD9, TLR3, HPN, BCL3, BTC, CASP10, LAMP3, PIM1, HMGA2, FAS, TRIM2, HLA-G, BCL6, TMEM109, IL12A, …
GO:BP	GO:0065009	regulation of molecular function	4.62464e-15	14.3349	1799	119	DMD, EPHB2, PML, BMP4, AIM2, DDR2, RBCK1, IL32, CCL2, BIRC3, RIPK2, PTK2B, ANGPT1, SEMA4D, SMAD7, MYD88, CSF1, HIPK2, MVP, PSMB8, LGALS9, TRIM21, F2R, MAP3K5, PTX3, IL1B, TGM2, TRIM14, SLC6A9, SCN1B, KLF4, PRKCQ, IFI16, DLG3, SNX6, CARD9, ENST00000441159, TLR3, P2RY6, BCL3, RHEBL1, SYNPO2, NPFFR2, LAMP3, PIM1, HMGA2, RGS2, FAS, HERC5, STAC, PDGFRA, EGF, TRIM34, NKX3-1, AZIN2, ARAP2, ARHGEF5, B2M,…
KEGG	KEGG:05169	Epstein-Barr virus infection	5.0655e-15	14.2954	198	40	HLA-A, GADD45B, MYD88, GADD45G, HLA-B, HLA-F, HLA-E, TAP2, IRF9, FAS, HLA-G, ICAM1, B2M, HLA-C, STAT3, IRF7, TLR2, EIF2AK2, OAS3, HLA-DPB1, HLA-DPA1, HLA-DMA, HLA-DMB, HLA-DQB1, TAPBP, HLA-DOB, HLA-DQA2, OAS2, HLA-DRB5, RUNX3, STAT2, CDK6, TAP1, HLA-DOA, ISG15, OAS1, STAT1, HLA-DRB1, HLA-DRA, CXCL10
GO:MF	GO:0042605	peptide antigen binding	6.43501e-21	20.1915	42	23	HLA-A, HLA-B, HLA-F, HLA-E, TAP2, HLA-G, B2M, HLA-C, HLA-DPB1, HLA-DPA1, HLA-DMA, HLA-DMB, TAPBP, HLA-DOB, HLA-DQA1, HLA-DQA2, HLA-DRB5, MICB, HLA-DQB2, TAP1, HLA-DOA, HLA-DRB1, HLA-DRA
GO:BP	GO:0098609	cell-cell adhesion	6.23496e-15	14.2052	946	79	HLA-A, BMP4, CCL2, RIPK2, SEMA4D, SMAD7, IRF1, HLA-E, LGALS9, TNFRSF21, TNFSF13B, COL13A1, IL1A, IL1B, LAMB1, PCDH7, KLF4, CADM1, PAG1, PRKCQ, TBX21, DLG3, TNFRSF14, AJUBA, SMARCD3, NTNG2, HLA-G, PDGFRA, BCL6, IL12A, KIF26B, PDCD1LG2, NFKBIZ, ICAM1, B2M, IL15, RHOH, FCHO1, NT5E, MADCAM1, CTLA4, BMP2, CYLD, ASCL2, EBI3, ANK3, SPINT2, HMCN1, CEBPB, MAP3K8, CD274, CLDN23, BTN2A2, HLA-DPB1, HLA-DPA1,…
GO:BP	GO:0050670	regulation of lymphocyte proliferation	7.24871e-15	14.1397	237	37	EPHB2, HLA-A, BMP4, RIPK2, MYD88, IRF1, HLA-E, LGALS9, TNFRSF21, CD38, TNFSF13B, IL1A, IL1B, PRKCQ, TNFRSF14, HLA-G, BCL6, IL12A, PDCD1LG2, IL15, CTLA4, TLR4, EBI3, CEBPB, CD274, BTN2A2, HLA-DPB1, HLA-DPA1, IL12RB1, CCL5, HLA-DMB, CD74, IL7, LGALS9C, JAK2, IDO1, HLA-DRB1
GO:BP	GO:0002711	positive regulation of T cell mediated immunity	8.337e-15	14.079	66	21	HLA-A, MR1, ARID5A, HLA-B, HLA-F, HLA-E, TAP2, IL1R1, IL1B, TBX21, HLA-G, IL12A, B2M, HLA-C, P2RX7, IL12RB1, FZD5, RSAD2, MICB, HLA-DRB1, HLA-DRA
GO:CC	GO:0042613	MHC class II protein complex	3.81091e-19	18.419	17	15	B2M, HLA-DPB1, HLA-DPA1, HLA-DMA, HLA-DMB, HLA-DQB1, CD74, HLA-DOB, HLA-DQA1, HLA-DQA2, HLA-DRB5, HLA-DQB2, HLA-DOA, HLA-DRB1, HLA-DRA
GO:BP	GO:2000145	regulation of cell motility	1.10947e-14	13.9549	996	81	EPHB2, TNC, BMP4, DDR2, CCL7, CCL2, PTK2B, ANGPT1, SEMA4D, PTGS2, SMAD7, KANK1, MYD88, CSF1, STAT5A, LGALS9, F2R, SOD2, FLRT2, IL1R1, ATOH8, IL1A, IL1B, SNAI1, LAMB1, KLF4, TNFRSF14, ENST00000441159, ADAMTS1, P2RY6, SMPD3, AJUBA, SYNPO2, NTNG2, PDGFRA, BCL6, EGF, ACTA2, IL12A, ICAM1, CCL8, STAT3, MADCAM1, BMP2, TLR4, PROX1, EPHA4, NRP2, TAC4, SSX2IP, DOCK7, NR2F2, ASCL2, FAM107A, CCDC125, PDGFA, …
GO:BP	GO:0042981	regulation of apoptotic process	1.2813e-14	13.8923	1463	103	PML, BMP4, DDR2, RBCK1, CCL2, GADD45B, BIRC3, RIPK2, PTK2B, ANGPT1, GRM4, SEMA4D, PTGS2, GADD45G, PLEKHF1, HIPK2, LGALS9, F2R, CD38, MAP3K5, SOD2, NUAK2, BDKRB2, TNFRSF6B, IL1A, IL1B, SOCS3, SNAI1, TGM2, ATF3, CBS, KLF4, PRKCQ, SNX6, CARD9, TLR3, HPN, BCL3, BTC, CASP10, LAMP3, PIM1, HMGA2, FAS, TRIM2, HLA-G, BCL6, IL12A, NKX3-1, ASNS, ICAM1, SLC35F6, TNFSF10, MUC1, IRF7, CTLA4, BMP2, TLR4, CYLD, …
GO:BP	GO:0032729	positive regulation of type II interferon production	1.50546e-14	13.8223	76	22	HLA-A, RIPK2, ARID5A, BTN3A1, LGALS9, IL1R1, IL1B, TLR3, BCL3, IL12A, BTN3A2, TLR4, CD14, EBI3, HLA-DPB1, HLA-DPA1, IL12RB1, FZD5, IRF8, JAK2, ISG15, IL12RB2
GO:BP	GO:1903131	mononuclear cell differentiation	1.58114e-14	13.801	484	53	BMP4, RIPK2, PTK2B, MR1, IL15RA, SMAD7, CSF1, IRF1, RUNX2, HLA-B, LGALS9, TNFSF13B, IL1A, IL1B, SOCS3, TBX21, IFI16, BCL3, SMARCD3, HLA-G, BCL6, BATF2, NFKBIZ, B2M, IL15, RHOH, STAT3, IRF7, CTLA4, PBX1, CYLD, ASCL2, CEBPB, BTN2A2, BATF3, IL12RB1, FZD5, IL31RA, CD74, MDK, SLAMF8, HDAC9, RSAD2, IL7, RUNX3, UBD, IRF8, CDK6, HLA-DQB2, SOCS1, HLA-DOA, HLA-DRB1, HLA-DRA
GO:BP	GO:0071346	cellular response to type II interferon	1.76604e-14	13.753	124	27	CCL7, CCL2, IRF1, LGALS9, TLR3, CCL8, NLRC5, TLR4, TLR2, PARP14, HLA-DPA1, IL12RB1, CCL5, SP100, CIITA, CX3CL1, PARP9, IRF8, HLA-DQB2, GBP2, JAK2, CASP1, GBP5, STAT1, GBP3, GBP4, GBP1
GO:BP	GO:0002456	T cell mediated immunity	1.76604e-14	13.753	124	27	HLA-A, MR1, UNC93B1, SMAD7, ARID5A, HLA-B, HLA-F, HLA-E, TAP2, IL1R1, IL1B, TBX21, HLA-G, IL12A, NFKBIZ, ICAM1, B2M, HLA-C, BTN3A2, P2RX7, IL12RB1, FZD5, CEACAM1, RSAD2, MICB, HLA-DRB1, HLA-DRA
GO:BP	GO:0032102	negative regulation of response to external stimulus	1.84726e-14	13.7335	405	48	HLA-A, CCL2, A2M, SEMA4D, HLA-B, HLA-F, HLA-E, LGALS9, TRIM21, SERPING1, KREMEN1, IL10RA, SOCS3, KLF4, IFI16, NMI, HLA-G, PDGFRA, SAMHD1, NLRC5, NT5E, STAT3, EPHA4, CYLD, ACP5, PDGFA, TRIM38, RHBDF2, PARP14, ST6GAL1, OAS3, NPY5R, DHX58, USP18, CEACAM1, SERPINB9, THBS1, CX3CL1, MDK, SLAMF8, ADAR, MICB, STAT2, CARD16, TRAFD1, ISG15, OAS1, HLA-DRB1
GO:BP	GO:0045089	positive regulation of innate immune response	2.15302e-14	13.667	345	44	AIM2, BIRC3, RIPK2, UNC93B1, MYD88, ZNFX1, IRF1, HLA-F, HLA-E, CADM1, IFI16, CARD9, TLR3, NMI, HLA-G, IL12A, ZC3HAV1, NFKBIZ, NLRC5, PLSCR1, ALPK1, IRF7, TLR4, LY96, RBM47, CD14, TLR2, EIF2AK2, OAS3, TRIM25, CCL5, DHX58, RSAD2, CTSS, IFIH1, OASL, PARP9, GBP2, CASP1, GBP5, IFI35, SLC15A3, OAS1, DDX60
GO:MF	GO:0023023	MHC protein complex binding	9.32716e-15	14.0303	33	17	TAPBPL, B2M, ATP1B1, HLA-DPB1, HLA-DPA1, HLA-DMA, HLA-DMB, CD74, TAPBP, HLA-DOB, HLA-DQA1, HLA-DQA2, HLA-DRB5, HLA-DQB2, HLA-DOA, HLA-DRB1, HLA-DRA
GO:MF	GO:0023026	MHC class II protein complex binding	1.02637e-14	13.9887	24	15	B2M, ATP1B1, HLA-DPB1, HLA-DPA1, HLA-DMA, HLA-DMB, CD74, HLA-DOB, HLA-DQA1, HLA-DQA2, HLA-DRB5, HLA-DQB2, HLA-DOA, HLA-DRB1, HLA-DRA
GO:BP	GO:0043122	regulation of canonical NF-kappaB signal transduction	2.54127e-14	13.5949	274	39	RBCK1, BIRC3, RIPK2, ANGPT1, MYD88, LGALS9, TRIM21, F2R, IL1A, IL1B, CARD9, TLR3, AJUBA, CASP10, LITAF, TRIM34, ZC3HAV1, TNFSF10, TRIM22, RHOH, ALPK1, TLR4, TRIM38, TMEM106A, IFIT5, BST2, TRIM25, RNF31, CD74, CFLAR, CX3CL1, OPTN, UBD, SECTM1, CARD16, APOL3, CASP1, STAT1, HLA-DRB1
GO:BP	GO:0044093	positive regulation of molecular function	3.07904e-14	13.5116	1097	85	DMD, EPHB2, BMP4, AIM2, DDR2, RBCK1, IL32, CCL2, RIPK2, PTK2B, ANGPT1, SEMA4D, MYD88, CSF1, HIPK2, LGALS9, TRIM21, F2R, MAP3K5, IL1B, TGM2, TRIM14, SCN1B, KLF4, PRKCQ, IFI16, DLG3, CARD9, TLR3, P2RY6, RHEBL1, HMGA2, FAS, STAC, PDGFRA, EGF, TRIM34, NKX3-1, AZIN2, ARAP2, ARHGEF5, B2M, TNFSF10, GCH1, TRIM22, FGF13, PLSCR1, STAT3, BMP2, TLR4, PROX1, EPHA4, DOCK7, ATP1B1, ADRA2B, RGS16, TLR2, CACNA2D1…
GO:CC	GO:0042612	MHC class I protein complex	2.65415e-11	10.5761	8	8	HLA-A, MR1, HLA-B, HLA-F, HLA-E, HLA-G, B2M, HLA-C
GO:MF	GO:0032395	MHC class II receptor activity	2.51125e-10	9.60011	8	8	HLA-DPA1, HLA-DOB, HLA-DQA1, HLA-DQA2, HLA-DQB2, HLA-DOA, HLA-DRB1, HLA-DRA
GO:BP	GO:0040012	regulation of locomotion	3.53633e-14	13.4514	1038	82	EPHB2, TNC, BMP4, DDR2, CCL7, CCL2, PTK2B, ANGPT1, SEMA4D, PTGS2, SMAD7, KANK1, MYD88, CSF1, STAT5A, LGALS9, F2R, SOD2, FLRT2, IL1R1, ATOH8, IL1A, IL1B, SNAI1, LAMB1, KLF4, TNFRSF14, ENST00000441159, ADAMTS1, P2RY6, SMPD3, AJUBA, SYNPO2, NTNG2, PDGFRA, BCL6, EGF, ACTA2, IL12A, ICAM1, CCL8, STAT3, MADCAM1, BMP2, TLR4, PROX1, EPHA4, NRP2, TAC4, SSX2IP, DOCK7, NR2F2, ASCL2, FAM107A, CCDC125, PDGFA, …
GO:BP	GO:0032649	regulation of type II interferon production	3.53945e-14	13.4511	117	26	HLA-A, RIPK2, ARID5A, BTN3A1, LGALS9, IL1R1, IL1B, TLR3, BCL3, IL12A, PDCD1LG2, BTN3A2, TLR4, CD14, EBI3, CD274, HLA-DPB1, HLA-DPA1, IL12RB1, FZD5, IRF8, LGALS9C, JAK2, ISG15, IL12RB2, HLA-DRB1
GO:BP	GO:0033993	response to lipid	4.11068e-14	13.3861	920	76	EPHB2, TNC, CMPK2, CCL2, A2M, RIPK2, PTK2B, DDIT4, PTGS2, GRAMD1A, MYD88, ARID5A, LGALS9, F2R, IL18BP, CD38, SOD2, IL10RA, IL1A, IL1B, STC2, IGFBP7, KLF4, DHH, CARD9, NR3C2, P2RY6, PIM1, IRS1, LITAF, IL12A, NKX3-1, SBNO2, PDCD1LG2, NFKBIZ, GCH1, CXCL2, STAT3, TLR4, LY96, NR2F2, ACP5, CD14, TLR2, FAM107A, TBXAS1, PCSK1, PPAP2A, CEBPB, CD274, P2RX7, TESC, TRIM25, C2, TXNIP, SP100, THBS1, CFLAR, CX3…
GO:BP	GO:0032609	type II interferon production	4.31153e-14	13.3654	118	26	HLA-A, RIPK2, ARID5A, BTN3A1, LGALS9, IL1R1, IL1B, TLR3, BCL3, IL12A, PDCD1LG2, BTN3A2, TLR4, CD14, EBI3, CD274, HLA-DPB1, HLA-DPA1, IL12RB1, FZD5, IRF8, LGALS9C, JAK2, ISG15, IL12RB2, HLA-DRB1
GO:BP	GO:0002718	regulation of cytokine production involved in immune response	4.31153e-14	13.3654	118	26	HLA-A, RIPK2, ANGPT1, SMAD7, MYD88, ARID5A, HLA-F, HLA-E, IL1R1, IL1B, TBX21, CARD9, TNFRSF14, TLR3, HLA-G, LITAF, BCL6, PANX1, B2M, TLR4, ACP5, P2RX7, BST2, FZD5, CD74, RSAD2
GO:MF	GO:0003823	antigen binding	1.0551e-06	5.97671	174	23	HLA-A, HLA-B, HLA-F, HLA-E, TAP2, HLA-G, B2M, HLA-C, HLA-DPB1, HLA-DPA1, HLA-DMA, HLA-DMB, TAPBP, HLA-DOB, HLA-DQA1, HLA-DQA2, HLA-DRB5, MICB, HLA-DQB2, TAP1, HLA-DOA, HLA-DRB1, HLA-DRA
GO:CC	GO:0042824	MHC class I peptide loading complex	1.08821e-06	5.96329	9	6	HLA-A, TAPBPL, TAP2, B2M, TAPBP, TAP1
GO:BP	GO:0002367	cytokine production involved in immune response	4.31153e-14	13.3654	118	26	HLA-A, RIPK2, ANGPT1, SMAD7, MYD88, ARID5A, HLA-F, HLA-E, IL1R1, IL1B, TBX21, CARD9, TNFRSF14, TLR3, HLA-G, LITAF, BCL6, PANX1, B2M, TLR4, ACP5, P2RX7, BST2, FZD5, CD74, RSAD2
GO:BP	GO:0046651	lymphocyte proliferation	4.65381e-14	13.3322	308	41	EPHB2, HLA-A, BMP4, RIPK2, MYD88, IRF1, BTN3A1, HLA-E, LGALS9, TNFRSF21, CD38, TNFSF13B, IL1A, IL1B, PRKCQ, TNFRSF14, HLA-G, BCL6, IL12A, PDCD1LG2, NFKBIZ, IL15, CTLA4, TLR4, EBI3, CEBPB, CD274, BTN2A2, P2RX7, PSMB10, HLA-DPB1, HLA-DPA1, IL12RB1, CCL5, HLA-DMB, CD74, IL7, LGALS9C, JAK2, IDO1, HLA-DRB1
GO:BP	GO:0040011	locomotion	5.14165e-14	13.2889	1234	91	EPHB2, TNC, BMP4, DDR2, CCL7, CCL2, PTK2B, ANGPT1, SEMA4D, ACKR4, PTGS2, SMAD7, KANK1, MYD88, CSF1, STAT5A, LGALS9, F2R, SOD2, FLRT2, IL1R1, ATOH8, IL1A, IL1B, SNAI1, LAMB1, SCN1B, KLF4, PRKCQ, TNFRSF14, ENST00000441159, ADAMTS1, P2RY6, SMPD3, AJUBA, SYNPO2, NTNG2, PDGFRA, BCL6, EGF, IL17RC, ACTA2, IL12A, ARHGEF5, HSD3B7, ICAM1, CXCL2, CCL8, STAT3, MADCAM1, BMP2, TLR4, PROX1, EPHA4, NRP2, TAC4, S…
GO:BP	GO:0007249	canonical NF-kappaB signal transduction	5.15793e-14	13.2875	309	41	RBCK1, BIRC3, RIPK2, ANGPT1, MYD88, LGALS9, TRIM21, F2R, IL1A, IL1B, CARD9, TLR3, BCL3, AJUBA, CASP10, LITAF, TRIM34, ZC3HAV1, TNFSF10, TRIM22, RHOH, ALPK1, TLR4, TLR2, TRIM38, TMEM106A, IFIT5, BST2, TRIM25, RNF31, CD74, CFLAR, CX3CL1, OPTN, UBD, SECTM1, CARD16, APOL3, CASP1, STAT1, HLA-DRB1
GO:BP	GO:0002474	antigen processing and presentation of peptide antigen via MHC class I	5.77746e-14	13.2383	36	16	HLA-A, MR1, TAPBPL, HLA-B, HLA-F, HLA-E, TAP2, HLA-G, B2M, HLA-C, TAPBP, MICB, ERAP1, ERAP2, TAP1, IFI30
GO:BP	GO:0008285	negative regulation of cell population proliferation	8.37683e-14	13.0769	701	64	PML, BMP4, CCL2, PTK2B, SULT2B1, PTGS2, SMAD7, IRF1, HLA-E, LGALS9, TNFRSF21, F2R, SOD2, ATOH8, IL1A, IL1B, IGFBP7, KLF4, DLG3, TNFRSF14, ADAMTS1, HPN, NMI, HLA-G, BCL6, IL12A, NKX3-1, PDCD1LG2, B2M, CCL8, STAT3, CTLA4, BMP2, PROX1, NR2F2, TLR2, ASCL2, EIF2AK2, SPINT2, PPAP2A, IGFBP5, CEBPB, CD274, BTN2A2, PARP10, TESC, IFIT3, FZD5, CEACAM1, THBS1, PTN, SSTR2, INSL3, RUNX3, LGALS9C, CDK6, IFI30, …
GO:BP	GO:0002449	lymphocyte mediated immunity	1.06346e-13	12.9733	361	44	HLA-A, MR1, UNC93B1, SMAD7, MYD88, ARID5A, HLA-B, HLA-F, HLA-E, LGALS9, SERPING1, TAP2, IL1R1, IL1B, CADM1, TBX21, CARD9, BCL3, HLA-G, BCL6, C4B, IL12A, NFKBIZ, ICAM1, B2M, RNF19B, HLA-C, BTN3A2, IRF7, C4BPB, P2RX7, IL12RB1, FZD5, C2, CEACAM1, SERPINB9, CD74, RSAD2, MICB, HLA-DQB2, C1S, CFB, HLA-DRB1, HLA-DRA
KEGG	KEGG:05320	Autoimmune thyroid disease	1.23145e-13	12.9096	49	20	HLA-A, TG, HLA-B, HLA-F, HLA-E, FAS, HLA-G, HLA-C, CTLA4, HLA-DPB1, HLA-DPA1, HLA-DMA, HLA-DMB, HLA-DQB1, HLA-DOB, HLA-DQA2, HLA-DRB5, HLA-DOA, HLA-DRB1, HLA-DRA
GO:BP	GO:0032946	positive regulation of mononuclear cell proliferation	1.75221e-13	12.7564	147	28	EPHB2, HLA-A, RIPK2, MYD88, CSF1, HLA-E, LGALS9, CD38, TNFSF13B, IL1A, IL1B, PRKCQ, BCL6, IL12A, PDCD1LG2, IL15, TLR4, EBI3, ST6GAL1, CD274, HLA-DPB1, HLA-DPA1, IL12RB1, CCL5, HLA-DMB, CD74, IL7, JAK2
GO:BP	GO:0019885	antigen processing and presentation of endogenous peptide antigen via MHC class I	2.06178e-13	12.6858	22	13	HLA-A, HLA-B, HLA-F, HLA-E, TAP2, HLA-G, B2M, HLA-C, TAPBP, MICB, ERAP1, ERAP2, TAP1
GO:BP	GO:0002709	regulation of T cell mediated immunity	2.07725e-13	12.6825	95	23	HLA-A, MR1, SMAD7, ARID5A, HLA-B, HLA-F, HLA-E, TAP2, IL1R1, IL1B, TBX21, HLA-G, IL12A, B2M, HLA-C, P2RX7, IL12RB1, FZD5, CEACAM1, RSAD2, MICB, HLA-DRB1, HLA-DRA
GO:BP	GO:0002699	positive regulation of immune effector process	2.1445e-13	12.6687	250	36	EPHB2, HLA-A, RIPK2, MR1, MYD88, ARID5A, HLA-B, HLA-F, HLA-E, LGALS9, TAP2, IL1R1, IL1B, CADM1, TBX21, CARD9, TNFRSF14, TLR3, HLA-G, IL12A, NFKBIZ, PANX1, B2M, HLA-C, TLR4, P2RX7, IL12RB1, FZD5, DHX58, HLA-DMB, CD74, RSAD2, MICB, DDX60, HLA-DRB1, HLA-DRA
GO:BP	GO:0019222	regulation of metabolic process	2.7387e-13	12.5625	7158	308	DMD, DKK3, NFE2L3, HES5, FBLN5, EPHB2, PML, TNC, FST, HLA-A, BMP4, IKZF2, ADM2, MOV10, AIM2, DDR2, RBCK1, CHAC1, IL32, FAM20A, EGR2, CCL2, APOBEC3D, BIRC3, RIPK2, AVIL, LIPG, PTK2B, ANGPT1, GLIS3, CBR1, TGFA, SEMA4D, DDIT4, UNC93B1, PTGS2, SMAD7, MYRF, MYD88, ARID5A, GADD45G, PLEKHF1, CSF1, STAT5A, H6PD, HIPK2, ZNFX1, HSPB8, GOLM1, IRF1, RUNX2, MVP, HLA-B, HLA-F, PSMB8, BTN3A1, HLA-E, LGALS9, TNF…
GO:BP	GO:0042098	T cell proliferation	3.90181e-13	12.4087	214	33	HLA-A, BMP4, RIPK2, IRF1, BTN3A1, HLA-E, LGALS9, TNFRSF21, TNFSF13B, IL1A, IL1B, PRKCQ, TNFRSF14, HLA-G, BCL6, PDCD1LG2, IL15, CTLA4, EBI3, CEBPB, CD274, BTN2A2, P2RX7, PSMB10, HLA-DPB1, HLA-DPA1, IL12RB1, CCL5, HLA-DMB, LGALS9C, JAK2, IDO1, HLA-DRB1
GO:BP	GO:2000026	regulation of multicellular organismal development	4.16355e-13	12.3805	1411	97	HES5, EPHB2, PML, FST, BMP4, ADM2, DDR2, EGR2, CCSAP, RIPK2, PTK2B, TG, SULT2B1, SEMA4D, IL15RA, SMAD7, MYRF, DYNLT1, CSF1, HIPK2, IRF1, RUNX2, HLA-B, LGALS9, TNFRSF21, FLRT2, ATOH8, IL1A, IL1B, TGM2, KLF4, TBX21, ADAMTS1, TLR3, SMPD3, PIM1, HMGA2, SMARCD3, RGS2, HLA-G, BCL6, EGF, GPM6B, NFKBIZ, B2M, IL15, FGF13, RHOH, STAT3, IRF7, CTLA4, BMP2, TLR4, HPSE, PROX1, EPHA4, DOCK7, CYLD, HAPLN1, SOX5,…
GO:BP	GO:0070665	positive regulation of leukocyte proliferation	4.20523e-13	12.3762	164	29	EPHB2, HLA-A, RIPK2, MYD88, CSF1, HLA-E, LGALS9, CD38, TNFSF13B, IL1A, IL1B, PRKCQ, BCL6, IL12A, PDCD1LG2, IL15, TLR4, EBI3, ST6GAL1, CD274, BST2, HLA-DPB1, HLA-DPA1, IL12RB1, CCL5, HLA-DMB, CD74, IL7, JAK2
GO:BP	GO:0002764	immune response-regulating signaling pathway	4.62436e-13	12.3349	492	51	HLA-A, AIM2, RBCK1, BIRC3, RIPK2, UNC93B1, MYD88, IRF1, BTN3A1, TNFRSF21, CD38, PRKCQ, TLR3, BANK1, NMI, HLA-G, ZC3HAV1, NFKBIZ, FCHO1, PLSCR1, ALPK1, BTN3A2, IRF7, CTLA4, TLR4, CYLD, LY96, CD14, TLR2, EIF2AK2, OAS3, BTN2A2, HLA-DPB1, TRIM25, DHX58, RNF31, CEACAM1, RSAD2, CTSS, IFIH1, MICB, OASL, GBP2, CASP1, GBP5, IFI35, SLC15A3, OAS1, DDX60, HLA-DRB1, GBP1
GO:CC	GO:0032398	MHC class Ib protein complex	0.00638908	2.19456	2	2	HLA-F, HLA-E
KEGG	KEGG:05323	Rheumatoid arthritis	6.80435e-13	12.1672	88	25	CCL2, ANGPT1, CSF1, TNFSF13B, IL1A, IL1B, ICAM1, IL15, CXCL2, CTLA4, TLR4, ACP5, TLR2, HLA-DPB1, HLA-DPA1, HLA-DMA, CCL5, HLA-DMB, HLA-DQB1, HLA-DOB, HLA-DQA2, HLA-DRB5, HLA-DOA, HLA-DRB1, HLA-DRA
GO:BP	GO:0030334	regulation of cell migration	8.01355e-13	12.0962	934	74	EPHB2, TNC, BMP4, DDR2, CCL7, CCL2, PTK2B, ANGPT1, SEMA4D, PTGS2, SMAD7, KANK1, MYD88, CSF1, STAT5A, LGALS9, F2R, SOD2, FLRT2, IL1R1, ATOH8, IL1A, IL1B, SNAI1, LAMB1, KLF4, TNFRSF14, ENST00000441159, ADAMTS1, P2RY6, SMPD3, AJUBA, SYNPO2, NTNG2, PDGFRA, EGF, ACTA2, IL12A, ICAM1, CCL8, STAT3, MADCAM1, BMP2, TLR4, PROX1, EPHA4, NRP2, DOCK7, NR2F2, ASCL2, FAM107A, PDGFA, CXCL16, IGFBP5, ANO6, CAMK1D,…
GO:MF	GO:0015433	ABC-type peptide antigen transporter activity	0.0139933	1.85408	2	2	TAP2, TAP1
GO:BP	GO:0002757	immune response-activating signaling pathway	8.20449e-13	12.0859	465	49	HLA-A, AIM2, RBCK1, BIRC3, RIPK2, UNC93B1, MYD88, IRF1, BTN3A1, TNFRSF21, CD38, TLR3, BANK1, NMI, ZC3HAV1, NFKBIZ, FCHO1, PLSCR1, ALPK1, BTN3A2, IRF7, CTLA4, TLR4, CYLD, LY96, CD14, TLR2, EIF2AK2, OAS3, BTN2A2, HLA-DPB1, TRIM25, DHX58, RNF31, CEACAM1, RSAD2, CTSS, IFIH1, MICB, OASL, GBP2, CASP1, GBP5, IFI35, SLC15A3, OAS1, DDX60, HLA-DRB1, GBP1
GO:BP	GO:0032760	positive regulation of tumor necrosis factor production	8.24838e-13	12.0836	101	23	EPHB2, RIPK2, MYD88, ARID5A, HLA-E, LGALS9, IL1A, CARD9, TLR3, STAT3, TLR4, LY96, CD14, TLR2, C1QTNF4, OAS3, TMEM106A, FZD5, THBS1, IFIH1, OAS2, JAK2, OAS1
GO:BP	GO:0042129	regulation of T cell proliferation	8.62566e-13	12.0642	181	30	HLA-A, BMP4, RIPK2, IRF1, HLA-E, LGALS9, TNFRSF21, TNFSF13B, IL1A, IL1B, PRKCQ, TNFRSF14, HLA-G, BCL6, PDCD1LG2, IL15, CTLA4, EBI3, CEBPB, CD274, BTN2A2, HLA-DPB1, HLA-DPA1, IL12RB1, CCL5, HLA-DMB, LGALS9C, JAK2, IDO1, HLA-DRB1
GO:BP	GO:0060759	regulation of response to cytokine stimulus	9.18531e-13	12.0369	169	29	RIPK2, ANGPT1, CSF1, IL1R1, KLF4, SAMHD1, NLRC5, IRF7, TLR4, CYLD, RBM47, TLR2, PARP14, C1QTNF4, PELI3, CASP4, OAS3, CCL5, USP18, CD74, ADAR, IL7, IFIH1, PARP9, STAT2, CARD16, CASP1, ISG15, OAS1
GO:BP	GO:0030154	cell differentiation	1.44606e-12	11.8398	4366	211	DMD, HES5, EPHB2, PML, TNC, FST, BMP4, RND1, NTN4, MOV10, DDR2, CHAC1, EGR2, SLC1A3, CCL2, A2M, GADD45B, RIPK2, KIF1A, AVIL, DLK1, SCUBE1, PTK2B, ANGPT1, SULT2B1, CBR1, SEMA4D, DDIT4, COL8A1, GSTK1, MR1, PTGS2, IL15RA, DGKG, SMAD7, MYRF, KANK1, MYD88, ARID5A, DYNLT1, GADD45G, CSF1, STAT5A, HIPK2, IRF1, RUNX2, HLA-B, PSMB8, LGALS9, TNFRSF21, KREMEN1, CD38, TNFSF13B, MAP3K5, SOD2, HORMAD1, FLRT2, C…
GO:BP	GO:0048869	cellular developmental process	1.47394e-12	11.8315	4367	211	DMD, HES5, EPHB2, PML, TNC, FST, BMP4, RND1, NTN4, MOV10, DDR2, CHAC1, EGR2, SLC1A3, CCL2, A2M, GADD45B, RIPK2, KIF1A, AVIL, DLK1, SCUBE1, PTK2B, ANGPT1, SULT2B1, CBR1, SEMA4D, DDIT4, COL8A1, GSTK1, MR1, PTGS2, IL15RA, DGKG, SMAD7, MYRF, KANK1, MYD88, ARID5A, DYNLT1, GADD45G, CSF1, STAT5A, HIPK2, IRF1, RUNX2, HLA-B, PSMB8, LGALS9, TNFRSF21, KREMEN1, CD38, TNFSF13B, MAP3K5, SOD2, HORMAD1, FLRT2, C…
KEGG	KEGG:05321	Inflammatory bowel disease	1.5882e-12	11.7991	62	21	IL1A, IL1B, TBX21, IL12A, STAT3, TLR4, TLR2, HLA-DPB1, HLA-DPA1, HLA-DMA, IL12RB1, HLA-DMB, HLA-DQB1, HLA-DOB, HLA-DQA2, HLA-DRB5, HLA-DOA, IL12RB2, STAT1, HLA-DRB1, HLA-DRA
GO:CC	GO:0061702	canonical inflammasome complex	7.16753e-05	4.14463	17	6	AIM2, CASP5, CASP4, CARD16, GSDMD, CASP1
GO:BP	GO:1901701	cellular response to oxygen-containing compound	1.61809e-12	11.791	1179	85	FBLN5, EPHB2, TNC, DDR2, CCL7, SOD3, CMPK2, SLC1A3, CCL2, RIPK2, PTK2B, DDIT4, PTGS2, GRAMD1A, KANK1, MYD88, ARID5A, STAT5A, LY6H, IL18BP, MAP3K5, SOD2, GDF15, IL1A, IL1B, SOCS3, TGM2, KLF4, PRKCQ, SNX6, P2RY6, SMPD3, PIM1, IRS1, SLC12A7, LITAF, PDGFRA, CPEB3, SBNO2, PDCD1LG2, NFKBIZ, ICAM1, GCH1, ITPR2, CXCL2, STAT3, TLR4, EPHA4, LY96, CD14, SIX1, TLR2, CACNA2D1, RRAGD, IGFBP5, CASP4, CEBPB, CAC…
GO:CC	GO:0097169	AIM2 inflammasome complex	0.000928493	3.03222	4	3	AIM2, CARD16, CASP1
GO:BP	GO:1903557	positive regulation of tumor necrosis factor superfamily cytokine production	1.95286e-12	11.7093	105	23	EPHB2, RIPK2, MYD88, ARID5A, HLA-E, LGALS9, IL1A, CARD9, TLR3, STAT3, TLR4, LY96, CD14, TLR2, C1QTNF4, OAS3, TMEM106A, FZD5, THBS1, IFIH1, OAS2, JAK2, OAS1
GO:CC	GO:0072559	NLRP3 inflammasome complex	0.00908929	2.04147	8	3	CARD16, GSDMD, CASP1
KEGG	KEGG:05416	Viral myocarditis	2.06008e-12	11.6861	63	21	DMD, HLA-A, DTNA, HLA-B, HLA-F, HLA-E, SNTB2, HLA-G, ICAM1, HLA-C, HLA-DPB1, HLA-DPA1, HLA-DMA, HLA-DMB, HLA-DQB1, HLA-DOB, HLA-DQA2, HLA-DRB5, HLA-DOA, HLA-DRB1, HLA-DRA
GO:BP	GO:0032502	developmental process	3.23455e-12	11.4902	6453	281	DMD, DKK3, HES5, EPHB2, PML, TNC, FST, BMP4, RND1, NTN4, ADM2, MOV10, AIM2, DDR2, CCL7, CHAC1, FAM20A, EGR2, RSPO3, CCSAP, SLC1A3, CCL2, A2M, GADD45B, BIRC3, RIPK2, KIF1A, AVIL, DLK1, SCUBE1, PTK2B, TG, ANGPT1, SULT2B1, LSAMP, NRSN2, CBR1, TGFA, ADAMTS6, SEMA4D, DDIT4, COL8A1, GSTK1, MR1, UNC93B1, PTGS2, IL15RA, DGKG, SMAD7, MYRF, KANK1, MYD88, ARID5A, DYNLT1, GADD45G, CSF1, STAT5A, HIPK2, IRF1, …
GO:BP	GO:0001916	positive regulation of T cell mediated cytotoxicity	3.41314e-12	11.4668	38	15	HLA-A, MR1, HLA-B, HLA-F, HLA-E, TAP2, HLA-G, IL12A, B2M, HLA-C, P2RX7, IL12RB1, MICB, HLA-DRB1, HLA-DRA
GO:BP	GO:0046631	alpha-beta T cell activation	3.53271e-12	11.4519	178	29	HLA-A, RIPK2, SMAD7, IRF1, HLA-E, LGALS9, SOCS3, PRKCQ, TBX21, TNFRSF14, BCL3, BCL6, IL12A, NFKBIZ, IL15, WDFY4, STAT3, ASCL2, EBI3, CD274, IL12RB1, RSAD2, RUNX3, LGALS9C, HLA-DQB2, SOCS1, JAK2, HLA-DRB1, HLA-DRA
GO:CC	GO:0072558	NLRP1 inflammasome complex	0.0288097	1.54046	4	2	CASP5, CASP1
GO:CC	GO:0072557	IPAF inflammasome complex	0.0288097	1.54046	4	2	CARD16, CASP1
GO:BP	GO:0051094	positive regulation of developmental process	3.53271e-12	11.4519	1328	91	DMD, EPHB2, PML, FST, BMP4, ADM2, DDR2, EGR2, RIPK2, PTK2B, SULT2B1, SEMA4D, PTGS2, IL15RA, SMAD7, MYRF, CSF1, HIPK2, RUNX2, LGALS9, TNFSF13B, MAP3K5, SOD2, FLRT2, SLC6A6, GDF15, ATOH8, IL1A, IL1B, SOCS3, SNAI1, TGM2, CD53, LAMB1, VLDLR, KLF4, TBX21, TLR3, BTC, PIM1, HMGA2, SMARCD3, HLA-G, BCL6, EGF, GPM6B, CPEB3, NFKBIZ, IL15, RHOH, STAT3, BMP2, HPSE, PROX1, EPHA4, CYLD, ADRA2B, HAPLN1, SOX5, SI…
GO:BP	GO:1903555	regulation of tumor necrosis factor superfamily cytokine production	5.20594e-12	11.2835	168	28	EPHB2, RIPK2, ANGPT1, MYD88, ARID5A, HLA-E, LGALS9, IL1A, CARD9, TLR3, BCL3, STAT3, TLR4, LY96, ACP5, CD14, TLR2, C1QTNF4, CD274, OAS3, TMEM106A, FZD5, THBS1, CX3CL1, IFIH1, OAS2, JAK2, OAS1
GO:BP	GO:0071706	tumor necrosis factor superfamily cytokine production	5.20594e-12	11.2835	168	28	EPHB2, RIPK2, ANGPT1, MYD88, ARID5A, HLA-E, LGALS9, IL1A, CARD9, TLR3, BCL3, STAT3, TLR4, LY96, ACP5, CD14, TLR2, C1QTNF4, CD274, OAS3, TMEM106A, FZD5, THBS1, CX3CL1, IFIH1, OAS2, JAK2, OAS1
GO:BP	GO:0060255	regulation of macromolecule metabolic process	5.25988e-12	11.279	6631	286	DMD, DKK3, NFE2L3, HES5, EPHB2, PML, TNC, FST, HLA-A, BMP4, IKZF2, ADM2, MOV10, AIM2, DDR2, RBCK1, CHAC1, IL32, FAM20A, EGR2, CCL2, APOBEC3D, BIRC3, RIPK2, LIPG, PTK2B, ANGPT1, GLIS3, TGFA, SEMA4D, UNC93B1, PTGS2, SMAD7, MYRF, MYD88, ARID5A, CSF1, STAT5A, HIPK2, ZNFX1, IRF1, RUNX2, MVP, HLA-B, HLA-F, PSMB8, BTN3A1, HLA-E, LGALS9, TNFRSF21, TRIM21, F2R, CD38, MAP3K5, SOD2, BDKRB2, IL1R1, PTX3, ZNF…
GO:BP	GO:0016477	cell migration	5.27927e-12	11.2774	1496	98	EPHB2, PML, TNC, BMP4, RND1, NTN4, DDR2, CCL7, CCL2, PTK2B, ANGPT1, SEMA4D, DDIT4, ACKR4, PTGS2, SMAD7, KANK1, MYD88, CSF1, STAT5A, LGALS9, F2R, SOD2, FLRT2, IL1R1, ATOH8, IL1A, IL1B, SNAI1, LAMB1, KLF4, PRKCQ, TBX21, TNFRSF14, ENST00000441159, PITX2, ADAMTS1, P2RY6, SMPD3, AJUBA, SYNPO2, NTNG2, PDGFRA, EGF, IL17RC, ACTA2, IL12A, ARHGEF5, HSD3B7, ICAM1, FGF13, CXCL2, CCL8, STAT3, MADCAM1, BMP2, E…
GO:BP	GO:0034612	response to tumor necrosis factor	5.31783e-12	11.2743	249	34	AIM2, CCL7, CCL2, BIRC3, PTK2B, PTGS2, TNFRSF21, IL18BP, TNFSF13B, MAP3K5, TNFRSF14, SMPD3, FAS, NKX3-1, GCH1, CCL8, CYLD, CD14, CXCL16, PELI3, CASP4, CCL5, THBS1, CX3CL1, NUB1, PCK2, UBD, CARD16, GBP2, JAK2, CASP1, STAT1, GBP3, GBP1
GO:BP	GO:0050671	positive regulation of lymphocyte proliferation	5.44815e-12	11.2638	144	26	EPHB2, HLA-A, RIPK2, MYD88, HLA-E, LGALS9, CD38, TNFSF13B, IL1A, IL1B, PRKCQ, BCL6, IL12A, PDCD1LG2, IL15, TLR4, EBI3, CD274, HLA-DPB1, HLA-DPA1, IL12RB1, CCL5, HLA-DMB, CD74, IL7, JAK2
KEGG	KEGG:04621	NOD-like receptor signaling pathway	6.96658e-12	11.157	182	34	AIM2, RBCK1, CCL2, BIRC3, RIPK2, MYD88, IL1B, IRF9, IFI16, CARD9, PANX1, ITPR2, CXCL2, IRF7, TLR4, CASP5, CASP4, OAS3, P2RX7, CCL5, TXNIP, RNF31, OAS2, STAT2, CARD16, GBP2, GSDMD, CASP1, GBP5, OAS1, STAT1, GBP3, GBP4, GBP1
GO:BP	GO:0002720	positive regulation of cytokine production involved in immune response	7.27155e-12	11.1384	81	20	HLA-A, RIPK2, MYD88, ARID5A, HLA-F, HLA-E, IL1R1, IL1B, TBX21, CARD9, TNFRSF14, TLR3, HLA-G, PANX1, B2M, TLR4, P2RX7, FZD5, CD74, RSAD2
GO:BP	GO:0001914	regulation of T cell mediated cytotoxicity	7.40196e-12	11.1307	47	16	HLA-A, MR1, HLA-B, HLA-F, HLA-E, TAP2, HLA-G, IL12A, B2M, HLA-C, P2RX7, IL12RB1, CEACAM1, MICB, HLA-DRB1, HLA-DRA
GO:BP	GO:1901564	organonitrogen compound metabolic process	7.86666e-12	11.1042	5986	264	DMD, HES5, EPHB2, PML, BMP4, ADM2, AIM2, DDR2, RBCK1, CHAC1, CMPK2, FAM20A, EGR2, SLC1A3, CCL2, APOBEC3D, BIRC3, RIPK2, CDC14C, LIPG, PTK2B, TG, ANGPT1, SULT2B1, TGFA, HAAO, ADAMTS6, SEMA4D, DDIT4, GSTK1, PTGS2, FBXO44, SMAD7, MYRF, RENBP, ARID5A, ABCC6, CSF1, STAT5A, H6PD, HIPK2, DPYD, MVP, PSMB8, FBXO6, PARP12, MAST3, LGALS9, TRIM21, CNDP2, F2R, UBA7, UBE2L6, CD38, MAP3K5, GGT1, SOD2, NEURL3, N…
GO:BP	GO:0002443	leukocyte mediated immunity	7.97461e-12	11.0983	460	47	HLA-A, MR1, UNC93B1, SMAD7, MYD88, ARID5A, HLA-B, HLA-F, HLA-E, LGALS9, SERPING1, TAP2, IL1R1, IL1B, CADM1, TBX21, CARD9, TLR3, BCL3, HLA-G, BCL6, C4B, IL12A, NFKBIZ, ICAM1, B2M, RNF19B, HLA-C, BTN3A2, IRF7, TLR4, C4BPB, P2RX7, BST2, IL12RB1, FZD5, C2, CEACAM1, SERPINB9, CD74, RSAD2, MICB, HLA-DQB2, C1S, CFB, HLA-DRB1, HLA-DRA
GO:BP	GO:0046634	regulation of alpha-beta T cell activation	9.56392e-12	11.0194	113	23	HLA-A, RIPK2, SMAD7, IRF1, HLA-E, LGALS9, PRKCQ, TBX21, TNFRSF14, BCL6, IL12A, NFKBIZ, ASCL2, EBI3, CD274, IL12RB1, RUNX3, LGALS9C, HLA-DQB2, SOCS1, JAK2, HLA-DRB1, HLA-DRA
GO:BP	GO:1903038	negative regulation of leukocyte cell-cell adhesion	1.01675e-11	10.9928	136	25	BMP4, SMAD7, IRF1, HLA-E, LGALS9, TNFRSF21, KLF4, PAG1, TBX21, TNFRSF14, HLA-G, BCL6, PDCD1LG2, CTLA4, ASCL2, CEBPB, CD274, BTN2A2, CD74, MDK, RUNX3, LGALS9C, SOCS1, IDO1, HLA-DRB1
GO:BP	GO:0048468	cell development	1.02718e-11	10.9884	2819	151	DMD, HES5, EPHB2, PML, TNC, FST, BMP4, RND1, NTN4, MOV10, DDR2, EGR2, SLC1A3, RIPK2, KIF1A, AVIL, PTK2B, ANGPT1, SEMA4D, MR1, IL15RA, DGKG, SMAD7, MYRF, KANK1, MYD88, DYNLT1, CSF1, STAT5A, HIPK2, IRF1, RUNX2, HLA-B, LGALS9, TNFRSF21, KREMEN1, CD38, TNFSF13B, SOD2, HORMAD1, FLRT2, PTX3, IL1A, IL1B, SOCS3, REC8, TGM2, LAMB1, VLDLR, SCN1B, KLF4, DHH, PRKCQ, TBX21, IFI16, PITX2, TLR3, SMPD3, BCL3, EX…
GO:BP	GO:0050868	negative regulation of T cell activation	1.11041e-11	10.9545	125	24	BMP4, SMAD7, IRF1, HLA-E, LGALS9, TNFRSF21, PAG1, TBX21, TNFRSF14, HLA-G, BCL6, PDCD1LG2, CTLA4, ASCL2, CEBPB, CD274, BTN2A2, CD74, MDK, RUNX3, LGALS9C, SOCS1, IDO1, HLA-DRB1
GO:BP	GO:0048856	anatomical structure development	1.50006e-11	10.8239	5899	260	DMD, DKK3, HES5, EPHB2, PML, TNC, FST, BMP4, RND1, NTN4, ADM2, MOV10, AIM2, DDR2, CCL7, CHAC1, FAM20A, EGR2, RSPO3, CCSAP, SLC1A3, CCL2, A2M, RIPK2, KIF1A, AVIL, SCUBE1, PTK2B, TG, ANGPT1, SULT2B1, LSAMP, NRSN2, CBR1, TGFA, ADAMTS6, SEMA4D, DDIT4, COL8A1, GSTK1, MR1, UNC93B1, PTGS2, IL15RA, DGKG, SMAD7, MYRF, KANK1, MYD88, ARID5A, DYNLT1, CSF1, STAT5A, HIPK2, IRF1, RUNX2, HLA-B, LY6H, HLA-E, LGAL…
GO:BP	GO:0032640	tumor necrosis factor production	1.53908e-11	10.8127	163	27	EPHB2, RIPK2, ANGPT1, MYD88, ARID5A, HLA-E, LGALS9, IL1A, CARD9, TLR3, BCL3, STAT3, TLR4, LY96, ACP5, CD14, TLR2, C1QTNF4, OAS3, TMEM106A, FZD5, THBS1, CX3CL1, IFIH1, OAS2, JAK2, OAS1
GO:BP	GO:0032680	regulation of tumor necrosis factor production	1.53908e-11	10.8127	163	27	EPHB2, RIPK2, ANGPT1, MYD88, ARID5A, HLA-E, LGALS9, IL1A, CARD9, TLR3, BCL3, STAT3, TLR4, LY96, ACP5, CD14, TLR2, C1QTNF4, OAS3, TMEM106A, FZD5, THBS1, CX3CL1, IFIH1, OAS2, JAK2, OAS1
GO:BP	GO:0022408	negative regulation of cell-cell adhesion	1.56979e-11	10.8042	189	29	BMP4, SMAD7, IRF1, HLA-E, LGALS9, TNFRSF21, KLF4, PAG1, TBX21, TNFRSF14, HLA-G, BCL6, PDCD1LG2, CTLA4, BMP2, ASCL2, SPINT2, CEBPB, CD274, BTN2A2, CEACAM1, CD74, MDK, RUNX3, LGALS9C, SOCS1, JAK2, IDO1, HLA-DRB1
GO:BP	GO:0042742	defense response to bacterium	2.62786e-11	10.5804	325	38	HLA-A, RBCK1, RIPK2, MR1, MYD88, ZNFX1, HLA-E, IL1B, CARD9, TNFRSF14, TLR3, BCL3, GSDMB, IL12A, NFKBIZ, TLR4, ACP5, TLR2, CASP4, CEBPB, OAS3, P2RX7, RNF213, RNF31, WFDC3, SLAMF8, OPTN, OAS2, IRF8, GBP2, GSDMD, CASP1, GBP5, ISG15, OAS1, GBP3, GBP4, GBP1
GO:BP	GO:0031326	regulation of cellular biosynthetic process	2.7825e-11	10.5556	5781	255	DMD, DKK3, NFE2L3, HES5, EPHB2, PML, TNC, FST, HLA-A, BMP4, IKZF2, ADM2, MOV10, AIM2, DDR2, RBCK1, CHAC1, IL32, EGR2, CCL2, APOBEC3D, RIPK2, AVIL, PTK2B, ANGPT1, GLIS3, SEMA4D, UNC93B1, PTGS2, SMAD7, MYRF, MYD88, ARID5A, CSF1, STAT5A, H6PD, HIPK2, ZNFX1, IRF1, RUNX2, HLA-B, HLA-F, BTN3A1, HLA-E, LGALS9, TNFRSF21, TRIM21, F2R, CD38, MAP3K5, SOD2, IL1R1, PTX3, ZNF541, ATOH8, IL1A, IL1B, SNAI1, STC2…
GO:BP	GO:0009889	regulation of biosynthetic process	2.89376e-11	10.5385	5813	256	DMD, DKK3, NFE2L3, HES5, EPHB2, PML, TNC, FST, HLA-A, BMP4, IKZF2, ADM2, MOV10, AIM2, DDR2, RBCK1, CHAC1, IL32, EGR2, CCL2, APOBEC3D, RIPK2, AVIL, PTK2B, ANGPT1, GLIS3, SEMA4D, UNC93B1, PTGS2, SMAD7, MYRF, MYD88, ARID5A, CSF1, STAT5A, H6PD, HIPK2, ZNFX1, IRF1, RUNX2, HLA-B, HLA-F, BTN3A1, HLA-E, LGALS9, TNFRSF21, TRIM21, F2R, CD38, MAP3K5, SOD2, IL1R1, PTX3, ZNF541, ATOH8, IL1A, IL1B, SNAI1, STC2…
GO:BP	GO:0043408	regulation of MAPK cascade	2.91685e-11	10.5351	643	56	DMD, EPHB2, BMP4, CCL7, RELL1, CCL2, GADD45B, RIPK2, PTK2B, ANGPT1, GRM4, TGFA, MYD88, GADD45G, HIPK2, LGALS9, F2R, MAP3K5, GDF15, IL1A, IL1B, ATF3, CARD9, TLR3, P2RY6, BANK1, NPFFR2, RGS2, FAS, PDGFRA, EGF, ACTA2, ARHGEF5, ICAM1, CCL8, BMP2, TLR4, EPHA4, CYLD, ADRA2B, AVPI1, PDGFA, EIF2AK2, BTN2A2, TMEM106A, P2RX7, NPY5R, CCL5, CEACAM1, CD74, THBS1, CFLAR, CX3CL1, JAK2, HLA-DRB1, GBP1
GO:BP	GO:0050727	regulation of inflammatory response	2.95122e-11	10.53	375	41	TNC, AIM2, BIRC3, PTGS2, MYD88, HLA-E, GGT1, IL1R1, IL10RA, IL1B, SOCS3, KLF4, NEAT1, TLR3, NMI, BCL6, SBNO2, NFKBIZ, IL15, NT5E, STAT3, TLR4, CYLD, ACP5, TLR2, RHBDF2, CASP4, CEBPB, NPY5R, CCL5, USP18, CX3CL1, MDK, SLAMF8, CARD16, GSDMD, JAK2, CASP1, IDO1, IFI35, HLA-DRB1
GO:BP	GO:0050866	negative regulation of cell activation	3.15502e-11	10.501	208	30	BMP4, SMAD7, IRF1, HLA-E, LGALS9, TNFRSF21, PAG1, TBX21, TNFRSF14, BANK1, HLA-G, PDGFRA, BCL6, PDCD1LG2, CTLA4, ASCL2, PDGFA, CEBPB, CD274, BTN2A2, IL31RA, CEACAM1, CD74, CX3CL1, MDK, RUNX3, LGALS9C, SOCS1, IDO1, HLA-DRB1
GO:BP	GO:0048870	cell motility	3.22775e-11	10.4911	1709	105	EPHB2, PML, TNC, BMP4, RND1, NTN4, DDR2, CCL7, CCL2, PTK2B, ANGPT1, SEMA4D, DDIT4, ACKR4, PTGS2, SMAD7, KANK1, MYD88, CSF1, STAT5A, LGALS9, F2R, SOD2, FLRT2, IL1R1, ATOH8, IL1A, IL1B, SNAI1, LAMB1, KLF4, PRKCQ, TBX21, TNFRSF14, ENST00000441159, PITX2, ADAMTS1, P2RY6, SMPD3, AJUBA, SYNPO2, NTNG2, PDGFRA, BCL6, EGF, IL17RC, ACTA2, IL12A, ARHGEF5, HSD3B7, ICAM1, FGF13, CXCL2, CCL8, STAT3, MADCAM1, B…
GO:BP	GO:0031323	regulation of cellular metabolic process	3.57386e-11	10.4469	6673	284	DMD, DKK3, NFE2L3, HES5, FBLN5, EPHB2, PML, TNC, FST, HLA-A, BMP4, IKZF2, ADM2, MOV10, AIM2, DDR2, RBCK1, CHAC1, IL32, FAM20A, EGR2, CCL2, APOBEC3D, RIPK2, AVIL, LIPG, PTK2B, ANGPT1, GLIS3, CBR1, TGFA, SEMA4D, DDIT4, UNC93B1, PTGS2, SMAD7, MYRF, MYD88, ARID5A, PLEKHF1, CSF1, STAT5A, H6PD, HIPK2, ZNFX1, HSPB8, IRF1, RUNX2, MVP, HLA-B, HLA-F, BTN3A1, HLA-E, LGALS9, TNFRSF21, TRIM21, F2R, CD38, MAP3…
GO:BP	GO:0002706	regulation of lymphocyte mediated immunity	3.57386e-11	10.4469	182	28	HLA-A, MR1, SMAD7, ARID5A, HLA-B, HLA-F, HLA-E, LGALS9, TAP2, IL1R1, IL1B, CADM1, TBX21, HLA-G, BCL6, IL12A, B2M, HLA-C, C4BPB, P2RX7, IL12RB1, FZD5, CEACAM1, SERPINB9, RSAD2, MICB, HLA-DRB1, HLA-DRA
GO:BP	GO:0006508	proteolysis	3.88302e-11	10.4108	1573	99	PML, AIM2, RBCK1, CHAC1, BIRC3, RIPK2, PTK2B, ADAMTS6, FBXO44, SMAD7, MYRF, HIPK2, PSMB8, FBXO6, MAST3, LGALS9, TRIM21, CNDP2, F2R, UBA7, UBE2L6, MAP3K5, GGT1, IL1B, TGM2, SPSB1, DNPEP, CTRL, KLF4, DHH, PRKCQ, TBX21, IFI16, CARD9, ADAMTS1, HPN, CASP10, LAMP3, FAS, TRIM2, HERC5, EGF, NKX3-1, MAN1A1, TNFSF10, CFH, RNF19B, FAM111A, RNF114, STAT3, PRSS57, EPHA4, CYLD, MAST4, TRIM38, RHBDL1, HERC6, PC…
GO:BP	GO:0071219	cellular response to molecule of bacterial origin	3.95814e-11	10.4025	224	31	EPHB2, CMPK2, CCL2, RIPK2, MYD88, ARID5A, IL1A, IL1B, LITAF, SBNO2, PDCD1LG2, NFKBIZ, CXCL2, TLR4, LY96, CD14, TLR2, CD274, FZD5, CX3CL1, PLSCR4, CXCL9, IRF8, CARD16, GBP2, JAK2, CASP1, GBP5, GBP3, CXCL11, CXCL10
GO:BP	GO:0045595	regulation of cell differentiation	4.30968e-11	10.3656	1576	99	DMD, HES5, EPHB2, FST, BMP4, DDR2, EGR2, RIPK2, PTK2B, SULT2B1, SEMA4D, PTGS2, IL15RA, SMAD7, MYRF, DYNLT1, CSF1, IRF1, RUNX2, HLA-B, LGALS9, TNFRSF21, MAP3K5, SOD2, SLC6A6, ATOH8, IL1A, IL1B, SOCS3, SNAI1, TGM2, LAMB1, KLF4, TBX21, TLR3, HPN, BTC, PIM1, SMARCD3, RGS2, HLA-G, N4BP2L2, PDGFRA, BCL6, NFKBIZ, B2M, IL15, FGF13, RHOH, STAT3, IRF7, CTLA4, BMP2, TLR4, PBX1, PROX1, EPHA4, RUNX1T1, LIMD1,…
GO:BP	GO:0010648	negative regulation of cell communication	5.62527e-11	10.2499	1398	91	DMD, DKK3, EPHB2, FST, BMP4, AIM2, CHAC1, DLK1, PTK2B, DDIT4, PTGS2, DGKG, SMAD7, KANK1, HIPK2, RUNX2, MVP, KREMEN1, GJD3, CD38, SOD2, NUAK2, BDKRB2, GDF15, IL1A, IL1B, SOCS3, SNAI1, ATF3, CADM1, PRKCQ, SNX6, BCL3, AJUBA, BANK1, IRS1, RGS2, NMI, HLA-G, LITAF, BCL6, IL12A, NKX3-1, SAMHD1, ICAM1, SLC35F6, RHOH, NLRC5, MUC1, CHRDL2, BMP2, TLR4, EPHA4, LIMD1, CYLD, RGS16, CCDC125, PARP14, TLE4, BAMBI…
GO:BP	GO:0030098	lymphocyte differentiation	5.62527e-11	10.2499	434	44	BMP4, RIPK2, PTK2B, MR1, IL15RA, SMAD7, IRF1, RUNX2, LGALS9, TNFSF13B, IL1A, IL1B, SOCS3, TBX21, BCL3, SMARCD3, HLA-G, BCL6, NFKBIZ, B2M, IL15, RHOH, STAT3, CTLA4, PBX1, CYLD, ASCL2, BTN2A2, IL12RB1, FZD5, CD74, MDK, SLAMF8, HDAC9, RSAD2, IL7, RUNX3, IRF8, CDK6, HLA-DQB2, SOCS1, HLA-DOA, HLA-DRB1, HLA-DRA
GO:BP	GO:0071222	cellular response to lipopolysaccharide	6.41433e-11	10.1928	214	30	EPHB2, CMPK2, CCL2, RIPK2, MYD88, ARID5A, IL1A, IL1B, LITAF, SBNO2, PDCD1LG2, NFKBIZ, CXCL2, TLR4, LY96, CD14, TLR2, CD274, CX3CL1, PLSCR4, CXCL9, IRF8, CARD16, GBP2, JAK2, CASP1, GBP5, GBP3, CXCL11, CXCL10
GO:BP	GO:0002703	regulation of leukocyte mediated immunity	6.60946e-11	10.1798	243	32	HLA-A, MR1, SMAD7, ARID5A, HLA-B, HLA-F, HLA-E, LGALS9, TAP2, IL1R1, IL1B, CADM1, TBX21, TLR3, HLA-G, BCL6, IL12A, ICAM1, B2M, HLA-C, TLR4, C4BPB, P2RX7, BST2, IL12RB1, FZD5, CEACAM1, SERPINB9, RSAD2, MICB, HLA-DRB1, HLA-DRA
GO:BP	GO:0001910	regulation of leukocyte mediated cytotoxicity	6.73614e-11	10.1716	91	20	HLA-A, MR1, HLA-B, HLA-F, HLA-E, LGALS9, TAP2, CADM1, HLA-G, IL12A, ICAM1, B2M, HLA-C, P2RX7, IL12RB1, CEACAM1, SERPINB9, MICB, HLA-DRB1, HLA-DRA
GO:BP	GO:0009968	negative regulation of signal transduction	6.91397e-11	10.1603	1290	86	DMD, DKK3, EPHB2, FST, BMP4, AIM2, CHAC1, DLK1, DDIT4, PTGS2, DGKG, SMAD7, KANK1, HIPK2, RUNX2, MVP, KREMEN1, SOD2, NUAK2, BDKRB2, GDF15, IL1A, IL1B, SOCS3, SNAI1, ATF3, CADM1, PRKCQ, SNX6, BCL3, AJUBA, BANK1, IRS1, RGS2, NMI, HLA-G, LITAF, BCL6, IL12A, NKX3-1, SAMHD1, ICAM1, SLC35F6, RHOH, NLRC5, MUC1, CHRDL2, BMP2, TLR4, EPHA4, LIMD1, CYLD, RGS16, CCDC125, PARP14, TLE4, BAMBI, IGFBP5, CISH, PEL…
GO:BP	GO:0001818	negative regulation of cytokine production	7.87075e-11	10.104	290	35	EPHB2, PML, ANGPT1, SMAD7, HLA-F, LGALS9, TNFRSF21, KLF4, TBX21, BCL3, BANK1, NMI, BCL6, IL12A, PDCD1LG2, XAF1, TLR4, CYLD, ACP5, CD274, OAS3, BTN2A2, SRGN, BST2, DHX58, CEACAM1, THBS1, CX3CL1, HDAC9, LGALS9C, CARD16, IDO1, OAS1, HLA-DRB1, GBP1
GO:BP	GO:0001906	cell killing	9.03793e-11	10.0439	217	30	HLA-A, MR1, MYD88, HLA-B, HLA-F, HLA-E, LGALS9, TAP2, CADM1, GSDMB, HLA-G, IL12A, ICAM1, B2M, CFH, RNF19B, HLA-C, P2RX7, IL12RB1, CEACAM1, SERPINB9, GZMA, APOL1, MICB, GBP2, GBP5, GBP3, HLA-DRB1, HLA-DRA, GBP1
GO:BP	GO:0045597	positive regulation of cell differentiation	9.43171e-11	10.0254	864	66	DMD, EPHB2, BMP4, DDR2, EGR2, RIPK2, SULT2B1, SEMA4D, PTGS2, IL15RA, SMAD7, MYRF, CSF1, RUNX2, LGALS9, MAP3K5, SOD2, SLC6A6, ATOH8, IL1B, SOCS3, SNAI1, TGM2, LAMB1, BTC, PIM1, SMARCD3, HLA-G, BCL6, NFKBIZ, IL15, RHOH, STAT3, BMP2, PROX1, EPHA4, CYLD, ADRA2B, HAPLN1, SOX5, SIX1, TLR2, HOXB4, BAMBI, JADE2, CEBPB, BTN2A2, TESC, IL12RB1, CEACAM1, CD74, CX3CL1, MDK, PTN, CXCL9, IL7, RUNX3, RNF112, SOC…
GO:BP	GO:0030217	T cell differentiation	9.77828e-11	10.0097	308	36	BMP4, RIPK2, MR1, SMAD7, IRF1, RUNX2, LGALS9, IL1A, IL1B, SOCS3, TBX21, BCL3, SMARCD3, HLA-G, BCL6, NFKBIZ, B2M, IL15, RHOH, STAT3, CTLA4, CYLD, ASCL2, BTN2A2, IL12RB1, FZD5, CD74, MDK, RSAD2, IL7, RUNX3, CDK6, SOCS1, HLA-DOA, HLA-DRB1, HLA-DRA
GO:BP	GO:0032611	interleukin-1 beta production	1.00359e-10	9.99845	93	20	PML, AIM2, RIPK2, MYD88, LGALS9, F2R, IFI16, PANX1, STAT3, TLR4, ACP5, TMEM106A, P2RX7, FZD5, CX3CL1, CARD16, GSDMD, JAK2, CASP1, GBP5
GO:BP	GO:0001913	T cell mediated cytotoxicity	1.00359e-10	9.99845	55	16	HLA-A, MR1, HLA-B, HLA-F, HLA-E, TAP2, HLA-G, IL12A, B2M, HLA-C, P2RX7, IL12RB1, CEACAM1, MICB, HLA-DRB1, HLA-DRA
GO:BP	GO:0032651	regulation of interleukin-1 beta production	1.00359e-10	9.99845	93	20	PML, AIM2, RIPK2, MYD88, LGALS9, F2R, IFI16, PANX1, STAT3, TLR4, ACP5, TMEM106A, P2RX7, FZD5, CX3CL1, CARD16, GSDMD, JAK2, CASP1, GBP5
GO:BP	GO:0043410	positive regulation of MAPK cascade	1.10009e-10	9.95857	461	45	BMP4, CCL7, RELL1, CCL2, GADD45B, RIPK2, PTK2B, ANGPT1, GRM4, TGFA, MYD88, GADD45G, HIPK2, LGALS9, F2R, MAP3K5, GDF15, IL1A, IL1B, CARD9, TLR3, P2RY6, BANK1, PDGFRA, EGF, ACTA2, ARHGEF5, ICAM1, CCL8, BMP2, TLR4, ADRA2B, AVPI1, PDGFA, EIF2AK2, TMEM106A, P2RX7, NPY5R, CCL5, CD74, THBS1, CFLAR, CX3CL1, JAK2, HLA-DRB1
GO:BP	GO:0080090	regulation of primary metabolic process	1.20604e-10	9.91864	5591	246	DMD, DKK3, NFE2L3, HES5, EPHB2, PML, FST, BMP4, IKZF2, MOV10, AIM2, DDR2, RBCK1, CHAC1, FAM20A, EGR2, APOBEC3D, BIRC3, RIPK2, AVIL, LIPG, PTK2B, ANGPT1, GLIS3, TGFA, SEMA4D, DDIT4, PTGS2, SMAD7, MYRF, MYD88, ARID5A, CSF1, STAT5A, H6PD, HIPK2, GOLM1, IRF1, RUNX2, MVP, PSMB8, LGALS9, TRIM21, F2R, CD38, MAP3K5, SOD2, BDKRB2, PTX3, ZNF541, ATOH8, IL1A, IL1B, SOCS3, SNAI1, IGFBP7, APOBEC3F, APOBEC3C, …
GO:BP	GO:0002440	production of molecular mediator of immune response	1.25024e-10	9.90301	220	30	EPHB2, HLA-A, RIPK2, ANGPT1, SMAD7, MYD88, ARID5A, HLA-F, HLA-E, IL1R1, IL1B, TBX21, CARD9, TNFRSF14, TLR3, HLA-G, LITAF, BCL6, NFKBIZ, SAMHD1, PANX1, B2M, TLR4, ACP5, P2RX7, BST2, FZD5, CD74, RSAD2, HLA-DQB2
GO:BP	GO:0031341	regulation of cell killing	1.26401e-10	9.89825	105	21	HLA-A, MR1, HLA-B, HLA-F, HLA-E, LGALS9, TAP2, CADM1, HLA-G, IL12A, ICAM1, B2M, CFH, HLA-C, P2RX7, IL12RB1, CEACAM1, SERPINB9, MICB, HLA-DRB1, HLA-DRA
GO:BP	GO:0010556	regulation of macromolecule biosynthetic process	1.27713e-10	9.89376	5654	248	DMD, DKK3, NFE2L3, HES5, EPHB2, PML, TNC, FST, HLA-A, BMP4, IKZF2, ADM2, MOV10, AIM2, DDR2, RBCK1, CHAC1, IL32, EGR2, CCL2, APOBEC3D, RIPK2, PTK2B, ANGPT1, GLIS3, SEMA4D, UNC93B1, PTGS2, SMAD7, MYRF, MYD88, ARID5A, CSF1, STAT5A, HIPK2, ZNFX1, IRF1, RUNX2, HLA-B, HLA-F, BTN3A1, HLA-E, LGALS9, TNFRSF21, TRIM21, F2R, CD38, MAP3K5, SOD2, IL1R1, ZNF541, ATOH8, IL1A, IL1B, SNAI1, STC2, APOBEC3F, APOBEC…
GO:BP	GO:0023057	negative regulation of signaling	1.29638e-10	9.88727	1398	90	DMD, DKK3, EPHB2, FST, BMP4, AIM2, CHAC1, DLK1, PTK2B, DDIT4, PTGS2, DGKG, SMAD7, KANK1, HIPK2, RUNX2, MVP, KREMEN1, CD38, SOD2, NUAK2, BDKRB2, GDF15, IL1A, IL1B, SOCS3, SNAI1, ATF3, CADM1, PRKCQ, SNX6, BCL3, AJUBA, BANK1, IRS1, RGS2, NMI, HLA-G, LITAF, BCL6, IL12A, NKX3-1, SAMHD1, ICAM1, SLC35F6, RHOH, NLRC5, MUC1, CHRDL2, BMP2, TLR4, EPHA4, LIMD1, CYLD, RGS16, CCDC125, PARP14, TLE4, BAMBI, IGFB…
GO:BP	GO:0071216	cellular response to biotic stimulus	1.34189e-10	9.87228	250	32	EPHB2, CMPK2, CCL2, RIPK2, MYD88, ARID5A, IL1A, IL1B, LITAF, SBNO2, PDCD1LG2, NFKBIZ, CXCL2, TLR4, LY96, CD14, TLR2, CD274, FZD5, TXNIP, CX3CL1, PLSCR4, CXCL9, IRF8, CARD16, GBP2, JAK2, CASP1, GBP5, GBP3, CXCL11, CXCL10
GO:BP	GO:0140888	interferon-mediated signaling pathway	1.50829e-10	9.82152	106	21	MYD88, IRF1, SAMHD1, NLRC5, IRF7, RBM47, PARP14, OAS3, USP18, SP100, ADAR, IFIH1, OAS2, PARP9, STAT2, IFI27, JAK2, ISG15, IFITM1, OAS1, STAT1
GO:MF	GO:0046914	transition metal ion binding	0.00867678	2.06164	1124	57	DMD, PML, SOD3, MT2A, APOBEC3D, MPPED2, HAAO, DTNA, ZNFX1, TRIM21, CA11, SOD2, IL1A, APOBEC3F, DNPEP, APOBEC3C, TRIM14, KLF4, DHH, ADAMTS1, NR3C2, PIM1, TRIM2, LITAF, TRIM34, SAMHD1, TNFSF10, GCH1, TRIM22, CYP2J2, RNF19B, NT5E, PLSCR1, XAF1, CYLD, NR2F2, ACP5, TRIM38, TBXAS1, IKZF4, RNF217, HNF4G, DHX58, LAP3, MMP25, RNF31, RBM20, TRIM26, L3MBTL4, SLFN13, PCK2, IFIH1, ERAP1, P2RX4, APOBEC3G, ERAP…
GO:BP	GO:1903706	regulation of hemopoiesis	2.23209e-10	9.65129	418	42	BMP4, RIPK2, PTK2B, IL15RA, SMAD7, CSF1, IRF1, HLA-B, LGALS9, TBX21, TLR3, SMARCD3, HLA-G, BCL6, NFKBIZ, B2M, IL15, RHOH, STAT3, IRF7, CTLA4, TLR4, CYLD, ASCL2, CEBPB, BTN2A2, TESC, IL12RB1, CEACAM1, CD74, MDK, PTN, SLAMF8, IL7, RUNX3, CDK6, SOCS1, HLA-DOA, ISG15, STAT1, HLA-DRB1, HLA-DRA
GO:BP	GO:0051091	positive regulation of DNA-binding transcription factor activity	2.27298e-10	9.6434	211	29	AIM2, DDR2, RBCK1, RIPK2, MYD88, HIPK2, LGALS9, TRIM21, IL1B, TRIM14, PRKCQ, CARD9, RHEBL1, TRIM34, ARHGEF5, TRIM22, STAT3, BMP2, TLR4, TLR2, TRIM38, EIF2AK2, CAMK1D, TRIM25, RNF31, SP100, CFLAR, TRIM26, CARD16
GO:BP	GO:0002221	pattern recognition receptor signaling pathway	2.5072e-10	9.60081	241	31	AIM2, BIRC3, RIPK2, UNC93B1, MYD88, IRF1, TLR3, NMI, ZC3HAV1, NFKBIZ, ALPK1, IRF7, TLR4, LY96, CD14, TLR2, EIF2AK2, OAS3, TRIM25, DHX58, RSAD2, CTSS, IFIH1, OASL, GBP2, CASP1, GBP5, IFI35, SLC15A3, OAS1, DDX60
GO:BP	GO:0001959	regulation of cytokine-mediated signaling pathway	2.73298e-10	9.56336	158	25	RIPK2, ANGPT1, CSF1, IL1R1, SAMHD1, NLRC5, IRF7, CYLD, RBM47, PARP14, C1QTNF4, PELI3, CASP4, OAS3, CCL5, USP18, CD74, ADAR, IL7, PARP9, STAT2, CARD16, CASP1, ISG15, OAS1
GO:BP	GO:0042088	T-helper 1 type immune response	2.75258e-10	9.56026	50	15	RIPK2, ARID5A, IL18BP, IL1R1, IL1B, TBX21, BCL3, NFKBIZ, PLA2G4A, TLR4, ASCL2, EBI3, IL12RB1, HLA-DQB2, HLA-DRB1
GO:BP	GO:0034340	response to type I interferon	3.05358e-10	9.51519	88	19	MYD88, SAMHD1, NLRC5, IRF7, RBM47, OAS3, IFIT1, USP18, SP100, ADAR, IFIH1, OAS2, STAT2, IFI27, ISG15, IFITM1, MX1, OAS1, STAT1
GO:BP	GO:0032652	regulation of interleukin-1 production	3.08909e-10	9.51017	110	21	PML, AIM2, RIPK2, MYD88, LGALS9, F2R, IFI16, PANX1, STAT3, TLR4, ACP5, TMEM106A, P2RX7, FZD5, CEACAM1, CX3CL1, CARD16, GSDMD, JAK2, CASP1, GBP5
GO:BP	GO:0032612	interleukin-1 production	3.08909e-10	9.51017	110	21	PML, AIM2, RIPK2, MYD88, LGALS9, F2R, IFI16, PANX1, STAT3, TLR4, ACP5, TMEM106A, P2RX7, FZD5, CEACAM1, CX3CL1, CARD16, GSDMD, JAK2, CASP1, GBP5
GO:BP	GO:0000165	MAPK cascade	3.11325e-10	9.50679	745	59	DMD, EPHB2, BMP4, CCL7, RELL1, CCL2, GADD45B, RIPK2, PTK2B, ANGPT1, GRM4, TGFA, MYD88, GADD45G, HIPK2, LGALS9, F2R, MAP3K5, GDF15, IL1A, IL1B, ATF3, CARD9, TLR3, P2RY6, BANK1, NPFFR2, RGS2, FAS, PDGFRA, EGF, ACTA2, ARHGEF5, ICAM1, FGF13, CCL8, BMP2, TLR4, EPHA4, CYLD, ADRA2B, AVPI1, PDGFA, EIF2AK2, MAP3K8, BTN2A2, TMEM106A, P2RX7, NPY5R, CCL5, IL31RA, CEACAM1, CD74, THBS1, CFLAR, CX3CL1, JAK2, HL…
KEGG	KEGG:05140	Leishmaniasis	3.16164e-10	9.50009	72	20	PTGS2, MYD88, IL1A, IL1B, IL12A, TLR4, TLR2, HLA-DPB1, HLA-DPA1, HLA-DMA, HLA-DMB, HLA-DQB1, HLA-DOB, HLA-DQA2, HLA-DRB5, JAK2, HLA-DOA, STAT1, HLA-DRB1, HLA-DRA
GO:BP	GO:0002695	negative regulation of leukocyte activation	3.1815e-10	9.49737	186	27	BMP4, SMAD7, IRF1, HLA-E, LGALS9, TNFRSF21, PAG1, TBX21, TNFRSF14, BANK1, HLA-G, BCL6, PDCD1LG2, CTLA4, ASCL2, CEBPB, CD274, BTN2A2, IL31RA, CD74, CX3CL1, MDK, RUNX3, LGALS9C, SOCS1, IDO1, HLA-DRB1
GO:BP	GO:0032479	regulation of type I interferon production	3.23998e-10	9.48946	122	22	RIPK2, MYD88, IRF1, TRIM21, TLR3, NMI, ZC3HAV1, XAF1, IRF7, TLR4, CYLD, CD14, TLR2, TRIM38, OAS3, DHX58, IFIH1, OAS2, IRF8, ISG15, OAS1, STAT1
GO:BP	GO:0032606	type I interferon production	3.23998e-10	9.48946	122	22	RIPK2, MYD88, IRF1, TRIM21, TLR3, NMI, ZC3HAV1, XAF1, IRF7, TLR4, CYLD, CD14, TLR2, TRIM38, OAS3, DHX58, IFIH1, OAS2, IRF8, ISG15, OAS1, STAT1
GO:BP	GO:0051250	negative regulation of lymphocyte activation	3.50949e-10	9.45476	160	25	BMP4, SMAD7, IRF1, HLA-E, LGALS9, TNFRSF21, PAG1, TBX21, TNFRSF14, BANK1, HLA-G, BCL6, PDCD1LG2, CTLA4, ASCL2, CEBPB, CD274, BTN2A2, CD74, MDK, RUNX3, LGALS9C, SOCS1, IDO1, HLA-DRB1
GO:BP	GO:1902105	regulation of leukocyte differentiation	3.56451e-10	9.448	323	36	BMP4, RIPK2, IL15RA, SMAD7, CSF1, IRF1, HLA-B, LGALS9, TBX21, TLR3, SMARCD3, HLA-G, BCL6, NFKBIZ, IL15, RHOH, IRF7, CTLA4, TLR4, CYLD, ASCL2, CEBPB, BTN2A2, TESC, IL12RB1, CEACAM1, CD74, MDK, SLAMF8, IL7, RUNX3, CDK6, SOCS1, HLA-DOA, HLA-DRB1, HLA-DRA
GO:BP	GO:0002700	regulation of production of molecular mediator of immune response	4.02716e-10	9.395	188	27	EPHB2, HLA-A, RIPK2, ANGPT1, SMAD7, MYD88, ARID5A, HLA-F, HLA-E, IL1R1, IL1B, TBX21, CARD9, TNFRSF14, TLR3, HLA-G, LITAF, BCL6, PANX1, B2M, TLR4, ACP5, P2RX7, BST2, FZD5, CD74, RSAD2
GO:BP	GO:0002708	positive regulation of lymphocyte mediated immunity	4.46674e-10	9.35001	124	22	HLA-A, MR1, ARID5A, HLA-B, HLA-F, HLA-E, TAP2, IL1R1, IL1B, CADM1, TBX21, HLA-G, IL12A, B2M, HLA-C, P2RX7, IL12RB1, FZD5, RSAD2, MICB, HLA-DRB1, HLA-DRA
KEGG	KEGG:05145	Toxoplasmosis	4.74218e-10	9.32402	108	24	BIRC3, MYD88, IL10RA, LAMB1, IL12A, STAT3, TLR4, LY96, TLR2, HLA-DPB1, HLA-DPA1, HLA-DMA, HLA-DMB, HLA-DQB1, CIITA, HLA-DOB, HLA-DQA2, HLA-DRB5, SOCS1, JAK2, HLA-DOA, STAT1, HLA-DRB1, HLA-DRA
GO:BP	GO:0002218	activation of innate immune response	5.11753e-10	9.29094	279	33	AIM2, BIRC3, RIPK2, UNC93B1, MYD88, ZNFX1, IRF1, IFI16, TLR3, NMI, ZC3HAV1, NFKBIZ, ALPK1, IRF7, TLR4, LY96, CD14, TLR2, EIF2AK2, OAS3, TRIM25, DHX58, RSAD2, CTSS, IFIH1, OASL, GBP2, CASP1, GBP5, IFI35, SLC15A3, OAS1, DDX60
GO:BP	GO:0032675	regulation of interleukin-6 production	6.07407e-10	9.21652	151	24	RIPK2, UNC93B1, MYD88, ARID5A, HLA-B, LGALS9, F2R, IL1A, IL1B, CARD9, TLR3, BANK1, AFAP1L2, IL17RC, STAT3, TLR4, TLR2, C1QTNF4, CEBPB, TMEM106A, P2RX7, CD74, CX3CL1, IFIH1
GO:BP	GO:0032635	interleukin-6 production	6.07407e-10	9.21652	151	24	RIPK2, UNC93B1, MYD88, ARID5A, HLA-B, LGALS9, F2R, IL1A, IL1B, CARD9, TLR3, BANK1, AFAP1L2, IL17RC, STAT3, TLR4, TLR2, C1QTNF4, CEBPB, TMEM106A, P2RX7, CD74, CX3CL1, IFIH1
GO:BP	GO:0071357	cellular response to type I interferon	7.50926e-10	9.1244	82	18	MYD88, SAMHD1, NLRC5, IRF7, RBM47, OAS3, IFIT1, USP18, SP100, ADAR, IFIH1, OAS2, STAT2, IFI27, ISG15, IFITM1, OAS1, STAT1
GO:BP	GO:0060284	regulation of cell development	9.09154e-10	9.04136	849	63	HES5, EPHB2, BMP4, EGR2, RIPK2, PTK2B, SEMA4D, IL15RA, SMAD7, MYRF, DYNLT1, CSF1, IRF1, HLA-B, LGALS9, IL1A, IL1B, TGM2, TBX21, TLR3, SMARCD3, HLA-G, BCL6, NFKBIZ, B2M, IL15, FGF13, RHOH, STAT3, IRF7, CTLA4, BMP2, TLR4, PROX1, EPHA4, DOCK7, CYLD, HAPLN1, TLR2, ASCL2, JADE2, CEBPB, BTN2A2, TESC, IL12RB1, CEACAM1, CD74, CX3CL1, MDK, PTN, SLAMF8, HDAC9, IL7, RUNX3, CDK6, RNF112, SOCS1, HLA-DOA, ISG1…
GO:BP	GO:0010468	regulation of gene expression	9.9644e-10	9.00155	5526	240	DMD, DKK3, NFE2L3, HES5, EPHB2, PML, TNC, FST, HLA-A, BMP4, IKZF2, ADM2, MOV10, AIM2, DDR2, RBCK1, CHAC1, IL32, EGR2, RIPK2, PTK2B, ANGPT1, GLIS3, SEMA4D, UNC93B1, PTGS2, SMAD7, MYRF, MYD88, ARID5A, CSF1, STAT5A, HIPK2, ZNFX1, IRF1, RUNX2, HLA-B, HLA-F, BTN3A1, HLA-E, LGALS9, TNFRSF21, TRIM21, F2R, CD38, MAP3K5, SOD2, IL1R1, ZNF541, ATOH8, IL1A, IL1B, SNAI1, STC2, TRIM14, ATF3, HIVEP3, IRF9, TSHZ…
GO:BP	GO:0051171	regulation of nitrogen compound metabolic process	1.05654e-09	8.97612	5440	237	DMD, DKK3, NFE2L3, HES5, EPHB2, PML, FST, BMP4, IKZF2, MOV10, AIM2, DDR2, RBCK1, CHAC1, FAM20A, EGR2, APOBEC3D, BIRC3, RIPK2, LIPG, PTK2B, ANGPT1, GLIS3, TGFA, SEMA4D, DDIT4, PTGS2, SMAD7, MYRF, MYD88, ARID5A, CSF1, STAT5A, HIPK2, IRF1, RUNX2, MVP, PSMB8, LGALS9, TRIM21, F2R, CD38, MAP3K5, SOD2, BDKRB2, PTX3, ZNF541, ATOH8, IL1A, IL1B, SOCS3, SNAI1, APOBEC3F, APOBEC3C, TRIM14, ATF3, HIVEP3, IRF9,…
GO:BP	GO:0051090	regulation of DNA-binding transcription factor activity	1.0859e-09	8.96421	353	37	AIM2, DDR2, RBCK1, RIPK2, MYD88, HIPK2, LGALS9, TRIM21, IL1B, TRIM14, KLF4, PRKCQ, CARD9, BCL3, RHEBL1, PIM1, TRIM34, ARHGEF5, TRIM22, NLRC5, STAT3, BMP2, TLR4, PBX1, PROX1, CYLD, TLR2, TRIM38, EIF2AK2, CAMK1D, PARP10, TRIM25, RNF31, SP100, CFLAR, TRIM26, CARD16
GO:BP	GO:0002758	innate immune response-activating signaling pathway	1.35827e-09	8.86701	258	31	AIM2, BIRC3, RIPK2, UNC93B1, MYD88, IRF1, TLR3, NMI, ZC3HAV1, NFKBIZ, ALPK1, IRF7, TLR4, LY96, CD14, TLR2, EIF2AK2, OAS3, TRIM25, DHX58, RSAD2, CTSS, IFIH1, OASL, GBP2, CASP1, GBP5, IFI35, SLC15A3, OAS1, DDX60
KEGG	KEGG:05152	Tuberculosis	1.41689e-09	8.84866	175	30	RIPK2, MYD88, IL10RA, IL1A, IL1B, MRC2, CARD9, CASP10, IL12A, TLR4, CD14, TLR2, RFX5, CEBPB, HLA-DPB1, HLA-DPA1, HLA-DMA, HLA-DMB, HLA-DQB1, CD74, CIITA, HLA-DOB, CTSS, HLA-DQA2, HLA-DRB5, JAK2, HLA-DOA, STAT1, HLA-DRB1, HLA-DRA
GO:BP	GO:0007275	multicellular organism development	1.68439e-09	8.77356	4643	209	DMD, DKK3, HES5, EPHB2, PML, TNC, FST, BMP4, RND1, NTN4, ADM2, MOV10, AIM2, DDR2, CHAC1, EGR2, RSPO3, CCSAP, SLC1A3, CCL2, A2M, RIPK2, KIF1A, AVIL, SCUBE1, PTK2B, TG, ANGPT1, SULT2B1, LSAMP, NRSN2, TGFA, ADAMTS6, SEMA4D, DDIT4, COL8A1, PTGS2, IL15RA, DGKG, SMAD7, MYRF, KANK1, MYD88, ARID5A, DYNLT1, CSF1, HIPK2, IRF1, RUNX2, HLA-B, LY6H, HLA-E, LGALS9, TNFRSF21, KREMEN1, CD38, SOD2, HORMAD1, FLRT2…
GO:BP	GO:0032755	positive regulation of interleukin-6 production	1.7194e-09	8.76462	97	19	RIPK2, UNC93B1, MYD88, ARID5A, LGALS9, F2R, IL1A, IL1B, CARD9, TLR3, IL17RC, STAT3, TLR4, TLR2, C1QTNF4, TMEM106A, P2RX7, CD74, IFIH1
GO:BP	GO:0001909	leukocyte mediated cytotoxicity	1.78763e-09	8.74772	133	22	HLA-A, MR1, MYD88, HLA-B, HLA-F, HLA-E, LGALS9, TAP2, CADM1, HLA-G, IL12A, ICAM1, B2M, RNF19B, HLA-C, P2RX7, IL12RB1, CEACAM1, SERPINB9, MICB, HLA-DRB1, HLA-DRA
GO:BP	GO:0060760	positive regulation of response to cytokine stimulus	1.83701e-09	8.73589	66	16	RIPK2, CSF1, IL1R1, NLRC5, IRF7, TLR4, RBM47, TLR2, PARP14, C1QTNF4, CASP4, CD74, IL7, IFIH1, PARP9, CASP1
GO:BP	GO:0001912	positive regulation of leukocyte mediated cytotoxicity	1.83701e-09	8.73589	66	16	HLA-A, MR1, HLA-B, HLA-F, HLA-E, TAP2, CADM1, HLA-G, IL12A, B2M, HLA-C, P2RX7, IL12RB1, MICB, HLA-DRB1, HLA-DRA
GO:BP	GO:0019538	protein metabolic process	3.38951e-09	8.46986	4912	217	DMD, HES5, EPHB2, PML, BMP4, ADM2, AIM2, DDR2, RBCK1, CHAC1, FAM20A, EGR2, CCL2, BIRC3, RIPK2, CDC14C, LIPG, PTK2B, ANGPT1, TGFA, ADAMTS6, SEMA4D, PTGS2, FBXO44, SMAD7, MYRF, ARID5A, CSF1, HIPK2, MVP, PSMB8, FBXO6, PARP12, MAST3, LGALS9, TRIM21, CNDP2, F2R, UBA7, UBE2L6, MAP3K5, GGT1, NEURL3, NUAK2, BDKRB2, PTX3, IL1B, SOCS3, PTPRH, TGM2, SPSB1, DNPEP, TRIM14, CTRL, SLC6A9, KLF4, CADM1, DHH, PRKC…
GO:BP	GO:0043068	positive regulation of programmed cell death	3.4054e-09	8.46783	532	46	PML, BMP4, RBCK1, CCL2, GADD45B, RIPK2, PTGS2, GADD45G, PLEKHF1, LGALS9, MAP3K5, SOD2, TGM2, ATF3, TLR3, FAS, HLA-G, BCL6, IL12A, NKX3-1, TNFSF10, CTLA4, BMP2, TLR4, CYLD, IFIT2, ANO6, CAMK1D, CD274, P2RX7, PMAIP1, CCL5, TXNIP, THBS1, CFLAR, GZMA, CTSS, UBD, SYCE3, IRF8, GBP2, JAK2, GBP5, IDO1, GBP3, GBP1
KEGG	KEGG:04672	Intestinal immune network for IgA production	3.83048e-09	8.41675	44	15	IL15RA, TNFSF13B, IL15, MADCAM1, HLA-DPB1, HLA-DPA1, HLA-DMA, HLA-DMB, HLA-DQB1, HLA-DOB, HLA-DQA2, HLA-DRB5, HLA-DOA, HLA-DRB1, HLA-DRA
GO:MF	GO:0046872	metal ion binding	0.0492329	1.30774	4354	169	DMD, FBLN5, PML, IKZF2, RBCK1, SOD3, MT2A, FAM20A, EGR2, SLC1A3, APOBEC3D, BIRC3, DLK1, SCUBE1, MPPED2, GLIS3, HAAO, ADAMTS6, PTGS2, DGKG, SMAD7, DTNA, PLEKHF1, ZNFX1, DPYD, PARP12, MAST3, TRIM21, CNDP2, CA11, MAP3K5, TAP2, SOD2, NEURL3, NUAK2, ZNF541, IL1A, SNAI1, TGM2, APOBEC3F, DNPEP, APOBEC3C, TRIM14, HIVEP3, PCDH7, TSHZ2, MYOF, CBS, VLDLR, KLF4, DHH, PRKCQ, PRRG4, CARD9, ADAMTS1, NR3C2, SMPD…
GO:BP	GO:0002428	antigen processing and presentation of peptide antigen via MHC class Ib	4.18598e-09	8.3782	16	9	HLA-A, HLA-B, HLA-F, HLA-E, TAP2, HLA-G, B2M, HLA-C, MICB
GO:BP	GO:0032731	positive regulation of interleukin-1 beta production	4.42562e-09	8.35403	60	15	AIM2, RIPK2, MYD88, LGALS9, IFI16, PANX1, STAT3, TLR4, TMEM106A, P2RX7, FZD5, GSDMD, JAK2, CASP1, GBP5
GO:BP	GO:0043069	negative regulation of programmed cell death	4.87829e-09	8.31173	907	64	BMP4, DDR2, RBCK1, CCL2, BIRC3, PTK2B, ANGPT1, SEMA4D, PTGS2, HIPK2, F2R, CD38, SOD2, NUAK2, BDKRB2, TNFRSF6B, IL1A, IL1B, SOCS3, SNAI1, CBS, KLF4, PRKCQ, SNX6, HPN, BCL3, BTC, LAMP3, PIM1, HMGA2, FAS, BCL6, TMEM109, ASNS, ICAM1, SLC35F6, MUC1, IRF7, SIX1, EIF2AK2, TSC22D3, ST6GAL1, PELI3, CAMK1D, CEBPB, IFIT3, NPY5R, CCL5, IL31RA, RNF31, SERPINB9, CD74, THBS1, CFLAR, CX3CL1, MDK, ADAR, CHST11, I…
GO:BP	GO:0045580	regulation of T cell differentiation	4.96479e-09	8.3041	181	25	BMP4, RIPK2, SMAD7, IRF1, LGALS9, TBX21, SMARCD3, HLA-G, BCL6, NFKBIZ, IL15, RHOH, CTLA4, CYLD, ASCL2, BTN2A2, IL12RB1, CD74, MDK, IL7, RUNX3, SOCS1, HLA-DOA, HLA-DRB1, HLA-DRA
GO:BP	GO:0070269	pyroptosis	4.99919e-09	8.3011	35	12	AIM2, TRIM21, GSDMB, CASP4, GZMA, IFI27, GBP2, GSDMD, CASP1, GBP5, GBP3, GBP1
GO:BP	GO:0060337	type I interferon-mediated signaling pathway	5.30028e-09	8.2757	81	17	MYD88, SAMHD1, NLRC5, IRF7, RBM47, OAS3, USP18, SP100, ADAR, IFIH1, OAS2, STAT2, IFI27, ISG15, IFITM1, OAS1, STAT1
GO:BP	GO:0070372	regulation of ERK1 and ERK2 cascade	6.36584e-09	8.19614	291	32	DMD, EPHB2, BMP4, CCL7, CCL2, RIPK2, PTK2B, ANGPT1, LGALS9, F2R, IL1A, IL1B, ATF3, CARD9, P2RY6, PDGFRA, ACTA2, ICAM1, CCL8, BMP2, TLR4, EPHA4, PDGFA, BTN2A2, NPY5R, CCL5, CEACAM1, CD74, CFLAR, CX3CL1, HLA-DRB1, GBP1
GO:BP	GO:0050790	regulation of catalytic activity	6.38225e-09	8.19503	1227	78	EPHB2, PML, AIM2, DDR2, BIRC3, RIPK2, PTK2B, ANGPT1, SEMA4D, SMAD7, CSF1, MVP, PSMB8, LGALS9, F2R, MAP3K5, PTX3, IL1B, TGM2, KLF4, PRKCQ, IFI16, DLG3, SNX6, CARD9, TLR3, P2RY6, SYNPO2, NPFFR2, LAMP3, HMGA2, RGS2, FAS, HERC5, PDGFRA, EGF, NKX3-1, AZIN2, ARAP2, ARHGEF5, TNFSF10, GCH1, NLRC5, PLSCR1, STAT3, BMP2, TLR4, PROX1, EPHA4, DOCK7, NR2F2, ADRA2B, RGS16, CCDC125, PDGFA, PSMA3, OAS3, PMAIP1, I…
GO:BP	GO:0071356	cellular response to tumor necrosis factor	6.61738e-09	8.17931	228	28	AIM2, CCL7, CCL2, BIRC3, PTK2B, TNFRSF21, IL18BP, TNFSF13B, MAP3K5, TNFRSF14, SMPD3, FAS, NKX3-1, CCL8, CYLD, PELI3, CASP4, CCL5, THBS1, CX3CL1, PCK2, CARD16, GBP2, JAK2, CASP1, STAT1, GBP3, GBP1
GO:BP	GO:0045619	regulation of lymphocyte differentiation	6.69476e-09	8.17427	213	27	BMP4, RIPK2, IL15RA, SMAD7, IRF1, LGALS9, TBX21, SMARCD3, HLA-G, BCL6, NFKBIZ, IL15, RHOH, CTLA4, CYLD, ASCL2, BTN2A2, IL12RB1, CD74, MDK, SLAMF8, IL7, RUNX3, SOCS1, HLA-DOA, HLA-DRB1, HLA-DRA
GO:BP	GO:0006468	protein phosphorylation	6.97501e-09	8.15646	1346	83	DMD, HES5, EPHB2, BMP4, ADM2, DDR2, FAM20A, CCL2, RIPK2, PTK2B, ANGPT1, TGFA, SEMA4D, PTGS2, SMAD7, CSF1, HIPK2, MVP, MAST3, MAP3K5, NUAK2, BDKRB2, IL1B, SOCS3, CADM1, PRKCQ, DLG3, SNX6, TNFRSF14, TLR3, SMPD3, SYNPO2, BANK1, NPFFR2, PIM1, HMGA2, RGS2, TESK2, FAS, HERC5, PDGFRA, EGF, IL12A, NKX3-1, ARHGEF5, IL15, CDK18, ALPK1, BMP2, TLR4, PROX1, EPHA4, DOCK7, NR2F2, ADRA2B, MAST4, TLR2, PDGFA, PAR…
GO:BP	GO:0097190	apoptotic signaling pathway	8.65755e-09	8.06261	607	49	PML, BMP4, RBCK1, CHAC1, DDIT4, PTGS2, PLEKHF1, HIPK2, CD38, MAP3K5, SOD2, BDKRB2, IL1A, IL1B, SNAI1, ATF3, IFI16, TLR3, BCL3, CASP10, FAS, TMEM109, IL12A, NKX3-1, NFKBIZ, ICAM1, SLC35F6, TNFSF10, MUC1, TLR4, CYLD, PELI3, CASP4, CEBPB, ACSL5, P2RX7, PMAIP1, BIK, SP100, CD74, THBS1, CFLAR, CX3CL1, IFI6, CTSS, IL7, P2RX4, IFI27, JAK2
GO:BP	GO:0032481	positive regulation of type I interferon production	8.81365e-09	8.05484	73	16	RIPK2, MYD88, IRF1, TLR3, ZC3HAV1, IRF7, TLR4, CD14, TLR2, OAS3, DHX58, IFIH1, OAS2, ISG15, OAS1, STAT1
GO:BP	GO:0031343	positive regulation of cell killing	8.81365e-09	8.05484	73	16	HLA-A, MR1, HLA-B, HLA-F, HLA-E, TAP2, CADM1, HLA-G, IL12A, B2M, HLA-C, P2RX7, IL12RB1, MICB, HLA-DRB1, HLA-DRA
GO:BP	GO:0042325	regulation of phosphorylation	9.19831e-09	8.03629	966	66	DMD, HES5, EPHB2, BMP4, DDR2, FAM20A, RIPK2, PTK2B, ANGPT1, TGFA, SEMA4D, PTGS2, SMAD7, CSF1, HIPK2, MVP, MAP3K5, BDKRB2, IL1B, SOCS3, CADM1, DLG3, SNX6, TNFRSF14, TLR3, SMPD3, SYNPO2, BANK1, NPFFR2, HMGA2, RGS2, FAS, HERC5, PDGFRA, EGF, IL12A, NKX3-1, ARHGEF5, IL15, NLRC5, BMP2, TLR4, PROX1, EPHA4, DOCK7, NR2F2, ADRA2B, PDGFA, PARD3, PARP14, P2RX7, CCL5, IL31RA, CEACAM1, CD74, THBS1, CX3CL1, SLA…
GO:BP	GO:0002705	positive regulation of leukocyte mediated immunity	1.07063e-08	7.97036	146	22	HLA-A, MR1, ARID5A, HLA-B, HLA-F, HLA-E, TAP2, IL1R1, IL1B, CADM1, TBX21, HLA-G, IL12A, B2M, HLA-C, P2RX7, IL12RB1, FZD5, RSAD2, MICB, HLA-DRB1, HLA-DRA
GO:BP	GO:0048661	positive regulation of smooth muscle cell proliferation	1.13542e-08	7.94485	85	17	HES5, BMP4, DDR2, PTGS2, MYD88, MAP3K5, ADAMTS1, P2RY6, SMPD3, TLR4, IGFBP5, NPY5R, CCL5, THBS1, CX3CL1, JAK2, STAT1
GO:BP	GO:0070371	ERK1 and ERK2 cascade	1.14503e-08	7.94118	315	33	DMD, EPHB2, BMP4, CCL7, CCL2, RIPK2, PTK2B, ANGPT1, LGALS9, F2R, IL1A, IL1B, ATF3, CARD9, P2RY6, PDGFRA, EGF, ACTA2, ICAM1, CCL8, BMP2, TLR4, EPHA4, PDGFA, BTN2A2, NPY5R, CCL5, CEACAM1, CD74, CFLAR, CX3CL1, HLA-DRB1, GBP1
KEGG	KEGG:04145	Phagosome	1.1999e-08	7.92085	147	26	HLA-A, HLA-B, HLA-F, HLA-E, TAP2, MRC2, HLA-G, HLA-C, TLR4, CD14, TLR2, HLA-DPB1, HLA-DPA1, HLA-DMA, C1R, HLA-DMB, HLA-DQB1, THBS1, HLA-DOB, CTSS, HLA-DQA2, HLA-DRB5, TAP1, HLA-DOA, HLA-DRB1, HLA-DRA
GO:BP	GO:0051246	regulation of protein metabolic process	1.22173e-08	7.91302	2102	113	DMD, HES5, EPHB2, PML, BMP4, AIM2, DDR2, CHAC1, FAM20A, BIRC3, RIPK2, LIPG, PTK2B, ANGPT1, TGFA, SEMA4D, PTGS2, SMAD7, ARID5A, CSF1, HIPK2, MVP, PSMB8, LGALS9, TRIM21, F2R, MAP3K5, BDKRB2, PTX3, IL1B, SOCS3, SLC6A9, KLF4, CADM1, IFI16, DLG3, EIF4E3, SNX6, CARD9, TNFRSF14, TLR3, HPN, SMPD3, BCL3, AJUBA, SYNPO2, BANK1, NPFFR2, LAMP3, HMGA2, RGS2, FAS, TRIM2, HERC5, NMI, EGF, CPEB3, IL12A, NKX3-1, A…
GO:BP	GO:0016310	phosphorylation	1.24925e-08	7.90335	1579	92	DMD, HES5, EPHB2, BMP4, ADM2, DDR2, CMPK2, FAM20A, CCL2, RIPK2, PTK2B, ANGPT1, TGFA, SEMA4D, PTGS2, DGKG, SMAD7, CSF1, HIPK2, MVP, MAST3, MAP3K5, NUAK2, BDKRB2, IL1B, SOCS3, CADM1, PRKCQ, DLG3, SNX6, TNFRSF14, TLR3, SMPD3, SYNPO2, BANK1, NPFFR2, PIM1, HMGA2, RGS2, TESK2, FAS, HERC5, PDGFRA, EGF, IL12A, NKX3-1, ARHGEF5, IL15, CDK18, NLRC5, ALPK1, PAPSS1, STAT3, BMP2, TLR4, PROX1, EPHA4, LIMD1, DOC…
GO:BP	GO:0001932	regulation of protein phosphorylation	1.37964e-08	7.86023	910	63	DMD, HES5, EPHB2, BMP4, DDR2, FAM20A, RIPK2, PTK2B, ANGPT1, TGFA, SEMA4D, PTGS2, SMAD7, CSF1, HIPK2, MVP, MAP3K5, BDKRB2, IL1B, SOCS3, CADM1, DLG3, SNX6, TNFRSF14, TLR3, SMPD3, SYNPO2, BANK1, NPFFR2, HMGA2, RGS2, FAS, HERC5, EGF, IL12A, NKX3-1, ARHGEF5, IL15, BMP2, TLR4, PROX1, EPHA4, DOCK7, NR2F2, ADRA2B, PDGFA, PARD3, PARP14, P2RX7, CCL5, IL31RA, CEACAM1, CD74, THBS1, CX3CL1, ADAR, IL7, PARP9, …
GO:BP	GO:0002702	positive regulation of production of molecular mediator of immune response	1.42979e-08	7.84473	135	21	EPHB2, HLA-A, RIPK2, MYD88, ARID5A, HLA-F, HLA-E, IL1R1, IL1B, TBX21, CARD9, TNFRSF14, TLR3, HLA-G, PANX1, B2M, TLR4, P2RX7, FZD5, CD74, RSAD2
KEGG	KEGG:04658	Th1 and Th2 cell differentiation	1.43754e-08	7.84238	89	20	STAT5A, PRKCQ, TBX21, IL12A, HLA-DPB1, HLA-DPA1, HLA-DMA, IL12RB1, HLA-DMB, HLA-DQB1, HLA-DOB, HLA-DQA2, HLA-DRB5, RUNX3, JAK2, HLA-DOA, IL12RB2, STAT1, HLA-DRB1, HLA-DRA
GO:BP	GO:0051092	positive regulation of NF-kappaB transcription factor activity	1.88682e-08	7.72427	124	20	AIM2, RBCK1, RIPK2, MYD88, LGALS9, IL1B, TRIM14, PRKCQ, CARD9, RHEBL1, TRIM22, STAT3, TLR4, TLR2, TRIM38, EIF2AK2, TRIM25, RNF31, CFLAR, CARD16
GO:BP	GO:0051049	regulation of transport	1.99702e-08	7.69962	1594	92	DMD, EPHB2, PML, BMP4, CCL2, NKAIN2, LIPG, PTK2B, ANGPT1, CACNG6, PTGS2, IL15RA, HLA-F, LGALS9, F2R, CD38, PTX3, IL1A, IL1B, STC2, TGM2, STOM, MYOF, SLC6A9, SCN1B, NEAT1, ENST00000441159, P2RY6, SMPD3, EXPH5, PIM1, OSBPL6, IRS1, RGS2, STAC, EGF, GPM6B, C4B, IL12A, NKX3-1, AZIN2, ARHGEF5, SLC35F6, B2M, IL15, FGF13, TTC39B, PLSCR1, BMP2, PLA2G4A, TLR4, ATP1B1, ADRA2B, NKAIN1, CD14, TLR2, CACNA2D1, …
GO:BP	GO:0051172	negative regulation of nitrogen compound metabolic process	2.24368e-08	7.64904	2202	116	DMD, DKK3, NFE2L3, HES5, EPHB2, PML, FST, BMP4, CHAC1, APOBEC3D, ANGPT1, GLIS3, SEMA4D, DDIT4, SMAD7, MYD88, ARID5A, HIPK2, IRF1, RUNX2, MVP, TRIM21, CD38, BDKRB2, PTX3, ZNF541, ATOH8, IL1B, SOCS3, SNAI1, APOBEC3F, APOBEC3C, ATF3, TFEC, KLF4, SLFN11, CADM1, TBX21, IFI16, SNX6, PITX2, SMPD3, BCL3, MAX, RMI2, AJUBA, BANK1, LAMP3, HMGA2, RGS2, TRIM2, N4BP2L2, BCL6, CPEB3, NKX3-1, SBNO2, AZIN2, TRIM2…
GO:BP	GO:0048660	regulation of smooth muscle cell proliferation	2.44787e-08	7.61121	139	21	HES5, BMP4, DDR2, PTGS2, MYD88, MAP3K5, SOD2, KLF4, ADAMTS1, P2RY6, SMPD3, IL12A, BMP2, TLR4, IGFBP5, NPY5R, CCL5, THBS1, CX3CL1, JAK2, STAT1
KEGG	KEGG:04640	Hematopoietic cell lineage	2.53578e-08	7.59589	92	20	CSF1, CD38, IL1R1, IL1A, IL1B, CD14, HLA-DPB1, HLA-DPA1, HLA-DMA, HLA-DMB, HLA-DQB1, CD7, FLT3LG, HLA-DOB, IL7, HLA-DQA2, HLA-DRB5, HLA-DOA, HLA-DRB1, HLA-DRA
GO:BP	GO:0043066	negative regulation of apoptotic process	2.56712e-08	7.59055	881	61	BMP4, DDR2, CCL2, BIRC3, PTK2B, ANGPT1, SEMA4D, PTGS2, HIPK2, F2R, CD38, SOD2, NUAK2, BDKRB2, TNFRSF6B, IL1A, IL1B, SOCS3, SNAI1, CBS, KLF4, PRKCQ, SNX6, HPN, BCL3, BTC, LAMP3, PIM1, HMGA2, FAS, BCL6, ASNS, ICAM1, SLC35F6, MUC1, IRF7, SIX1, EIF2AK2, TSC22D3, ST6GAL1, PELI3, CAMK1D, CEBPB, IFIT3, NPY5R, CCL5, IL31RA, SERPINB9, CD74, THBS1, CFLAR, CX3CL1, MDK, ADAR, CHST11, INSL3, IFI6, IL7, CARD16…
GO:BP	GO:0002687	positive regulation of leukocyte migration	2.56712e-08	7.59055	153	22	CCL7, PTK2B, CSF1, LGALS9, IL1R1, IL1A, TNFRSF14, IL12A, ICAM1, CCL8, MADCAM1, ASCL2, ANO6, CAMK1D, CCL5, CD74, THBS1, CX3CL1, MDK, PTN, P2RX4, CXCL10
GO:BP	GO:0009719	response to endogenous stimulus	2.715e-08	7.56623	1678	95	DMD, DKK3, HES5, EPHB2, PML, TNC, FST, BMP4, DDR2, EGR2, SLC1A3, CCL2, A2M, RIPK2, PTK2B, DDIT4, PTGS2, SMAD7, KANK1, MYD88, ARID5A, STAT5A, HIPK2, RUNX2, CD38, FLRT2, GDF15, IL1B, SOCS3, STC2, IGFBP7, TGM2, KLF4, DHH, PRKCQ, SNX6, CARD9, HPN, NR3C2, P2RY6, SMPD3, NPFFR2, IRS1, PDGFRA, CPEB3, ACTA2, IL12A, NKX3-1, NFKBIZ, UGCG, ICAM1, TNFSF10, ITPR2, STAT3, CHRDL2, BMP2, TLR4, EPHA4, NRP2, SOX5, …
GO:BP	GO:0097191	extrinsic apoptotic signaling pathway	2.903e-08	7.53715	228	27	PML, BMP4, RBCK1, IL1A, IL1B, ATF3, TLR3, CASP10, FAS, IL12A, NFKBIZ, ICAM1, TNFSF10, TLR4, CYLD, PELI3, ACSL5, P2RX7, PMAIP1, SP100, THBS1, CFLAR, CX3CL1, IFI6, IL7, IFI27, JAK2
KEGG	KEGG:04668	TNF signaling pathway	3.33756e-08	7.47657	113	22	CCL2, BIRC3, PTGS2, CSF1, IRF1, MAP3K5, IL1B, SOCS3, BCL3, CASP10, FAS, ICAM1, IL15, CXCL2, CYLD, CEBPB, MAP3K8, CCL5, CFLAR, CX3CL1, MLKL, CXCL10
GO:BP	GO:0042102	positive regulation of T cell proliferation	3.38065e-08	7.471	103	18	HLA-A, RIPK2, HLA-E, LGALS9, TNFSF13B, IL1A, IL1B, PRKCQ, PDCD1LG2, IL15, EBI3, CD274, HLA-DPB1, HLA-DPA1, IL12RB1, CCL5, HLA-DMB, JAK2
GO:BP	GO:0032648	regulation of interferon-beta production	3.4087e-08	7.46741	59	14	RIPK2, IRF1, TLR3, NMI, ZC3HAV1, IRF7, TLR4, TLR2, TRIM38, OAS3, IFIH1, OAS2, ISG15, OAS1
GO:BP	GO:0032608	interferon-beta production	3.4087e-08	7.46741	59	14	RIPK2, IRF1, TLR3, NMI, ZC3HAV1, IRF7, TLR4, TLR2, TRIM38, OAS3, IFIH1, OAS2, ISG15, OAS1
GO:BP	GO:0007259	receptor signaling pathway via JAK-STAT	3.58845e-08	7.44509	170	23	HES5, EPHB2, CCL2, PTK2B, IL15RA, STAT5A, F2R, IL10RA, SOCS3, BCL3, NMI, EGF, IL12A, IL15, STAT3, PARP14, CCL5, IL31RA, PARP9, STAT2, SOCS1, JAK2, STAT1
GO:BP	GO:0046596	regulation of viral entry into host cell	3.8468e-08	7.4149	50	13	LGALS9, LY6E, TRIM21, PTX3, TRIM34, TRIM22, TRIM38, TRIM25, CD74, CIITA, TRIM26, IFITM1, HLA-DRB1
GO:BP	GO:0048731	system development	3.8509e-08	7.41444	3973	180	DMD, DKK3, HES5, EPHB2, PML, TNC, FST, BMP4, RND1, NTN4, ADM2, MOV10, AIM2, DDR2, CHAC1, EGR2, RSPO3, SLC1A3, CCL2, A2M, KIF1A, AVIL, SCUBE1, PTK2B, TG, ANGPT1, LSAMP, NRSN2, TGFA, ADAMTS6, SEMA4D, DDIT4, COL8A1, PTGS2, IL15RA, DGKG, SMAD7, MYRF, KANK1, MYD88, ARID5A, DYNLT1, CSF1, HIPK2, RUNX2, HLA-B, LY6H, HLA-E, LGALS9, TNFRSF21, KREMEN1, CD38, SOD2, FLRT2, COL13A1, PTX3, ATOH8, IL1A, IL1B, SO…
GO:BP	GO:0048659	smooth muscle cell proliferation	4.01769e-08	7.39602	143	21	HES5, BMP4, DDR2, PTGS2, MYD88, MAP3K5, SOD2, KLF4, ADAMTS1, P2RY6, SMPD3, IL12A, BMP2, TLR4, IGFBP5, NPY5R, CCL5, THBS1, CX3CL1, JAK2, STAT1
GO:BP	GO:0051173	positive regulation of nitrogen compound metabolic process	4.25273e-08	7.37133	3001	145	HES5, PML, BMP4, MOV10, AIM2, DDR2, RBCK1, FAM20A, EGR2, BIRC3, RIPK2, PTK2B, ANGPT1, GLIS3, TGFA, SEMA4D, PTGS2, SMAD7, MYRF, MYD88, ARID5A, CSF1, STAT5A, HIPK2, IRF1, RUNX2, LGALS9, TRIM21, F2R, CD38, MAP3K5, SOD2, PTX3, ZNF541, ATOH8, IL1A, IL1B, SNAI1, TRIM14, ATF3, HIVEP3, IRF9, TFEC, SLC6A9, KLF4, PRKCQ, TBX21, IFI16, DLG3, NEAT1, CARD9, TNFRSF14, PITX2, TLR3, HPN, BCL3, MAX, HOXB2, NPAS3, …
KEGG	KEGG:04659	Th17 cell differentiation	4.44463e-08	7.35216	105	21	STAT5A, IL1R1, IL1B, PRKCQ, TBX21, STAT3, EBI3, HLA-DPB1, HLA-DPA1, HLA-DMA, IL12RB1, HLA-DMB, HLA-DQB1, HLA-DOB, HLA-DQA2, HLA-DRB5, JAK2, HLA-DOA, STAT1, HLA-DRB1, HLA-DRA
GO:BP	GO:0032728	positive regulation of interferon-beta production	4.88923e-08	7.31076	42	12	RIPK2, IRF1, TLR3, ZC3HAV1, IRF7, TLR4, TLR2, OAS3, IFIH1, OAS2, ISG15, OAS1
GO:BP	GO:0046635	positive regulation of alpha-beta T cell activation	4.93251e-08	7.30693	71	15	HLA-A, RIPK2, HLA-E, LGALS9, PRKCQ, IL12A, NFKBIZ, EBI3, IL12RB1, RUNX3, HLA-DQB2, SOCS1, JAK2, HLA-DRB1, HLA-DRA
GO:BP	GO:0032732	positive regulation of interleukin-1 production	4.93251e-08	7.30693	71	15	AIM2, RIPK2, MYD88, LGALS9, IFI16, PANX1, STAT3, TLR4, TMEM106A, P2RX7, FZD5, GSDMD, JAK2, CASP1, GBP5
GO:BP	GO:0035710	CD4-positive, alpha-beta T cell activation	5.58666e-08	7.25285	119	19	RIPK2, SMAD7, LGALS9, SOCS3, PRKCQ, TBX21, BCL3, BCL6, NFKBIZ, STAT3, ASCL2, CD274, IL12RB1, RSAD2, RUNX3, LGALS9C, SOCS1, HLA-DRB1, HLA-DRA
GO:BP	GO:1901698	response to nitrogen compound	6.15834e-08	7.21054	1060	68	EPHB2, DDR2, EGR2, SLC1A3, RIPK2, PTK2B, PTGS2, MYRF, KANK1, MYD88, STAT5A, LY6H, MAP3K5, GDF15, IL1A, IL1B, SOCS3, STC2, TGM2, CBS, KLF4, PRKCQ, SNX6, CARD9, TLR3, P2RY6, SMPD3, IRS1, RGS2, PDGFRA, CPEB3, NFKBIZ, ICAM1, PANX1, MAN1A1, TNFSF10, NNMT, ITPR2, NT5E, STAT3, TLR4, EPHA4, SIX1, TLR2, CACNA2D1, RRAGD, PCSK1, IGFBP5, CASP4, CEBPB, CACNA1A, LPIN1, P2RX7, PMAIP1, IFIT1, TXNIP, CEACAM1, CII…
GO:BP	GO:0002698	negative regulation of immune effector process	6.41498e-08	7.1928	120	19	HLA-A, A2M, ANGPT1, SMAD7, HLA-B, HLA-F, HLA-E, LGALS9, SERPING1, TBX21, HLA-G, BCL6, ACP5, C4BPB, ASCL2, BST2, CEACAM1, SERPINB9, SLAMF8
GO:BP	GO:0032655	regulation of interleukin-12 production	6.58882e-08	7.18119	62	14	RIPK2, UNC93B1, IRF1, HLA-B, LGALS9, TLR3, HLA-G, TLR4, ACP5, TLR2, THBS1, MDK, IRF8, IDO1
GO:BP	GO:0032615	interleukin-12 production	6.58882e-08	7.18119	62	14	RIPK2, UNC93B1, IRF1, HLA-B, LGALS9, TLR3, HLA-G, TLR4, ACP5, TLR2, THBS1, MDK, IRF8, IDO1
GO:BP	GO:0002476	antigen processing and presentation of endogenous peptide antigen via MHC class Ib	6.8242e-08	7.16595	15	8	HLA-A, HLA-B, HLA-F, HLA-E, TAP2, HLA-G, HLA-C, MICB
GO:BP	GO:0002484	antigen processing and presentation of endogenous peptide antigen via MHC class I via ER pathway	6.8242e-08	7.16595	15	8	HLA-A, HLA-B, HLA-F, HLA-E, TAP2, HLA-G, HLA-C, MICB
GO:BP	GO:0032879	regulation of localization	7.54454e-08	7.12237	2018	107	DMD, EPHB2, PML, BMP4, CCL2, NKAIN2, LIPG, PTK2B, ANGPT1, CACNG6, PTGS2, IL15RA, HLA-F, LGALS9, TRIM21, F2R, CD38, PTX3, IL1A, IL1B, STC2, TGM2, STOM, MYOF, SLC6A9, SCN1B, NEAT1, ENST00000441159, P2RY6, SMPD3, EXPH5, PIM1, OSBPL6, IRS1, RGS2, STAC, EGF, TRIM34, GPM6B, C4B, IL12A, NKX3-1, AZIN2, ARHGEF5, SLC35F6, B2M, IL15, TRIM22, FGF13, ITPR2, TTC39B, PLSCR1, BMP2, PLA2G4A, TLR4, CYLD, ATP1B1, A…
GO:BP	GO:0097696	receptor signaling pathway via STAT	7.57166e-08	7.12081	177	23	HES5, EPHB2, CCL2, PTK2B, IL15RA, STAT5A, F2R, IL10RA, SOCS3, BCL3, NMI, EGF, IL12A, IL15, STAT3, PARP14, CCL5, IL31RA, PARP9, STAT2, SOCS1, JAK2, STAT1
GO:BP	GO:0033002	muscle cell proliferation	8.14011e-08	7.08937	208	25	HES5, BMP4, DDR2, ANGPT1, PTGS2, MYD88, MAP3K5, SOD2, KLF4, ADAMTS1, P2RY6, SMPD3, PIM1, IL12A, BMP2, TLR4, SIX1, IGFBP5, NPY5R, CCL5, THBS1, CFLAR, CX3CL1, JAK2, STAT1
GO:BP	GO:0050900	leukocyte migration	8.14011e-08	7.08937	396	36	CCL7, CCL2, PTK2B, MYD88, CSF1, LGALS9, IL1R1, IL1A, IL1B, TBX21, TNFRSF14, SMPD3, IL17RC, IL12A, ARHGEF5, HSD3B7, ICAM1, CXCL2, CCL8, MADCAM1, EPS8, ASCL2, CXCL16, ANO6, CAMK1D, CCL5, CD74, THBS1, CX3CL1, MDK, PTN, SLAMF8, CXCL9, P2RX4, CXCL11, CXCL10
KEGG	KEGG:05310	Asthma	8.46381e-08	7.07243	27	11	HLA-DPB1, HLA-DPA1, HLA-DMA, HLA-DMB, HLA-DQB1, HLA-DOB, HLA-DQA2, HLA-DRB5, HLA-DOA, HLA-DRB1, HLA-DRA
GO:BP	GO:0043065	positive regulation of apoptotic process	8.912e-08	7.05002	512	42	PML, BMP4, RBCK1, CCL2, GADD45B, RIPK2, PTGS2, GADD45G, PLEKHF1, LGALS9, MAP3K5, SOD2, TGM2, ATF3, TLR3, FAS, HLA-G, BCL6, IL12A, NKX3-1, TNFSF10, CTLA4, BMP2, TLR4, CYLD, IFIT2, ANO6, CAMK1D, CD274, P2RX7, PMAIP1, CCL5, TXNIP, THBS1, CFLAR, GZMA, CTSS, UBD, SYCE3, IRF8, JAK2, IDO1
GO:BP	GO:0018108	peptidyl-tyrosine phosphorylation	9.66783e-08	7.01467	258	28	HES5, EPHB2, DDR2, RIPK2, PTK2B, ANGPT1, TGFA, SEMA4D, MVP, SOCS3, DLG3, SNX6, TNFRSF14, BANK1, PDGFRA, EGF, IL12A, IL15, EPHA4, PDGFA, PARP14, CCL5, IL31RA, CD74, IL7, PARP9, SOCS1, JAK2
GO:BP	GO:0010935	regulation of macrophage cytokine production	9.8408e-08	7.00697	36	11	RIPK2, MYD88, CARD9, TLR3, HLA-G, LITAF, PANX1, TLR4, ACP5, P2RX7, CD74
GO:BP	GO:0010934	macrophage cytokine production	9.8408e-08	7.00697	36	11	RIPK2, MYD88, CARD9, TLR3, HLA-G, LITAF, PANX1, TLR4, ACP5, P2RX7, CD74
KEGG	KEGG:04514	Cell adhesion molecules	1.02635e-07	6.98871	153	25	HLA-A, HLA-B, HLA-F, HLA-E, CADM1, NTNG2, HLA-G, PDCD1LG2, ICAM1, HLA-C, MADCAM1, CTLA4, CD274, CLDN23, HLA-DPB1, HLA-DPA1, HLA-DMA, HLA-DMB, HLA-DQB1, HLA-DOB, HLA-DQA2, HLA-DRB5, HLA-DOA, HLA-DRB1, HLA-DRA
GO:BP	GO:0034767	positive regulation of monoatomic ion transmembrane transport	1.03271e-07	6.98602	151	21	DMD, EPHB2, CCL2, F2R, SCN1B, P2RY6, STAC, FGF13, ATP1B1, CACNA2D1, ANK3, GSTO1, ANO6, P2RX7, TESC, CX3CL1, CTSS, CXCL9, P2RX4, CXCL11, CXCL10
GO:BP	GO:2000514	regulation of CD4-positive, alpha-beta T cell activation	1.04544e-07	6.9807	75	15	RIPK2, SMAD7, LGALS9, PRKCQ, TBX21, BCL6, NFKBIZ, ASCL2, CD274, IL12RB1, RUNX3, LGALS9C, SOCS1, HLA-DRB1, HLA-DRA
GO:BP	GO:0018212	peptidyl-tyrosine modification	1.13149e-07	6.94635	260	28	HES5, EPHB2, DDR2, RIPK2, PTK2B, ANGPT1, TGFA, SEMA4D, MVP, SOCS3, DLG3, SNX6, TNFRSF14, BANK1, PDGFRA, EGF, IL12A, IL15, EPHA4, PDGFA, PARP14, CCL5, IL31RA, CD74, IL7, PARP9, SOCS1, JAK2
KEGG	KEGG:04060	Cytokine-cytokine receptor interaction	1.22998e-07	6.9101	291	36	BMP4, CCL7, RELL1, IL32, CCL2, ACKR4, IL15RA, CSF1, TNFRSF21, TNFSF13B, TNFRSF6B, IL1R1, IL10RA, GDF15, IL1A, IL1B, TNFRSF14, FAS, IL17RC, IL12A, TNFSF10, IL15, CXCL2, CCL8, BMP2, EBI3, CXCL16, IL12RB1, CCL5, IL31RA, CX3CL1, CXCL9, IL7, IL12RB2, CXCL11, CXCL10
GO:BP	GO:0001503	ossification	1.36508e-07	6.86484	423	37	TNC, BMP4, DDR2, EGR2, PTK2B, SEMA4D, PTGS2, SMAD7, CSF1, RUNX2, KREMEN1, COL13A1, SNAI1, MRC2, CBS, DHH, SMPD3, GPM6B, SBNO2, CHRDL2, BMP2, PBX1, LIMD1, BAMBI, IGFBP5, ANO6, CEBPB, P2RX7, SRGN, ITGA11, MDK, PTN, ADAR, RUNX3, CDK6, ISG15, IFITM1
GO:BP	GO:0002685	regulation of leukocyte migration	1.43174e-07	6.84413	230	26	CCL7, CCL2, PTK2B, MYD88, CSF1, LGALS9, IL1R1, IL1A, TNFRSF14, SMPD3, IL12A, ICAM1, CCL8, MADCAM1, ASCL2, ANO6, CAMK1D, CCL5, CD74, THBS1, CX3CL1, MDK, PTN, SLAMF8, P2RX4, CXCL10
GO:BP	GO:0050691	regulation of defense response to virus by host	1.4388e-07	6.842	46	12	PML, AIM2, IL1B, APOBEC3F, IL15, TRIM22, IL12RB1, MICB, PARP9, DTX3L, APOBEC3G, STAT1
GO:BP	GO:0050688	regulation of defense response to virus	1.49318e-07	6.82589	66	14	PML, AIM2, IL1B, APOBEC3F, HERC5, IL15, TRIM22, TRIM38, IL12RB1, MICB, PARP9, DTX3L, APOBEC3G, STAT1
GO:BP	GO:0001944	vasculature development	1.65142e-07	6.78214	752	53	EPHB2, PML, BMP4, ADM2, EGR2, RSPO3, CCL2, PTK2B, ANGPT1, TGFA, ADAMTS6, COL8A1, PTGS2, SMAD7, HIPK2, SOD2, IL1A, IL1B, SOCS3, KLF4, ADAMTS1, TLR3, HMGA2, TNFAIP2, HLA-G, PDGFRA, EGF, ACTA2, IL12A, NKX3-1, STAT3, BMP2, HPSE, PROX1, NRP2, NR2F2, ADRA2B, SIX1, PDGFA, RNF213, FZD5, TIPARP, CEACAM1, SP100, THBS1, CFLAR, CX3CL1, MDK, HDAC9, ERAP1, WARS, STAT1, CXCL10
GO:BP	GO:0050729	positive regulation of inflammatory response	1.65244e-07	6.78187	141	20	AIM2, PTGS2, HLA-E, IL1B, NEAT1, TLR3, NMI, NFKBIZ, IL15, TLR4, TLR2, CASP4, CEBPB, NPY5R, CX3CL1, MDK, GSDMD, CASP1, IDO1, IFI35
GO:BP	GO:0048513	animal organ development	1.65559e-07	6.78105	3039	144	DMD, DKK3, HES5, EPHB2, PML, TNC, FST, BMP4, NTN4, AIM2, DDR2, FAM20A, EGR2, RSPO3, CCL2, A2M, SCUBE1, PTK2B, TG, ANGPT1, TGFA, ADAMTS6, SEMA4D, DDIT4, COL8A1, PTGS2, SMAD7, MYD88, ARID5A, CSF1, STAT5A, HIPK2, RUNX2, LY6H, SOD2, FLRT2, COL13A1, PTX3, IL1A, IL1B, SOCS3, SNAI1, REC8, STC2, TGM2, ATF3, HIVEP3, LAMB1, CBS, KLF4, CADM1, DHH, CLUAP1, PITX2, ADAMTS1, TLR3, HPN, SMPD3, BCL3, HOXB2, EXPH5…
GO:BP	GO:0002753	cytoplasmic pattern recognition receptor signaling pathway	1.81499e-07	6.74113	156	21	BIRC3, RIPK2, UNC93B1, MYD88, TLR3, ZC3HAV1, ALPK1, IRF7, TLR4, EIF2AK2, OAS3, TRIM25, DHX58, RSAD2, IFIH1, OASL, GBP2, GBP5, SLC15A3, OAS1, DDX60
GO:BP	GO:0072538	T-helper 17 type immune response	1.84246e-07	6.7346	47	12	EPHB2, SMAD7, ARID5A, SOCS3, PRKCQ, TBX21, CARD9, NFKBIZ, STAT3, ASCL2, IL12RB1, JAK2
GO:BP	GO:0046633	alpha-beta T cell proliferation	1.84246e-07	6.7346	47	12	HLA-A, RIPK2, IRF1, HLA-E, LGALS9, PRKCQ, TNFRSF14, IL15, EBI3, CD274, LGALS9C, JAK2
GO:BP	GO:0052372	modulation by symbiont of entry into host	1.9714e-07	6.70523	57	13	LGALS9, LY6E, TRIM21, PTX3, TRIM34, TRIM22, TRIM38, TRIM25, CD74, CIITA, TRIM26, IFITM1, HLA-DRB1
GO:BP	GO:0002475	antigen processing and presentation via MHC class Ib	1.98758e-07	6.70168	23	9	HLA-A, HLA-B, HLA-F, HLA-E, TAP2, HLA-G, B2M, HLA-C, MICB
GO:BP	GO:0071396	cellular response to lipid	2.02654e-07	6.69324	609	46	EPHB2, TNC, CMPK2, CCL2, RIPK2, PTK2B, DDIT4, GRAMD1A, MYD88, ARID5A, IL1A, IL1B, KLF4, NR3C2, P2RY6, PIM1, IRS1, LITAF, NKX3-1, SBNO2, PDCD1LG2, NFKBIZ, CXCL2, TLR4, LY96, CD14, TLR2, FAM107A, PPAP2A, CD274, TESC, CFLAR, CX3CL1, SSTR2, PLSCR4, PCK2, CXCL9, IRF8, CARD16, GBP2, JAK2, CASP1, GBP5, GBP3, CXCL11, CXCL10
GO:BP	GO:0010720	positive regulation of cell development	2.13929e-07	6.66973	450	38	EPHB2, BMP4, EGR2, RIPK2, SEMA4D, IL15RA, SMAD7, MYRF, CSF1, LGALS9, IL1B, TGM2, SMARCD3, HLA-G, BCL6, NFKBIZ, IL15, RHOH, BMP2, EPHA4, CYLD, HAPLN1, TLR2, JADE2, BTN2A2, TESC, IL12RB1, CD74, CX3CL1, MDK, PTN, IL7, RUNX3, RNF112, SOCS1, HAPLN3, HLA-DRB1, HLA-DRA
GO:BP	GO:0052548	regulation of endopeptidase activity	2.19921e-07	6.65773	219	25	AIM2, BIRC3, RIPK2, PSMB8, LGALS9, F2R, MAP3K5, KLF4, IFI16, CARD9, LAMP3, FAS, NKX3-1, TNFSF10, STAT3, EPHA4, PSMA3, PMAIP1, SERPINB9, THBS1, IFI6, CARD16, PSMB9, JAK2, CASP1
GO:BP	GO:0045953	negative regulation of natural killer cell mediated cytotoxicity	2.26027e-07	6.64584	17	8	HLA-A, HLA-B, HLA-F, HLA-E, LGALS9, HLA-G, CEACAM1, SERPINB9
GO:MF	GO:0005515	protein binding	6.43501e-21	20.1915	14838	585	DMD, DKK3, NFE2L3, HES5, FBLN5, EPHB2, PML, TMEM54, TNC, FST, HLA-A, BMP4, RND1, NTN4, IKZF2, ADM2, MOV10, AIM2, DDR2, RBCK1, CCL7, VWA1, CHAC1, RELL1, FAM124A, SYNPO, IL32, SOD3, MT2A, CBLN3, FAM20A, EGR2, RSPO3, CCSAP, SLC1A3, CCL2, A2M, GADD45B, BIRC3, RIPK2, KIF1A, AVIL, TMCO4, LIPG, DLK1, SCUBE1, PTK2B, TG, MPPED2, ANGPT1, SULT2B1, LSAMP, GLIS3, NRSN2, TGFA, FHAD1, HAAO, SEMA4D, DDIT4, ACKR4…
KEGG	KEGG:05150	Staphylococcus aureus infection	2.39647e-07	6.62043	86	18	C4B, ICAM1, CFH, HLA-DPB1, HLA-DPA1, HLA-DMA, C1R, C2, HLA-DMB, HLA-DQB1, HLA-DOB, HLA-DQA2, HLA-DRB5, C1S, CFB, HLA-DOA, HLA-DRB1, HLA-DRA
GO:BP	GO:0050730	regulation of peptidyl-tyrosine phosphorylation	2.39891e-07	6.61999	220	25	HES5, RIPK2, PTK2B, ANGPT1, TGFA, SEMA4D, MVP, SOCS3, DLG3, SNX6, TNFRSF14, BANK1, EGF, IL12A, IL15, EPHA4, PDGFA, PARP14, CCL5, IL31RA, CD74, IL7, PARP9, SOCS1, JAK2
GO:BP	GO:0035239	tube morphogenesis	2.47822e-07	6.60586	872	58	HES5, EPHB2, PML, TNC, BMP4, ADM2, RSPO3, CCL2, PTK2B, ANGPT1, TGFA, COL8A1, PTGS2, SMAD7, CSF1, HIPK2, ATOH8, IL1A, IL1B, TGM2, KLF4, CLUAP1, ADAMTS1, TLR3, HMGA2, TNFAIP2, HLA-G, PDGFRA, EGF, IL12A, KIF26B, NKX3-1, STAT3, BMP2, PBX1, HPSE, PROX1, SALL1, EPHA4, NRP2, NR2F2, ADRA2B, SIX1, PDGFA, SPINT2, RNF213, FZD5, TIPARP, CEACAM1, SP100, THBS1, CX3CL1, MDK, HDAC9, ERAP1, WARS, STAT1, CXCL10
GO:BP	GO:2000316	regulation of T-helper 17 type immune response	2.58322e-07	6.58784	31	10	EPHB2, SMAD7, ARID5A, PRKCQ, TBX21, CARD9, NFKBIZ, ASCL2, IL12RB1, JAK2
GO:BP	GO:0071674	mononuclear cell migration	2.59065e-07	6.58659	205	24	CCL7, CCL2, PTK2B, CSF1, LGALS9, TBX21, TNFRSF14, IL12A, ARHGEF5, HSD3B7, ICAM1, CCL8, MADCAM1, EPS8, ASCL2, CXCL16, ANO6, CCL5, THBS1, CX3CL1, MDK, SLAMF8, CXCL11, CXCL10
GO:BP	GO:0001568	blood vessel development	2.71498e-07	6.56623	721	51	EPHB2, PML, BMP4, ADM2, EGR2, RSPO3, CCL2, PTK2B, ANGPT1, TGFA, ADAMTS6, COL8A1, PTGS2, SMAD7, HIPK2, IL1A, IL1B, SOCS3, KLF4, ADAMTS1, TLR3, HMGA2, TNFAIP2, HLA-G, PDGFRA, EGF, ACTA2, IL12A, NKX3-1, STAT3, HPSE, PROX1, NRP2, NR2F2, ADRA2B, SIX1, PDGFA, RNF213, FZD5, TIPARP, CEACAM1, SP100, THBS1, CFLAR, CX3CL1, MDK, HDAC9, ERAP1, WARS, STAT1, CXCL10
GO:BP	GO:0070374	positive regulation of ERK1 and ERK2 cascade	2.83534e-07	6.5474	206	24	BMP4, CCL7, CCL2, RIPK2, PTK2B, ANGPT1, LGALS9, F2R, IL1A, CARD9, P2RY6, PDGFRA, ACTA2, ICAM1, CCL8, BMP2, TLR4, PDGFA, NPY5R, CCL5, CD74, CFLAR, CX3CL1, HLA-DRB1
GO:BP	GO:0045621	positive regulation of lymphocyte differentiation	2.9016e-07	6.53736	132	19	RIPK2, IL15RA, LGALS9, SMARCD3, HLA-G, BCL6, NFKBIZ, IL15, RHOH, CYLD, BTN2A2, IL12RB1, CD74, MDK, IL7, RUNX3, SOCS1, HLA-DRB1, HLA-DRA
GO:BP	GO:0061082	myeloid leukocyte cytokine production	2.96194e-07	6.52842	49	12	RIPK2, MYD88, CARD9, TLR3, HLA-G, LITAF, BCL6, PANX1, TLR4, ACP5, P2RX7, CD74
GO:BP	GO:0001961	positive regulation of cytokine-mediated signaling pathway	2.96672e-07	6.52772	59	13	RIPK2, CSF1, IL1R1, NLRC5, IRF7, RBM47, PARP14, C1QTNF4, CASP4, CD74, IL7, PARP9, CASP1
GO:BP	GO:0060907	positive regulation of macrophage cytokine production	2.97815e-07	6.52605	24	9	RIPK2, MYD88, CARD9, TLR3, HLA-G, PANX1, TLR4, P2RX7, CD74
GO:BP	GO:0019220	regulation of phosphate metabolic process	3.25051e-07	6.48805	1132	69	DMD, HES5, EPHB2, BMP4, DDR2, FAM20A, RIPK2, PTK2B, ANGPT1, TGFA, SEMA4D, DDIT4, PTGS2, SMAD7, CSF1, HIPK2, MVP, MAP3K5, BDKRB2, IL1B, SOCS3, CADM1, DLG3, SNX6, TNFRSF14, TLR3, P2RY6, SMPD3, SYNPO2, BANK1, NPFFR2, HMGA2, RGS2, FAS, HERC5, PDGFRA, EGF, IL12A, NKX3-1, ARHGEF5, IL15, NLRC5, STAT3, BMP2, TLR4, PROX1, EPHA4, DOCK7, NR2F2, ADRA2B, PDGFA, PARD3, PARP14, P2RX7, CCL5, IL31RA, CEACAM1, CD7…
GO:BP	GO:0051174	regulation of phosphorus metabolic process	3.35684e-07	6.47407	1133	69	DMD, HES5, EPHB2, BMP4, DDR2, FAM20A, RIPK2, PTK2B, ANGPT1, TGFA, SEMA4D, DDIT4, PTGS2, SMAD7, CSF1, HIPK2, MVP, MAP3K5, BDKRB2, IL1B, SOCS3, CADM1, DLG3, SNX6, TNFRSF14, TLR3, P2RY6, SMPD3, SYNPO2, BANK1, NPFFR2, HMGA2, RGS2, FAS, HERC5, PDGFRA, EGF, IL12A, NKX3-1, ARHGEF5, IL15, NLRC5, STAT3, BMP2, TLR4, PROX1, EPHA4, DOCK7, NR2F2, ADRA2B, PDGFA, PARD3, PARP14, P2RX7, CCL5, IL31RA, CEACAM1, CD7…
GO:BP	GO:0043367	CD4-positive, alpha-beta T cell differentiation	3.42445e-07	6.46541	94	16	RIPK2, SMAD7, LGALS9, SOCS3, TBX21, BCL3, BCL6, NFKBIZ, STAT3, ASCL2, IL12RB1, RSAD2, RUNX3, SOCS1, HLA-DRB1, HLA-DRA
GO:BP	GO:0031399	regulation of protein modification process	3.48321e-07	6.45802	1229	73	DMD, HES5, EPHB2, PML, BMP4, DDR2, FAM20A, BIRC3, RIPK2, PTK2B, ANGPT1, TGFA, SEMA4D, PTGS2, SMAD7, ARID5A, CSF1, HIPK2, MVP, TRIM21, MAP3K5, BDKRB2, IL1B, SOCS3, CADM1, DLG3, SNX6, TNFRSF14, TLR3, SMPD3, SYNPO2, BANK1, NPFFR2, HMGA2, RGS2, FAS, HERC5, NMI, EGF, IL12A, NKX3-1, ARHGEF5, IL15, NNMT, BMP2, TLR4, PROX1, EPHA4, DOCK7, NR2F2, ADRA2B, FAM107A, PDGFA, PARD3, PARP14, PARP10, P2RX7, CCL5, …
GO:BP	GO:0014070	response to organic cyclic compound	3.6518e-07	6.43749	905	59	TNC, FST, SLC1A3, A2M, RIPK2, PTK2B, DDIT4, PTGS2, GRAMD1A, MYRF, MYD88, EPHX1, CD38, SOD2, IL1A, IL1B, STC2, IGFBP7, TGM2, CBS, KLF4, DHH, CARD9, TLR3, NR3C2, P2RY6, PIM1, NKX3-1, NFKBIZ, PANX1, ITPR2, NT5E, STAT3, BMP2, NR2F2, SIX1, TLR2, FAM107A, PCSK1, PPAP2A, IGFBP5, P2RX7, PMAIP1, IFIT1, TRIM25, TIPARP, TXNIP, USP18, CIITA, THBS1, CFLAR, SSTR2, XRN1, PCK2, IFIH1, P2RX4, JAK2, STAT1, CXCL10
GO:BP	GO:0002716	negative regulation of natural killer cell mediated immunity	3.79242e-07	6.42108	18	8	HLA-A, HLA-B, HLA-F, HLA-E, LGALS9, HLA-G, CEACAM1, SERPINB9
GO:BP	GO:0051254	positive regulation of RNA metabolic process	3.80656e-07	6.41947	1852	98	HES5, PML, BMP4, MOV10, RBCK1, EGR2, RIPK2, GLIS3, MYRF, MYD88, ARID5A, STAT5A, HIPK2, IRF1, RUNX2, TRIM21, F2R, CD38, MAP3K5, ZNF541, ATOH8, IL1A, IL1B, SNAI1, TRIM14, ATF3, HIVEP3, IRF9, TFEC, KLF4, TBX21, IFI16, NEAT1, PITX2, TLR3, BCL3, MAX, HOXB2, NPAS3, PIM1, HMGA2, SMARCD3, AFAP1L2, LITAF, EGF, CPEB3, NKX3-1, SBNO2, ZC3HAV1, NFKBIZ, TRIM22, NLRC5, PLSCR1, STAT3, IRF7, BMP2, TLR4, PBX1, PRO…
GO:BP	GO:0034764	positive regulation of transmembrane transport	4.00087e-07	6.39785	210	24	DMD, EPHB2, CCL2, F2R, SCN1B, P2RY6, IRS1, STAC, AZIN2, FGF13, ATP1B1, CACNA2D1, ANK3, GSTO1, ANO6, ACSL5, P2RX7, TESC, CX3CL1, CTSS, CXCL9, P2RX4, CXCL11, CXCL10
GO:BP	GO:1904064	positive regulation of cation transmembrane transport	4.08695e-07	6.3886	135	19	DMD, F2R, SCN1B, P2RY6, STAC, FGF13, ATP1B1, CACNA2D1, ANK3, GSTO1, ANO6, P2RX7, TESC, CX3CL1, CTSS, CXCL9, P2RX4, CXCL11, CXCL10
GO:BP	GO:0045893	positive regulation of DNA-templated transcription	4.17353e-07	6.3795	1703	92	HES5, PML, BMP4, RBCK1, EGR2, RIPK2, GLIS3, MYRF, MYD88, ARID5A, STAT5A, HIPK2, IRF1, RUNX2, TRIM21, F2R, CD38, MAP3K5, ZNF541, ATOH8, IL1A, IL1B, SNAI1, TRIM14, ATF3, HIVEP3, IRF9, TFEC, KLF4, TBX21, IFI16, PITX2, TLR3, BCL3, MAX, HOXB2, NPAS3, PIM1, HMGA2, SMARCD3, AFAP1L2, LITAF, EGF, NKX3-1, SBNO2, NFKBIZ, TRIM22, NLRC5, PLSCR1, STAT3, IRF7, BMP2, TLR4, PBX1, PROX1, SALL1, NR2F2, BACH1, CAND2…
GO:BP	GO:0042130	negative regulation of T cell proliferation	4.45776e-07	6.35088	72	14	BMP4, HLA-E, LGALS9, TNFRSF21, TNFRSF14, HLA-G, PDCD1LG2, CTLA4, CEBPB, CD274, BTN2A2, LGALS9C, IDO1, HLA-DRB1
GO:BP	GO:0002286	T cell activation involved in immune response	4.4826e-07	6.34847	122	18	RIPK2, SMAD7, LGALS9, SOCS3, TBX21, BCL3, BCL6, NFKBIZ, ICAM1, STAT3, ASCL2, IL12RB1, HLA-DMB, CEACAM1, CD74, MDK, HLA-DRB1, HLA-DRA
GO:BP	GO:1902680	positive regulation of RNA biosynthetic process	4.50049e-07	6.34674	1706	92	HES5, PML, BMP4, RBCK1, EGR2, RIPK2, GLIS3, MYRF, MYD88, ARID5A, STAT5A, HIPK2, IRF1, RUNX2, TRIM21, F2R, CD38, MAP3K5, ZNF541, ATOH8, IL1A, IL1B, SNAI1, TRIM14, ATF3, HIVEP3, IRF9, TFEC, KLF4, TBX21, IFI16, PITX2, TLR3, BCL3, MAX, HOXB2, NPAS3, PIM1, HMGA2, SMARCD3, AFAP1L2, LITAF, EGF, NKX3-1, SBNO2, NFKBIZ, TRIM22, NLRC5, PLSCR1, STAT3, IRF7, BMP2, TLR4, PBX1, PROX1, SALL1, NR2F2, BACH1, CAND2…
GO:BP	GO:0006796	phosphate-containing compound metabolic process	4.53327e-07	6.34359	2571	125	DMD, HES5, EPHB2, BMP4, ADM2, DDR2, CMPK2, FAM20A, CCL2, RIPK2, CDC14C, LIPG, PTK2B, ANGPT1, SULT2B1, TGFA, HAAO, SEMA4D, DDIT4, PTGS2, DGKG, SMAD7, ABCC6, CSF1, H6PD, HIPK2, DPYD, MVP, MAST3, CD38, MAP3K5, NUAK2, BDKRB2, IL1B, SOCS3, PTPRH, CADM1, PRKCQ, DLG3, SNX6, TNFRSF14, TLR3, P2RY6, SMPD3, AJUBA, SYNPO2, BANK1, NPFFR2, PIM1, HMGA2, RGS2, TESK2, FAS, HERC5, PDGFRA, EGF, IL12A, NKX3-1, PDE7B…
GO:BP	GO:0070664	negative regulation of leukocyte proliferation	4.53327e-07	6.34359	96	16	BMP4, HLA-E, LGALS9, TNFRSF21, TNFRSF14, HLA-G, BCL6, PDCD1LG2, CCL8, CTLA4, CEBPB, CD274, BTN2A2, LGALS9C, IDO1, HLA-DRB1
GO:BP	GO:0051050	positive regulation of transport	4.56421e-07	6.34063	844	56	DMD, EPHB2, CCL2, LIPG, ANGPT1, PTGS2, IL15RA, HLA-F, F2R, CD38, PTX3, IL1A, IL1B, SCN1B, P2RY6, SMPD3, EXPH5, IRS1, STAC, EGF, C4B, NKX3-1, AZIN2, ARHGEF5, B2M, IL15, FGF13, BMP2, PLA2G4A, TLR4, ATP1B1, CD14, TLR2, CACNA2D1, ANK3, PCSK1, PRRT2, GSTO1, ANO6, F2RL2, CAMK1D, CEBPB, ACSL5, P2RX7, TESC, CCL5, C2, CX3CL1, PCK2, CTSS, CXCL9, P2RX4, JAK2, CXCL11, HLA-DRB1, CXCL10
GO:BP	GO:0009653	anatomical structure morphogenesis	5.00065e-07	6.30097	2684	129	DMD, DKK3, HES5, EPHB2, PML, TNC, FST, BMP4, NTN4, ADM2, MOV10, CCL7, FAM20A, EGR2, RSPO3, SLC1A3, CCL2, KIF1A, PTK2B, ANGPT1, TGFA, SEMA4D, COL8A1, UNC93B1, PTGS2, SMAD7, KANK1, CSF1, HIPK2, RUNX2, LY6H, F2R, TNFSF13B, FLRT2, COL13A1, GDF15, ATOH8, IL1A, IL1B, SOCS3, SNAI1, TGM2, CD53, LAMB1, CBS, VLDLR, SCN1B, KLF4, PRKCQ, DLG3, CLUAP1, PITX2, ADAMTS1, TLR3, HPN, SMPD3, BCL3, HOXB2, AJUBA, PIM1…
GO:BP	GO:1901699	cellular response to nitrogen compound	5.11235e-07	6.29138	672	48	EPHB2, DDR2, SLC1A3, RIPK2, PTGS2, KANK1, STAT5A, LY6H, MAP3K5, GDF15, IL1B, SOCS3, TGM2, KLF4, PRKCQ, SNX6, TLR3, P2RY6, SMPD3, IRS1, PDGFRA, CPEB3, ICAM1, ITPR2, STAT3, TLR4, EPHA4, SIX1, CACNA2D1, RRAGD, IGFBP5, CASP4, CEBPB, CACNA1A, LPIN1, P2RX7, IFIT1, CEACAM1, CIITA, CFLAR, XRN1, HDAC9, PCK2, IFIH1, P2RX4, SOCS1, JAK2, STAT1
GO:BP	GO:0010243	response to organonitrogen compound	5.89947e-07	6.22919	964	61	EPHB2, DDR2, EGR2, SLC1A3, RIPK2, PTK2B, PTGS2, MYRF, KANK1, MYD88, STAT5A, GDF15, IL1A, IL1B, SOCS3, STC2, TGM2, CBS, KLF4, PRKCQ, SNX6, CARD9, P2RY6, SMPD3, IRS1, RGS2, PDGFRA, CPEB3, NFKBIZ, ICAM1, PANX1, MAN1A1, TNFSF10, NNMT, ITPR2, NT5E, STAT3, TLR4, EPHA4, SIX1, TLR2, CACNA2D1, RRAGD, PCSK1, IGFBP5, CASP4, CEBPB, CACNA1A, LPIN1, P2RX7, TXNIP, CEACAM1, CFLAR, XRN1, HDAC9, PCK2, P2RX4, STAT2…
GO:CC	GO:0005737	cytoplasm	4.84491e-17	16.3147	12345	473	DMD, EPHB2, PML, TNC, FST, HLA-A, BMP4, RND1, MOV10, AIM2, RBCK1, VWA1, CHAC1, SYNPO, IL32, SOD3, MT2A, CMPK2, CBLN3, FAM20A, EGR2, CCSAP, SLC1A3, APOBEC3D, A2M, GADD45B, BIRC3, RIPK2, KIF1A, AVIL, CDC14C, LIPG, DLK1, PTK2B, GRM4, SULT2B1, LSAMP, NRSN2, CBR1, TGFA, HAAO, DDIT4, ACKR4, COL8A1, GSTK1, MR1, UNC93B1, PTGS2, IL15RA, DGKG, FBXO44, SMAD7, DTNA, GRAMD1A, MYRF, RENBP, LGALS3BP, CMTR1, TAP…
GO:CC	GO:0098553	lumenal side of endoplasmic reticulum membrane	6.80284e-17	16.1673	25	16	HLA-A, HLA-B, HLA-F, HLA-E, HLA-G, HLA-C, HLA-DPB1, HLA-DPA1, CD74, TAPBP, HLA-DQA1, HLA-DQA2, HLA-DRB5, HLA-DQB2, HLA-DRB1, HLA-DRA
GO:BP	GO:0002827	positive regulation of T-helper 1 type immune response	6.14868e-07	6.21122	19	8	RIPK2, ARID5A, IL1R1, IL1B, TBX21, PLA2G4A, IL12RB1, HLA-DQB2
GO:CC	GO:0005576	extracellular region	7.70907e-17	16.113	4213	218	DKK3, FBLN5, EPHB2, TNC, FST, HLA-A, BMP4, NTN4, ADM2, MOV10, CCL7, VWA1, IL32, SOD3, CBLN3, FAM20A, RSPO3, CCL2, A2M, LIPG, DLK1, CNTNAP3, SCUBE1, TG, ANGPT1, SULT2B1, LSAMP, CBR1, TGFA, ADAMTS6, SEMA4D, COL8A1, GSTK1, MR1, IL15RA, RENBP, LGALS3BP, DYNLT1, ABCC6, CSF1, GOLM1, MVP, HLA-B, HLA-F, LY6H, PSMB8, HLA-E, LGALS9, LY6E, CNDP2, F2R, SERPING1, IL18BP, CD38, CA11, TNFSF13B, GGT1, SOD2, TNFR…
GO:BP	GO:0035456	response to interferon-beta	6.53454e-07	6.18478	34	10	AIM2, IRF1, IFI16, TLR3, PLSCR1, XAF1, BST2, IFITM1, OAS1, STAT1
GO:BP	GO:0032735	positive regulation of interleukin-12 production	6.76606e-07	6.16966	43	11	RIPK2, UNC93B1, IRF1, LGALS9, TLR3, HLA-G, TLR4, TLR2, MDK, IRF8, IDO1
GO:BP	GO:0006793	phosphorus metabolic process	7.74662e-07	6.11089	2596	125	DMD, HES5, EPHB2, BMP4, ADM2, DDR2, CMPK2, FAM20A, CCL2, RIPK2, CDC14C, LIPG, PTK2B, ANGPT1, SULT2B1, TGFA, HAAO, SEMA4D, DDIT4, PTGS2, DGKG, SMAD7, ABCC6, CSF1, H6PD, HIPK2, DPYD, MVP, MAST3, CD38, MAP3K5, NUAK2, BDKRB2, IL1B, SOCS3, PTPRH, CADM1, PRKCQ, DLG3, SNX6, TNFRSF14, TLR3, P2RY6, SMPD3, AJUBA, SYNPO2, BANK1, NPFFR2, PIM1, HMGA2, RGS2, TESK2, FAS, HERC5, PDGFRA, EGF, IL12A, NKX3-1, PDE7B…
GO:BP	GO:0043903	regulation of biological process involved in symbiotic interaction	7.85539e-07	6.10483	64	13	LGALS9, LY6E, TRIM21, PTX3, TRIM34, TRIM22, TRIM38, TRIM25, CD74, CIITA, TRIM26, IFITM1, HLA-DRB1
GO:BP	GO:0097530	granulocyte migration	8.3716e-07	6.07719	156	20	CCL7, CCL2, MYD88, CSF1, IL1R1, IL1A, IL1B, IL17RC, CXCL2, CCL8, CAMK1D, CCL5, CD74, THBS1, CX3CL1, MDK, SLAMF8, CXCL9, CXCL11, CXCL10
GO:BP	GO:0046640	regulation of alpha-beta T cell proliferation	8.68948e-07	6.06101	44	11	HLA-A, RIPK2, IRF1, HLA-E, LGALS9, PRKCQ, TNFRSF14, EBI3, CD274, LGALS9C, JAK2
GO:BP	GO:0045589	regulation of regulatory T cell differentiation	8.76854e-07	6.05707	35	10	IRF1, LGALS9, HLA-G, BCL6, CTLA4, BTN2A2, MDK, SOCS1, HLA-DRB1, HLA-DRA
GO:BP	GO:0030099	myeloid cell differentiation	8.80533e-07	6.05525	437	36	PML, BMP4, PTK2B, MYD88, CSF1, STAT5A, HIPK2, IFI16, TLR3, CASP10, BCL6, BATF2, SBNO2, B2M, IL15, STAT3, IRF7, BMP2, TLR4, TLR2, CEBPB, TESC, BATF3, IL31RA, CEACAM1, CD74, CFLAR, ADAR, UBD, IRF8, CDK6, SOCS1, JAK2, ISG15, STAT1, HLA-DRB1
GO:MF	GO:0005102	signaling receptor binding	3.80624e-16	15.4195	1501	116	DMD, DKK3, FBLN5, EPHB2, TNC, FST, HLA-A, BMP4, RND1, ADM2, CCL7, CHAC1, IL32, RSPO3, CCL2, A2M, RIPK2, TG, ANGPT1, TGFA, SEMA4D, MR1, UNC93B1, SMAD7, MYD88, CSF1, HLA-B, HLA-F, LY6H, BTN3A1, HLA-E, F2R, IL18BP, TNFSF13B, TAP2, BDKRB2, FLRT2, IL1R1, GDF15, IL1A, IL1B, STC2, PMCH, CADM1, DHH, SNX6, BTC, BANK1, NPFFR2, IRS1, SMARCD3, HLA-G, PDGFRA, EGF, IL17RC, IL12A, ICAM1, PANX1, TNFSF10, IL15, S…
GO:BP	GO:0043370	regulation of CD4-positive, alpha-beta T cell differentiation	8.85128e-07	6.05299	54	12	RIPK2, SMAD7, LGALS9, TBX21, BCL6, NFKBIZ, ASCL2, IL12RB1, RUNX3, SOCS1, HLA-DRB1, HLA-DRA
GO:CC	GO:0071944	cell periphery	5.12858e-16	15.29	6228	285	DMD, FBLN5, EPHB2, TNC, HLA-A, RND1, NTN4, DDR2, VWA1, RELL1, SYNPO, SOD3, SLC1A3, A2M, RIPK2, NKAIN2, CNTNAP3, SCUBE1, PTK2B, ANGPT1, GRM4, LSAMP, MCHR2, NRSN2, CACNG6, TGFA, ADAMTS6, SEMA4D, ACKR4, COL8A1, MR1, PTGS2, IL15RA, DGKG, SMAD7, DTNA, GRAMD1A, KCNT2, LGALS3BP, TAPBPL, KANK1, MYD88, ABCC6, CSF1, GOLM1, HLA-B, HLA-F, LY6H, BTN3A1, HLA-E, LGALS9, TNFRSF21, LY6E, F2R, SERPING1, CEACAM3, K…
GO:BP	GO:0006959	humoral immune response	9.58083e-07	6.0186	254	26	HLA-A, CCL2, A2M, HLA-E, TNFRSF21, SERPING1, IL1B, BCL3, C4B, CFH, CXCL2, C4BPB, EBI3, ST6GAL1, PSMB10, C1R, C2, WFDC3, CFHR3, CXCL9, IL7, C1S, CFB, CXCL11, HLA-DRB1, CXCL10
GO:BP	GO:0030595	leukocyte chemotaxis	9.58083e-07	6.0186	237	25	CCL7, CCL2, PTK2B, CSF1, LGALS9, IL1B, IL17RC, IL12A, ARHGEF5, HSD3B7, CXCL2, CCL8, CXCL16, ANO6, CAMK1D, CCL5, CD74, THBS1, CX3CL1, MDK, PTN, SLAMF8, CXCL9, CXCL11, CXCL10
GO:BP	GO:0030522	intracellular receptor signaling pathway	9.65508e-07	6.01524	362	32	PML, BIRC3, RIPK2, UNC93B1, MYD88, TLR3, NR3C2, PIM1, NKX3-1, ZC3HAV1, ALPK1, STAT3, IRF7, BMP2, TLR4, NR2F2, EIF2AK2, PPAP2A, OAS3, TRIM25, HNF4G, DHX58, SP100, RSAD2, IFIH1, OASL, GBP2, JAK2, GBP5, SLC15A3, OAS1, DDX60
GO:BP	GO:0002486	antigen processing and presentation of endogenous peptide antigen via MHC class I via ER pathway, TAP-independent	1.01386e-06	5.99402	14	7	HLA-A, HLA-B, HLA-F, HLA-E, HLA-G, HLA-C, MICB
GO:BP	GO:0048514	blood vessel morphogenesis	1.06919e-06	5.97095	625	45	EPHB2, PML, BMP4, ADM2, RSPO3, CCL2, PTK2B, ANGPT1, TGFA, COL8A1, PTGS2, SMAD7, HIPK2, IL1A, IL1B, KLF4, ADAMTS1, TLR3, HMGA2, TNFAIP2, HLA-G, PDGFRA, EGF, IL12A, STAT3, HPSE, PROX1, NRP2, NR2F2, ADRA2B, SIX1, PDGFA, RNF213, FZD5, TIPARP, CEACAM1, SP100, THBS1, CX3CL1, MDK, HDAC9, ERAP1, WARS, STAT1, CXCL10
GO:BP	GO:0002707	negative regulation of lymphocyte mediated immunity	1.08513e-06	5.96452	55	12	HLA-A, SMAD7, HLA-B, HLA-F, HLA-E, LGALS9, TBX21, HLA-G, BCL6, C4BPB, CEACAM1, SERPINB9
GO:BP	GO:0002768	immune response-regulating cell surface receptor signaling pathway	1.09667e-06	5.95992	327	30	HLA-A, RBCK1, RIPK2, MYD88, BTN3A1, TNFRSF21, CD38, PRKCQ, BANK1, NMI, HLA-G, NFKBIZ, FCHO1, PLSCR1, BTN3A2, CTLA4, TLR4, CYLD, LY96, CD14, TLR2, BTN2A2, HLA-DPB1, RNF31, CEACAM1, MICB, IFI35, OAS1, HLA-DRB1, GBP1
GO:BP	GO:0002704	negative regulation of leukocyte mediated immunity	1.12014e-06	5.95073	66	13	HLA-A, SMAD7, HLA-B, HLA-F, HLA-E, LGALS9, TBX21, HLA-G, BCL6, C4BPB, BST2, CEACAM1, SERPINB9
KEGG	KEGG:05162	Measles	1.15342e-06	5.93801	138	22	MYD88, STAT5A, IL1A, IL1B, IRF9, FAS, IL12A, STAT3, IRF7, TLR4, TLR2, EIF2AK2, OAS3, ADAR, MX2, IFIH1, OAS2, STAT2, CDK6, MX1, OAS1, STAT1
KEGG	KEGG:05133	Pertussis	1.26018e-06	5.89957	76	16	MYD88, IRF1, SERPING1, IL1A, IL1B, C4B, IL12A, TLR4, LY96, C4BPB, CD14, C1R, C2, IRF8, C1S, CASP1
GO:CC	GO:0098576	lumenal side of membrane	3.57251e-15	14.447	36	17	DMD, HLA-A, HLA-B, HLA-F, HLA-E, HLA-G, HLA-C, HLA-DPB1, HLA-DPA1, CD74, TAPBP, HLA-DQA1, HLA-DQA2, HLA-DRB5, HLA-DQB2, HLA-DRB1, HLA-DRA
GO:BP	GO:0045582	positive regulation of T cell differentiation	1.28775e-06	5.89017	117	17	RIPK2, LGALS9, SMARCD3, HLA-G, BCL6, NFKBIZ, RHOH, CYLD, BTN2A2, IL12RB1, CD74, MDK, IL7, RUNX3, SOCS1, HLA-DRB1, HLA-DRA
GO:BP	GO:0072359	circulatory system development	1.37676e-06	5.86114	1130	67	EPHB2, PML, BMP4, ADM2, EGR2, RSPO3, CCL2, SCUBE1, PTK2B, ANGPT1, TGFA, ADAMTS6, COL8A1, PTGS2, SMAD7, HIPK2, SOD2, FLRT2, IL1A, IL1B, SOCS3, SNAI1, KLF4, CLUAP1, PITX2, ADAMTS1, TLR3, PIM1, HMGA2, SMARCD3, RGS2, TNFAIP2, HLA-G, PDGFRA, EGF, ACTA2, IL12A, NKX3-1, STAT3, BMP2, HPSE, PROX1, SALL1, NRP2, NR2F2, ADRA2B, SIX1, POPDC2, PDGFA, RNF213, FZD5, NPY5R, NEBL, NPY1R, TIPARP, CEACAM1, SP100, RB…
GO:BP	GO:0060339	negative regulation of type I interferon-mediated signaling pathway	1.49276e-06	5.82601	21	8	SAMHD1, NLRC5, OAS3, USP18, ADAR, STAT2, ISG15, OAS1
GO:BP	GO:0048646	anatomical structure formation involved in morphogenesis	1.6175e-06	5.79116	1183	69	HES5, EPHB2, PML, BMP4, ADM2, FAM20A, EGR2, RSPO3, CCL2, PTK2B, ANGPT1, TGFA, COL8A1, PTGS2, HIPK2, TNFSF13B, GDF15, ATOH8, IL1A, IL1B, SNAI1, TGM2, CD53, LAMB1, KLF4, CLUAP1, ADAMTS1, TLR3, SMPD3, BCL3, PIM1, HMGA2, SMARCD3, TNFAIP2, HLA-G, PDGFRA, BCL6, EGF, IL12A, KIF26B, NKX3-1, SBNO2, STAT3, BMP2, HPSE, PROX1, SALL1, NRP2, ADRA2B, SIX1, TLR2, PDGFA, SPINT2, RNF213, FZD5, NEBL, CEACAM1, SP100…
GO:BP	GO:0052547	regulation of peptidase activity	1.64501e-06	5.78383	244	25	AIM2, BIRC3, RIPK2, PSMB8, LGALS9, F2R, MAP3K5, KLF4, IFI16, CARD9, LAMP3, FAS, NKX3-1, TNFSF10, STAT3, EPHA4, PSMA3, PMAIP1, SERPINB9, THBS1, IFI6, CARD16, PSMB9, JAK2, CASP1
GO:BP	GO:0002429	immune response-activating cell surface receptor signaling pathway	1.92619e-06	5.7153	299	28	HLA-A, RBCK1, RIPK2, MYD88, BTN3A1, TNFRSF21, CD38, BANK1, NMI, NFKBIZ, FCHO1, PLSCR1, BTN3A2, CTLA4, TLR4, CYLD, LY96, CD14, TLR2, BTN2A2, HLA-DPB1, RNF31, CEACAM1, MICB, IFI35, OAS1, HLA-DRB1, GBP1
GO:CC	GO:0005615	extracellular space	7.30494e-15	14.1364	3303	178	DKK3, FBLN5, TNC, FST, HLA-A, BMP4, MOV10, CCL7, VWA1, IL32, SOD3, CBLN3, FAM20A, CCL2, A2M, LIPG, DLK1, SCUBE1, TG, ANGPT1, SULT2B1, CBR1, TGFA, SEMA4D, COL8A1, GSTK1, MR1, RENBP, LGALS3BP, CSF1, GOLM1, MVP, HLA-B, HLA-F, PSMB8, HLA-E, LGALS9, CNDP2, SERPING1, IL18BP, CD38, TNFSF13B, GGT1, SOD2, TNFRSF6B, FLRT2, COL13A1, PTX3, CLIC5, GDF15, IL1A, IL1B, GGTLC2, STC2, IGFBP7, TGM2, CD53, DNPEP, CT…
GO:BP	GO:0060761	negative regulation of response to cytokine stimulus	1.94635e-06	5.71078	81	14	KLF4, SAMHD1, NLRC5, CYLD, PARP14, PELI3, OAS3, CCL5, USP18, ADAR, STAT2, CARD16, ISG15, OAS1
GO:BP	GO:0070227	lymphocyte apoptotic process	1.94635e-06	5.71078	81	14	BMP4, LGALS9, TNFRSF21, PRKCQ, BCL3, FAS, BCL6, NFKBIZ, TSC22D3, CD274, P2RX7, CCL5, CD74, IDO1
GO:BP	GO:0002724	regulation of T cell cytokine production	1.98144e-06	5.70302	38	10	HLA-A, SMAD7, ARID5A, HLA-F, IL1R1, IL1B, TBX21, B2M, FZD5, RSAD2
GO:BP	GO:0002369	T cell cytokine production	1.98144e-06	5.70302	38	10	HLA-A, SMAD7, ARID5A, HLA-F, IL1R1, IL1B, TBX21, B2M, FZD5, RSAD2
GO:BP	GO:0009892	negative regulation of metabolic process	2.10603e-06	5.67653	3455	154	DMD, DKK3, NFE2L3, HES5, EPHB2, PML, FST, BMP4, MOV10, CHAC1, APOBEC3D, ANGPT1, GLIS3, SEMA4D, DDIT4, SMAD7, MYD88, ARID5A, HIPK2, ZNFX1, IRF1, RUNX2, MVP, HLA-F, LGALS9, TNFRSF21, TRIM21, CD38, BDKRB2, PTX3, IL10RA, ZNF541, ATOH8, IL1B, SOCS3, SNAI1, STC2, APOBEC3F, APOBEC3C, ATF3, TFEC, KLF4, SLFN11, CADM1, TBX21, IFI16, NEAT1, SNX6, PITX2, SMPD3, BCL3, MAX, RMI2, AJUBA, BANK1, LAMP3, ERI1, HMG…
GO:BP	GO:0042270	protection from natural killer cell mediated cytotoxicity	2.25105e-06	5.64761	6	5	HLA-A, HLA-B, HLA-E, HLA-G, SERPINB9
GO:BP	GO:0060326	cell chemotaxis	2.28127e-06	5.64182	320	29	CCL7, CCL2, PTK2B, ACKR4, CSF1, LGALS9, IL1B, PRKCQ, PDGFRA, IL17RC, IL12A, ARHGEF5, HSD3B7, CXCL2, CCL8, CXCL16, ANO6, CAMK1D, CCL5, CD74, THBS1, CX3CL1, MDK, PTN, SLAMF8, CXCL9, P2RX4, CXCL11, CXCL10
GO:CC	GO:0009986	cell surface	3.2994e-14	13.4816	903	75	DMD, EPHB2, HLA-A, SLC1A3, LIPG, SCUBE1, TGFA, ACKR4, MR1, IL15RA, MYD88, HLA-B, HLA-F, BTN3A1, HLA-E, F2R, CEACAM3, GJD3, CD38, MAP3K5, IL1R1, IL1A, CD53, TNFRSF14, HPN, LAMP3, FAS, HLA-G, PDGFRA, IL17RC, PDCD1LG2, ICAM1, B2M, HLA-C, NT5E, SMIM1, BTN3A2, CTLA4, BMP2, TLR4, EPHA4, ADRA2B, CD14, TLR2, EBI3, PDGFA, ANK3, ANO6, CD274, VAMP5, BTN2A2, P2RX7, BST2, HLA-DPB1, HLA-DPA1, HLA-DMA, ITGA11, …
GO:BP	GO:0030278	regulation of ossification	2.3305e-06	5.63255	122	17	BMP4, DDR2, EGR2, PTK2B, SMAD7, CSF1, RUNX2, KREMEN1, GPM6B, BMP2, PBX1, ANO6, P2RX7, SRGN, MDK, PTN, ISG15
GO:BP	GO:0032653	regulation of interleukin-10 production	2.37527e-06	5.62429	59	12	LGALS9, TNFRSF21, BCL3, PDCD1LG2, STAT3, TLR4, RBM47, TLR2, CD274, IDO1, ISG15, HLA-DRB1
GO:BP	GO:0032613	interleukin-10 production	2.37527e-06	5.62429	59	12	LGALS9, TNFRSF21, BCL3, PDCD1LG2, STAT3, TLR4, RBM47, TLR2, CD274, IDO1, ISG15, HLA-DRB1
GO:BP	GO:0001525	angiogenesis	2.41339e-06	5.61737	538	40	EPHB2, PML, BMP4, ADM2, RSPO3, CCL2, PTK2B, ANGPT1, TGFA, COL8A1, PTGS2, HIPK2, IL1A, IL1B, KLF4, ADAMTS1, TLR3, HMGA2, TNFAIP2, HLA-G, PDGFRA, EGF, IL12A, STAT3, HPSE, NRP2, ADRA2B, PDGFA, RNF213, FZD5, CEACAM1, SP100, THBS1, CX3CL1, MDK, HDAC9, ERAP1, WARS, STAT1, CXCL10
GO:CC	GO:0098552	side of membrane	6.44177e-14	13.191	721	65	DMD, HLA-A, SCUBE1, LSAMP, ACKR4, MR1, DTNA, MYD88, HLA-B, HLA-F, LY6H, BTN3A1, HLA-E, LY6E, MAP3K5, IL1R1, SOCS3, LYPD5, TNFRSF14, RGS2, FAS, NTNG2, STAC, HLA-G, LITAF, PDGFRA, PDCD1LG2, ICAM1, B2M, HLA-C, NT5E, BTN3A2, CTLA4, TLR4, CYLD, CD14, EBI3, CD274, BTN2A2, P2RX7, BST2, HLA-DPB1, HLA-DPA1, ITGA11, IL12RB1, LY75, IL31RA, MDGA1, MMP25, RNF31, CD74, THBS1, TAPBP, HLA-DQA1, CXCL9, HLA-DQA2, …
GO:BP	GO:2001141	regulation of RNA biosynthetic process	2.44549e-06	5.61163	3464	154	DMD, DKK3, NFE2L3, HES5, PML, FST, BMP4, IKZF2, AIM2, DDR2, RBCK1, EGR2, APOBEC3D, RIPK2, GLIS3, SEMA4D, SMAD7, MYRF, MYD88, ARID5A, STAT5A, HIPK2, IRF1, RUNX2, LGALS9, TRIM21, F2R, CD38, MAP3K5, SOD2, ZNF541, ATOH8, IL1A, IL1B, SNAI1, APOBEC3F, APOBEC3C, TRIM14, ATF3, HIVEP3, IRF9, TSHZ2, TFEC, KLF4, PRKCQ, TBX21, IFI16, SNX6, CARD9, PITX2, TLR3, NR3C2, BCL3, MAX, HOXB2, NPAS3, RHEBL1, AJUBA, PI…
GO:BP	GO:1904407	positive regulation of nitric oxide metabolic process	2.53254e-06	5.59644	39	10	PTK2B, PTGS2, SOD2, PTX3, IL1B, KLF4, TLR4, TMEM106A, P2RX4, JAK2
GO:BP	GO:0045066	regulatory T cell differentiation	2.53254e-06	5.59644	39	10	IRF1, LGALS9, HLA-G, BCL6, CTLA4, BTN2A2, MDK, SOCS1, HLA-DRB1, HLA-DRA
GO:BP	GO:0009888	tissue development	2.53532e-06	5.59597	2010	101	DMD, HES5, PML, TNC, FST, BMP4, NTN4, DDR2, FAM20A, EGR2, RSPO3, SCUBE1, PTK2B, SULT2B1, CBR1, SEMA4D, COL8A1, GSTK1, PTGS2, SMAD7, MYD88, ARID5A, CSF1, RUNX2, ATOH8, IL1A, IL1B, SOCS3, SNAI1, STC2, TGM2, ATF3, HIVEP3, LAMB1, CBS, KLF4, DLG3, CLUAP1, PITX2, HPN, SMPD3, HOXB2, EXPH5, AJUBA, PIM1, HMGA2, RGS2, PDGFRA, MATN3, EGF, GPM6B, ACTA2, KIF26B, NKX3-1, SBNO2, NFKBIZ, UGCG, ICAM1, CHRDL2, BMP…
GO:CC	GO:0005886	plasma membrane	2.38133e-13	12.6232	5742	259	DMD, EPHB2, HLA-A, RND1, NTN4, DDR2, RELL1, SYNPO, SLC1A3, RIPK2, NKAIN2, CNTNAP3, SCUBE1, PTK2B, ANGPT1, GRM4, LSAMP, MCHR2, NRSN2, CACNG6, TGFA, SEMA4D, ACKR4, MR1, PTGS2, IL15RA, DGKG, SMAD7, DTNA, GRAMD1A, KCNT2, TAPBPL, KANK1, MYD88, ABCC6, CSF1, GOLM1, HLA-B, HLA-F, LY6H, BTN3A1, HLA-E, TNFRSF21, LY6E, F2R, CEACAM3, KREMEN1, GJD3, CD38, ASIC4, CA11, TNFSF13B, MAP3K5, GGT1, BDKRB2, FLRT2, CO…
GO:BP	GO:0010605	negative regulation of macromolecule metabolic process	2.54565e-06	5.5942	3240	146	DMD, DKK3, NFE2L3, HES5, EPHB2, PML, FST, BMP4, MOV10, CHAC1, APOBEC3D, ANGPT1, GLIS3, SEMA4D, SMAD7, MYD88, ARID5A, HIPK2, ZNFX1, IRF1, RUNX2, MVP, HLA-F, LGALS9, TNFRSF21, TRIM21, CD38, BDKRB2, PTX3, ZNF541, ATOH8, IL1B, SOCS3, SNAI1, STC2, APOBEC3F, APOBEC3C, ATF3, TFEC, KLF4, SLFN11, CADM1, TBX21, IFI16, NEAT1, SNX6, PITX2, SMPD3, BCL3, MAX, RMI2, AJUBA, BANK1, LAMP3, ERI1, HMGA2, RGS2, TRIM2…
GO:BP	GO:0032722	positive regulation of chemokine production	2.62455e-06	5.58095	71	13	RIPK2, MYD88, LGALS9, IL1B, CARD9, TLR3, TLR4, TLR2, EIF2AK2, OAS3, CD74, IL7, OAS1
GO:BP	GO:1902679	negative regulation of RNA biosynthetic process	2.63946e-06	5.57849	1347	75	DKK3, NFE2L3, HES5, PML, FST, BMP4, APOBEC3D, GLIS3, SEMA4D, SMAD7, ARID5A, HIPK2, IRF1, RUNX2, CD38, ZNF541, ATOH8, SNAI1, APOBEC3F, APOBEC3C, ATF3, TFEC, KLF4, TBX21, IFI16, SNX6, PITX2, BCL3, MAX, AJUBA, HMGA2, N4BP2L2, BCL6, CPEB3, NKX3-1, SBNO2, TRIM22, MUC1, STAT3, IRF7, BMP2, PROX1, SALL1, RUNX1T1, LIMD1, SFMBT2, NR2F2, BACH1, ZMYND15, SIX1, HOXB4, ASCL2, JDP2, ZNF608, PARP14, TLE4, RFX5, …
GO:BP	GO:0045581	negative regulation of T cell differentiation	2.63946e-06	5.57849	49	11	BMP4, SMAD7, IRF1, TBX21, BCL6, CTLA4, ASCL2, CD74, MDK, RUNX3, SOCS1
GO:BP	GO:1902106	negative regulation of leukocyte differentiation	2.86793e-06	5.54243	110	16	BMP4, SMAD7, IRF1, TBX21, TLR3, HLA-G, BCL6, CTLA4, TLR4, ASCL2, CEACAM1, CD74, MDK, RUNX3, CDK6, SOCS1
GO:BP	GO:0009887	animal organ morphogenesis	2.86793e-06	5.54243	1035	62	HES5, EPHB2, PML, TNC, FST, BMP4, NTN4, FAM20A, CCL2, TGFA, COL8A1, SMAD7, CSF1, HIPK2, RUNX2, LY6H, FLRT2, COL13A1, SNAI1, TGM2, LAMB1, CBS, CLUAP1, PITX2, ADAMTS1, HPN, SMPD3, HOXB2, PIM1, SMARCD3, PDGFRA, ACTA2, KIF26B, NKX3-1, STAT3, BMP2, PBX1, PROX1, SALL1, NRP2, ACP5, SOX5, SIX1, HOXB4, PDGFA, IGFBP5, CEBPB, P2RX7, FZD5, NPY5R, NPY1R, TIPARP, LRIG3, CEACAM1, RBM20, CFLAR, MDK, PTN, CHST11,…
GO:BP	GO:0001911	negative regulation of leukocyte mediated cytotoxicity	3.21387e-06	5.49297	23	8	HLA-A, HLA-B, HLA-F, HLA-E, LGALS9, HLA-G, CEACAM1, SERPINB9
GO:BP	GO:0046632	alpha-beta T cell differentiation	3.22138e-06	5.49196	125	17	RIPK2, SMAD7, IRF1, LGALS9, SOCS3, TBX21, BCL3, BCL6, NFKBIZ, STAT3, ASCL2, IL12RB1, RSAD2, RUNX3, SOCS1, HLA-DRB1, HLA-DRA
GO:BP	GO:0006810	transport	3.22667e-06	5.49125	4350	184	DMD, FBLN5, EPHB2, PML, BMP4, EGR2, SLC1A3, CCL2, KIF1A, NKAIN2, LIPG, PTK2B, TG, ANGPT1, GRM4, CACNG6, ACKR4, UNC93B1, PTGS2, IL15RA, GRAMD1A, KCNT2, LGALS3BP, MYD88, DYNLT1, ABCC6, PLEKHF1, STAT5A, MVP, HLA-F, LGALS9, F2R, GJD3, CD38, ASIC4, TAP2, NEURL3, BDKRB2, SLC6A6, PTX3, IL10RA, CLIC5, IL1A, IL1B, STC2, TGM2, MRC2, ANO4, CACHD1, STOM, MYOF, SLC6A9, VLDLR, SCN1B, CNNM1, RHOBTB1, CLUAP1, NE…
GO:BP	GO:2001236	regulation of extrinsic apoptotic signaling pathway	3.33567e-06	5.47682	155	19	PML, BMP4, RBCK1, IL1A, IL1B, ATF3, ICAM1, TNFSF10, TLR4, CYLD, PELI3, ACSL5, PMAIP1, SP100, THBS1, CFLAR, CX3CL1, IFI6, IL7
GO:BP	GO:0006935	chemotaxis	3.34461e-06	5.47565	463	36	BMP4, CCL7, CCL2, PTK2B, ANGPT1, SEMA4D, ACKR4, CSF1, LGALS9, FLRT2, IL1B, PRKCQ, PDGFRA, IL17RC, IL12A, ARHGEF5, HSD3B7, CXCL2, CCL8, NRP2, PDGFA, CXCL16, ANO6, ST6GAL1, CAMK1D, CCL5, CD74, THBS1, CX3CL1, MDK, PTN, SLAMF8, CXCL9, P2RX4, CXCL11, CXCL10
GO:CC	GO:0012507	ER to Golgi transport vesicle membrane	2.45859e-12	11.6093	59	18	HLA-A, TGFA, HLA-B, HLA-F, HLA-E, HLA-G, STX17, B2M, HLA-C, HLA-DPB1, HLA-DPA1, CD74, HLA-DQA1, HLA-DQA2, HLA-DRB5, HLA-DQB2, HLA-DRB1, HLA-DRA
GO:BP	GO:0097529	myeloid leukocyte migration	3.44464e-06	5.46286	237	24	CCL7, CCL2, PTK2B, MYD88, CSF1, IL1R1, IL1A, IL1B, IL17RC, ARHGEF5, CXCL2, CCL8, ANO6, CAMK1D, CCL5, CD74, THBS1, CX3CL1, MDK, SLAMF8, CXCL9, P2RX4, CXCL11, CXCL10
GO:BP	GO:1902107	positive regulation of leukocyte differentiation	3.46594e-06	5.46018	187	21	RIPK2, IL15RA, CSF1, LGALS9, SMARCD3, HLA-G, BCL6, NFKBIZ, IL15, RHOH, CYLD, BTN2A2, TESC, IL12RB1, CD74, MDK, IL7, RUNX3, SOCS1, HLA-DRB1, HLA-DRA
GO:BP	GO:1903708	positive regulation of hemopoiesis	3.46594e-06	5.46018	187	21	RIPK2, IL15RA, CSF1, LGALS9, SMARCD3, HLA-G, BCL6, NFKBIZ, IL15, RHOH, CYLD, BTN2A2, TESC, IL12RB1, CD74, MDK, IL7, RUNX3, SOCS1, HLA-DRB1, HLA-DRA
GO:BP	GO:0071495	cellular response to endogenous stimulus	3.46594e-06	5.46018	1432	78	DMD, DKK3, HES5, EPHB2, PML, TNC, FST, BMP4, DDR2, SLC1A3, CCL2, RIPK2, DDIT4, PTGS2, SMAD7, KANK1, ARID5A, STAT5A, HIPK2, RUNX2, FLRT2, GDF15, IL1B, SOCS3, IGFBP7, TGM2, KLF4, PRKCQ, SNX6, NR3C2, P2RY6, SMPD3, NPFFR2, IRS1, PDGFRA, CPEB3, ACTA2, IL12A, NKX3-1, NFKBIZ, UGCG, ICAM1, ITPR2, STAT3, CHRDL2, BMP2, TLR4, EPHA4, NRP2, SOX5, SIX1, CACNA2D1, FAM107A, RRAGD, BAMBI, SPINT2, PPAP2A, IGFBP5, …
GO:BP	GO:0045935	positive regulation of nucleobase-containing compound metabolic process	3.53022e-06	5.4522	2052	102	HES5, PML, BMP4, MOV10, RBCK1, EGR2, RIPK2, PTK2B, GLIS3, MYRF, MYD88, ARID5A, STAT5A, HIPK2, IRF1, RUNX2, TRIM21, F2R, CD38, MAP3K5, ZNF541, ATOH8, IL1A, IL1B, SNAI1, TRIM14, ATF3, HIVEP3, IRF9, TFEC, KLF4, PRKCQ, TBX21, IFI16, NEAT1, PITX2, TLR3, BCL3, MAX, HOXB2, NPAS3, PIM1, HMGA2, SMARCD3, AFAP1L2, LITAF, EGF, CPEB3, NKX3-1, SBNO2, ZC3HAV1, NFKBIZ, TRIM22, NLRC5, PLSCR1, STAT3, IRF7, SMCHD1,…
GO:BP	GO:0042330	taxis	3.66448e-06	5.43599	465	36	BMP4, CCL7, CCL2, PTK2B, ANGPT1, SEMA4D, ACKR4, CSF1, LGALS9, FLRT2, IL1B, PRKCQ, PDGFRA, IL17RC, IL12A, ARHGEF5, HSD3B7, CXCL2, CCL8, NRP2, PDGFA, CXCL16, ANO6, ST6GAL1, CAMK1D, CCL5, CD74, THBS1, CX3CL1, MDK, PTN, SLAMF8, CXCL9, P2RX4, CXCL11, CXCL10
GO:BP	GO:0002274	myeloid leukocyte activation	3.66636e-06	5.43577	238	24	MYD88, CSF1, LGALS9, TLR3, NMI, BATF2, SBNO2, IL15, RHOH, PLSCR1, PLA2G4A, TLR4, TLR2, TMEM106A, TMEM229B, BATF3, CCL5, IL31RA, CD74, THBS1, CX3CL1, UBD, JAK2, IFI35
GO:BP	GO:0002573	myeloid leukocyte differentiation	3.66636e-06	5.43577	238	24	BMP4, MYD88, CSF1, STAT5A, IFI16, TLR3, CASP10, BATF2, SBNO2, IL15, IRF7, BMP2, TLR4, TLR2, CEBPB, TESC, BATF3, IL31RA, CEACAM1, CD74, UBD, CDK6, SOCS1, HLA-DRB1
GO:BP	GO:0045934	negative regulation of nucleobase-containing compound metabolic process	3.85917e-06	5.41351	1588	84	DKK3, NFE2L3, HES5, PML, FST, BMP4, APOBEC3D, GLIS3, SEMA4D, DDIT4, SMAD7, MYD88, ARID5A, HIPK2, IRF1, RUNX2, CD38, ZNF541, ATOH8, SNAI1, APOBEC3F, APOBEC3C, ATF3, TFEC, KLF4, SLFN11, TBX21, IFI16, SNX6, PITX2, BCL3, MAX, RMI2, AJUBA, HMGA2, N4BP2L2, BCL6, CPEB3, NKX3-1, SBNO2, TRIM22, MUC1, STAT3, IRF7, SMCHD1, BMP2, PROX1, SALL1, RUNX1T1, LIMD1, SFMBT2, NR2F2, RBM47, BACH1, ZMYND15, SIX1, HOXB4…
GO:BP	GO:0034762	regulation of transmembrane transport	3.87222e-06	5.41204	446	35	DMD, EPHB2, PML, CCL2, PTK2B, CACNG6, F2R, IL1B, STOM, SLC6A9, SCN1B, ENST00000441159, P2RY6, PIM1, IRS1, RGS2, STAC, AZIN2, FGF13, ATP1B1, CACNA2D1, ANK3, GSTO1, ANO6, ACSL5, P2RX7, TESC, THBS1, CX3CL1, CLIC2, CTSS, CXCL9, P2RX4, CXCL11, CXCL10
GO:BP	GO:0140374	antiviral innate immune response	3.92165e-06	5.40653	51	11	IFIT2, EIF2AK2, IFIT3, IFIT1, TRIM25, DHX58, USP18, IFIH1, MX1, OAS1, CXCL10
GO:BP	GO:0051093	negative regulation of developmental process	3.94683e-06	5.40375	928	57	DMD, HES5, EPHB2, PML, FST, BMP4, PTK2B, SEMA4D, SMAD7, KANK1, DYNLT1, IRF1, KREMEN1, SOD2, GDF15, IL1A, IL1B, SNAI1, STC2, KLF4, TBX21, ADAMTS1, TLR3, HPN, RGS2, HLA-G, N4BP2L2, BCL6, NKX3-1, B2M, FGF13, STAT3, CTLA4, BMP2, TLR4, PBX1, PROX1, EPHA4, RUNX1T1, LIMD1, TLR2, ASCL2, JDP2, BAMBI, IGFBP5, SRGN, CEACAM1, CD74, THBS1, CFLAR, MDK, PTN, RUNX3, CDK6, SOCS1, STAT1, CXCL10
GO:BP	GO:0002825	regulation of T-helper 1 type immune response	4.21474e-06	5.37523	32	9	RIPK2, ARID5A, IL1R1, IL1B, TBX21, PLA2G4A, ASCL2, IL12RB1, HLA-DQB2
GO:BP	GO:0007169	transmembrane receptor protein tyrosine kinase signaling pathway	4.40831e-06	5.35573	616	43	EPHB2, DDR2, PTK2B, ANGPT1, TGFA, DDIT4, KANK1, CSF1, STAT5A, RUNX2, MVP, BDKRB2, FLRT2, GDF15, IL1B, SOCS3, CADM1, PRKCQ, SNX6, SMPD3, BTC, IRS1, AFAP1L2, PDGFRA, EGF, IL12A, NKX3-1, STAT3, BMP2, EPHA4, NRP2, PDGFA, RHBDF2, IGFBP5, IL31RA, TIPARP, TXNIP, CEACAM1, THBS1, CD7, IFI6, SOCS1, JAK2
GO:BP	GO:2000116	regulation of cysteine-type endopeptidase activity	4.46773e-06	5.34991	174	20	AIM2, BIRC3, RIPK2, LGALS9, F2R, MAP3K5, KLF4, IFI16, CARD9, LAMP3, FAS, NKX3-1, TNFSF10, PMAIP1, THBS1, IFI6, CARD16, PSMB9, JAK2, CASP1
GO:BP	GO:0072575	epithelial cell proliferation involved in liver morphogenesis	4.46773e-06	5.34991	24	8	TGFA, HPN, PROX1, CEBPB, CEACAM1, CFLAR, MDK, PTN
GO:BP	GO:0072574	hepatocyte proliferation	4.46773e-06	5.34991	24	8	TGFA, HPN, PROX1, CEBPB, CEACAM1, CFLAR, MDK, PTN
GO:BP	GO:0050672	negative regulation of lymphocyte proliferation	4.46773e-06	5.34991	87	14	BMP4, HLA-E, LGALS9, TNFRSF21, TNFRSF14, HLA-G, PDCD1LG2, CTLA4, CEBPB, CD274, BTN2A2, LGALS9C, IDO1, HLA-DRB1
GO:BP	GO:0002294	CD4-positive, alpha-beta T cell differentiation involved in immune response	4.80824e-06	5.31801	75	13	RIPK2, SMAD7, LGALS9, SOCS3, TBX21, BCL3, BCL6, NFKBIZ, STAT3, ASCL2, IL12RB1, HLA-DRB1, HLA-DRA
GO:BP	GO:1990266	neutrophil migration	4.84126e-06	5.31504	129	17	CCL7, CCL2, MYD88, IL1R1, IL1A, IL1B, CXCL2, CCL8, CAMK1D, CCL5, CD74, CX3CL1, MDK, SLAMF8, CXCL9, CXCL11, CXCL10
GO:BP	GO:0022612	gland morphogenesis	4.84126e-06	5.31504	129	17	PML, TNC, BMP4, NTN4, TGFA, CSF1, TGM2, HPN, NKX3-1, PROX1, PDGFA, IGFBP5, CEBPB, CEACAM1, CFLAR, MDK, PTN
KEGG	KEGG:05168	Herpes simplex virus 1 infection	4.90349e-06	5.30949	506	47	PML, HLA-A, CCL2, BIRC3, MYD88, HLA-B, HLA-F, HLA-E, TAP2, IL1B, SOCS3, IRF9, CARD9, TNFRSF14, TLR3, FAS, HLA-G, IL12A, B2M, HLA-C, IRF7, TLR2, EIF2AK2, OAS3, BST2, HLA-DPB1, HLA-DPA1, HLA-DMA, CCL5, HLA-DMB, HLA-DQB1, SP100, CD74, TAPBP, HLA-DOB, IFIH1, HLA-DQA2, OAS2, HLA-DRB5, STAT2, TAP1, JAK2, HLA-DOA, OAS1, STAT1, HLA-DRB1, HLA-DRA
GO:BP	GO:0043269	regulation of monoatomic ion transport	4.91449e-06	5.30852	451	35	DMD, EPHB2, PML, CCL2, NKAIN2, PTK2B, CACNG6, PTGS2, F2R, STC2, STOM, SLC6A9, SCN1B, ENST00000441159, P2RY6, STAC, EGF, B2M, FGF13, ATP1B1, NKAIN1, CACNA2D1, ANK3, GSTO1, ANO6, P2RX7, TESC, CCL5, CX3CL1, CLIC2, CTSS, CXCL9, P2RX4, CXCL11, CXCL10
GO:BP	GO:1903707	negative regulation of hemopoiesis	5.03052e-06	5.29839	115	16	BMP4, SMAD7, IRF1, TBX21, TLR3, HLA-G, BCL6, CTLA4, TLR4, ASCL2, CEACAM1, CD74, MDK, RUNX3, CDK6, SOCS1
GO:BP	GO:0032945	negative regulation of mononuclear cell proliferation	5.07053e-06	5.29495	88	14	BMP4, HLA-E, LGALS9, TNFRSF21, TNFRSF14, HLA-G, PDCD1LG2, CTLA4, CEBPB, CD274, BTN2A2, LGALS9C, IDO1, HLA-DRB1
GO:BP	GO:0010721	negative regulation of cell development	5.31703e-06	5.27433	279	26	HES5, EPHB2, BMP4, SEMA4D, SMAD7, DYNLT1, IRF1, IL1A, IL1B, TBX21, TLR3, HLA-G, BCL6, B2M, FGF13, CTLA4, TLR4, PROX1, ASCL2, CEACAM1, CD74, MDK, PTN, RUNX3, CDK6, SOCS1
GO:BP	GO:0043270	positive regulation of monoatomic ion transport	5.31832e-06	5.27423	209	22	DMD, EPHB2, CCL2, F2R, SCN1B, P2RY6, STAC, FGF13, ATP1B1, CACNA2D1, ANK3, GSTO1, ANO6, P2RX7, TESC, CCL5, CX3CL1, CTSS, CXCL9, P2RX4, CXCL11, CXCL10
GO:BP	GO:0036211	protein modification process	5.41034e-06	5.26678	3031	137	DMD, HES5, EPHB2, PML, BMP4, ADM2, DDR2, RBCK1, FAM20A, EGR2, CCL2, BIRC3, RIPK2, CDC14C, PTK2B, ANGPT1, TGFA, SEMA4D, PTGS2, SMAD7, ARID5A, CSF1, HIPK2, MVP, FBXO6, PARP12, MAST3, TRIM21, UBA7, UBE2L6, MAP3K5, NEURL3, NUAK2, BDKRB2, IL1B, SOCS3, PTPRH, TGM2, SPSB1, TRIM14, CADM1, PRKCQ, DLG3, SNX6, TNFRSF14, TLR3, SMPD3, PARP11, SYNPO2, BANK1, NPFFR2, PIM1, HMGA2, FKBP11, RGS2, TESK2, FAS, TRIM2…
GO:BP	GO:0009611	response to wounding	5.41224e-06	5.26662	557	40	EPHB2, TNC, DDR2, SLC1A3, SCUBE1, DGKG, KANK1, F2R, SERPING1, KREMEN1, SOD2, IL1A, MYOF, KLF4, PRKCQ, TLR3, AJUBA, PDGFRA, NFKBIZ, PLSCR1, STAT3, PLA2G4A, TLR4, HPSE, EPHA4, ADRA2B, C4BPB, PDGFA, PCSK1, ANO6, F2RL2, CEACAM1, THBS1, CFLAR, CX3CL1, MDK, PTN, INSL3, P2RX4, JAK2
GO:BP	GO:0002287	alpha-beta T cell activation involved in immune response	5.49856e-06	5.25975	76	13	RIPK2, SMAD7, LGALS9, SOCS3, TBX21, BCL3, BCL6, NFKBIZ, STAT3, ASCL2, IL12RB1, HLA-DRB1, HLA-DRA
GO:BP	GO:0002293	alpha-beta T cell differentiation involved in immune response	5.49856e-06	5.25975	76	13	RIPK2, SMAD7, LGALS9, SOCS3, TBX21, BCL3, BCL6, NFKBIZ, STAT3, ASCL2, IL12RB1, HLA-DRB1, HLA-DRA
GO:BP	GO:0046209	nitric oxide metabolic process	5.49856e-06	5.25975	76	13	PTK2B, PTGS2, SOD2, PTX3, IL1B, KLF4, GCH1, TLR4, ACP5, TLR2, TMEM106A, P2RX4, JAK2
GO:BP	GO:0002285	lymphocyte activation involved in immune response	6.17729e-06	5.2092	211	22	RIPK2, PTK2B, SMAD7, HLA-F, LGALS9, SOCS3, TBX21, BCL3, BCL6, NFKBIZ, ICAM1, STAT3, TLR4, ASCL2, IL12RB1, HLA-DMB, CEACAM1, CD74, MDK, IRF8, HLA-DRB1, HLA-DRA
GO:CC	GO:0031982	vesicle	7.41409e-11	10.1299	4004	190	DMD, FBLN5, PML, HLA-A, VWA1, SOD3, FAM20A, SLC1A3, A2M, RIPK2, KIF1A, LIPG, ANGPT1, GRM4, SULT2B1, NRSN2, CBR1, TGFA, ACKR4, GSTK1, MR1, UNC93B1, IL15RA, GRAMD1A, RENBP, LGALS3BP, MYD88, DYNLT1, PLEKHF1, MVP, HLA-B, HLA-F, PSMB8, HLA-E, TRIM21, CNDP2, F2R, SERPING1, CEACAM3, IL18BP, CD38, GGT1, TAP2, SOD2, NEURL3, BDKRB2, FLRT2, PTX3, CLIC5, GDF15, IL1B, GGTLC2, IGFBP7, TGM2, CD53, TRIM14, STOM,…
GO:CC	GO:0012505	endomembrane system	7.41409e-11	10.1299	4777	217	DMD, PML, TNC, HLA-A, BMP4, VWA1, CHAC1, SYNPO, SOD3, CBLN3, FAM20A, A2M, RIPK2, KIF1A, CDC14C, LIPG, SULT2B1, NRSN2, TGFA, ACKR4, COL8A1, MR1, UNC93B1, PTGS2, IL15RA, GRAMD1A, MYRF, LGALS3BP, TAPBPL, MYD88, DYNLT1, ABCC6, PLEKHF1, CSF1, H6PD, EPHX1, GOLM1, MVP, HLA-B, HLA-F, FBXO6, HLA-E, F2R, SERPING1, CEACAM3, MAP3K5, TAP2, NEURL3, BDKRB2, FLRT2, COL13A1, PTX3, CLIC5, GDF15, IL1B, STC2, IGFBP7…
GO:BP	GO:0001934	positive regulation of protein phosphorylation	6.17729e-06	5.2092	603	42	HES5, BMP4, DDR2, FAM20A, RIPK2, PTK2B, ANGPT1, TGFA, SEMA4D, PTGS2, CSF1, HIPK2, MAP3K5, IL1B, DLG3, TNFRSF14, TLR3, BANK1, HMGA2, FAS, EGF, IL12A, NKX3-1, ARHGEF5, IL15, BMP2, TLR4, PROX1, EPHA4, DOCK7, ADRA2B, PDGFA, PARP14, P2RX7, CCL5, IL31RA, CD74, THBS1, CX3CL1, PARP9, JAK2, HLA-DRB1
GO:BP	GO:0060338	regulation of type I interferon-mediated signaling pathway	6.18535e-06	5.20864	43	10	SAMHD1, NLRC5, IRF7, RBM47, OAS3, USP18, ADAR, STAT2, ISG15, OAS1
GO:BP	GO:0071887	leukocyte apoptotic process	6.2323e-06	5.20535	117	16	BMP4, LGALS9, TNFRSF21, PRKCQ, BCL3, FAS, BCL6, NFKBIZ, IRF7, TSC22D3, ST6GAL1, CD274, P2RX7, CCL5, CD74, IDO1
GO:BP	GO:0001960	negative regulation of cytokine-mediated signaling pathway	6.35458e-06	5.19691	77	13	SAMHD1, NLRC5, CYLD, PARP14, PELI3, OAS3, CCL5, USP18, ADAR, STAT2, CARD16, ISG15, OAS1
GO:BP	GO:2001057	reactive nitrogen species metabolic process	6.35458e-06	5.19691	77	13	PTK2B, PTGS2, SOD2, PTX3, IL1B, KLF4, GCH1, TLR4, ACP5, TLR2, TMEM106A, P2RX4, JAK2
GO:BP	GO:0051336	regulation of hydrolase activity	6.38583e-06	5.19478	604	42	AIM2, BIRC3, RIPK2, SEMA4D, PSMB8, LGALS9, F2R, MAP3K5, PTX3, TGM2, KLF4, IFI16, CARD9, P2RY6, LAMP3, RGS2, FAS, PDGFRA, NKX3-1, ARAP2, ARHGEF5, TNFSF10, STAT3, BMP2, EPHA4, DOCK7, RGS16, CCDC125, PSMA3, OAS3, PMAIP1, CCL5, SERPINB9, THBS1, GZMA, IFI6, CARD16, ASAP3, PSMB9, JAK2, CASP1, OAS1
GO:BP	GO:0062208	positive regulation of pattern recognition receptor signaling pathway	6.4139e-06	5.19288	65	12	MYD88, ZC3HAV1, TLR4, CD14, DHX58, RSAD2, OASL, GBP2, GBP5, IFI35, SLC15A3, DDX60
GO:BP	GO:0050731	positive regulation of peptidyl-tyrosine phosphorylation	6.7148e-06	5.17297	163	19	HES5, RIPK2, PTK2B, ANGPT1, TGFA, SEMA4D, DLG3, TNFRSF14, BANK1, EGF, IL12A, IL15, EPHA4, PARP14, CCL5, IL31RA, CD74, PARP9, JAK2
GO:BP	GO:0070106	interleukin-27-mediated signaling pathway	6.7148e-06	5.17297	7	5	OAS2, OASL, MX1, OAS1, STAT1
GO:BP	GO:0002230	positive regulation of defense response to virus by host	7.01786e-06	5.1538	34	9	PML, AIM2, APOBEC3F, TRIM22, IL12RB1, PARP9, DTX3L, APOBEC3G, STAT1
GO:BP	GO:0051252	regulation of RNA metabolic process	7.31964e-06	5.13551	3763	162	DMD, DKK3, NFE2L3, HES5, PML, FST, BMP4, IKZF2, MOV10, AIM2, DDR2, RBCK1, EGR2, APOBEC3D, RIPK2, GLIS3, SEMA4D, SMAD7, MYRF, MYD88, ARID5A, STAT5A, HIPK2, IRF1, RUNX2, LGALS9, TRIM21, F2R, CD38, MAP3K5, SOD2, ZNF541, ATOH8, IL1A, IL1B, SNAI1, APOBEC3F, APOBEC3C, TRIM14, ATF3, HIVEP3, IRF9, TSHZ2, TFEC, KLF4, PRKCQ, TBX21, IFI16, NEAT1, SNX6, CARD9, PITX2, TLR3, NR3C2, BCL3, MAX, HOXB2, NPAS3, RHE…
GO:BP	GO:0051253	negative regulation of RNA metabolic process	7.42904e-06	5.12907	1463	78	DKK3, NFE2L3, HES5, PML, FST, BMP4, APOBEC3D, GLIS3, SEMA4D, SMAD7, MYD88, ARID5A, HIPK2, IRF1, RUNX2, CD38, ZNF541, ATOH8, SNAI1, APOBEC3F, APOBEC3C, ATF3, TFEC, KLF4, TBX21, IFI16, SNX6, PITX2, BCL3, MAX, AJUBA, HMGA2, N4BP2L2, BCL6, CPEB3, NKX3-1, SBNO2, TRIM22, MUC1, STAT3, IRF7, BMP2, PROX1, SALL1, RUNX1T1, LIMD1, SFMBT2, NR2F2, RBM47, BACH1, ZMYND15, SIX1, HOXB4, ASCL2, JDP2, ZNF608, PARP14…
GO:BP	GO:0042327	positive regulation of phosphorylation	7.56011e-06	5.12147	630	43	HES5, BMP4, DDR2, FAM20A, RIPK2, PTK2B, ANGPT1, TGFA, SEMA4D, PTGS2, CSF1, HIPK2, MAP3K5, IL1B, DLG3, TNFRSF14, TLR3, BANK1, HMGA2, FAS, PDGFRA, EGF, IL12A, NKX3-1, ARHGEF5, IL15, BMP2, TLR4, PROX1, EPHA4, DOCK7, ADRA2B, PDGFA, PARP14, P2RX7, CCL5, IL31RA, CD74, THBS1, CX3CL1, PARP9, JAK2, HLA-DRB1
GO:BP	GO:0034765	regulation of monoatomic ion transmembrane transport	8.00809e-06	5.09647	323	28	DMD, EPHB2, PML, CCL2, PTK2B, CACNG6, F2R, STOM, SLC6A9, SCN1B, ENST00000441159, P2RY6, STAC, FGF13, ATP1B1, CACNA2D1, ANK3, GSTO1, ANO6, P2RX7, TESC, CX3CL1, CLIC2, CTSS, CXCL9, P2RX4, CXCL11, CXCL10
GO:BP	GO:0071417	cellular response to organonitrogen compound	8.13362e-06	5.08972	610	42	EPHB2, DDR2, SLC1A3, RIPK2, PTGS2, KANK1, STAT5A, GDF15, IL1B, SOCS3, TGM2, KLF4, PRKCQ, SNX6, P2RY6, SMPD3, IRS1, PDGFRA, CPEB3, ICAM1, ITPR2, STAT3, TLR4, EPHA4, SIX1, CACNA2D1, RRAGD, IGFBP5, CASP4, CEBPB, CACNA1A, LPIN1, P2RX7, CEACAM1, CFLAR, XRN1, HDAC9, PCK2, P2RX4, SOCS1, JAK2, STAT1
GO:BP	GO:0002726	positive regulation of T cell cytokine production	8.3854e-06	5.07648	26	8	HLA-A, ARID5A, IL1R1, IL1B, TBX21, B2M, FZD5, RSAD2
GO:BP	GO:1901222	regulation of non-canonical NF-kappaB signal transduction	8.3854e-06	5.07648	92	14	RBCK1, LGALS9, IL1B, TLR3, NR3C2, BCL3, NMI, LITAF, TLR4, CYLD, TLR2, EIF2AK2, C1QTNF4, IFI35
GO:BP	GO:0031342	negative regulation of cell killing	8.3854e-06	5.07648	26	8	HLA-A, HLA-B, HLA-F, HLA-E, LGALS9, HLA-G, CEACAM1, SERPINB9
GO:BP	GO:0072576	liver morphogenesis	8.3854e-06	5.07648	26	8	TGFA, HPN, PROX1, CEBPB, CEACAM1, CFLAR, MDK, PTN
GO:BP	GO:2001233	regulation of apoptotic signaling pathway	8.3854e-06	5.07648	382	31	PML, BMP4, RBCK1, PTGS2, PLEKHF1, SOD2, BDKRB2, IL1A, IL1B, SNAI1, ATF3, FAS, NKX3-1, ICAM1, SLC35F6, TNFSF10, MUC1, TLR4, CYLD, PELI3, ACSL5, PMAIP1, SP100, CD74, THBS1, CFLAR, CX3CL1, IFI6, CTSS, IL7, JAK2
GO:BP	GO:0050830	defense response to Gram-positive bacterium	8.51893e-06	5.06962	120	16	HLA-A, RIPK2, MR1, MYD88, HLA-E, IL1B, CARD9, TNFRSF14, IL12A, ACP5, TLR2, CASP4, P2RX7, GBP2, GSDMD, GBP4
GO:BP	GO:0061081	positive regulation of myeloid leukocyte cytokine production involved in immune response	8.9724e-06	5.04709	35	9	RIPK2, MYD88, CARD9, TLR3, HLA-G, PANX1, TLR4, P2RX7, CD74
GO:BP	GO:0046636	negative regulation of alpha-beta T cell activation	9.31486e-06	5.03082	45	10	SMAD7, LGALS9, TBX21, TNFRSF14, BCL6, ASCL2, CD274, RUNX3, LGALS9C, SOCS1
GO:CC	GO:0009897	external side of plasma membrane	7.84772e-10	9.10526	384	39	HLA-A, SCUBE1, ACKR4, MR1, HLA-B, HLA-F, BTN3A1, HLA-E, MAP3K5, IL1R1, TNFRSF14, FAS, HLA-G, PDGFRA, PDCD1LG2, ICAM1, B2M, HLA-C, NT5E, BTN3A2, CTLA4, TLR4, CD14, EBI3, CD274, BTN2A2, P2RX7, ITGA11, IL12RB1, LY75, IL31RA, CD74, THBS1, CXCL9, MICB, HLA-DQB2, IL12RB2, HLA-DRB1, CXCL10
GO:BP	GO:0042269	regulation of natural killer cell mediated cytotoxicity	9.31486e-06	5.03082	45	10	HLA-A, HLA-B, HLA-F, HLA-E, LGALS9, CADM1, HLA-G, IL12A, CEACAM1, SERPINB9
GO:BP	GO:0043412	macromolecule modification	9.32539e-06	5.03033	3262	144	DMD, HES5, EPHB2, PML, BMP4, ADM2, DDR2, RBCK1, FAM20A, EGR2, CCL2, APOBEC3D, BIRC3, RIPK2, CDC14C, PTK2B, ANGPT1, TGFA, SEMA4D, PTGS2, SMAD7, CMTR1, ARID5A, CSF1, HIPK2, MVP, FBXO6, PARP12, MAST3, TRIM21, UBA7, UBE2L6, MAP3K5, NEURL3, NUAK2, BDKRB2, IL1B, SOCS3, PTPRH, TGM2, APOBEC3F, SPSB1, APOBEC3C, TRIM14, CADM1, PRKCQ, DLG3, SNX6, TNFRSF14, TLR3, SMPD3, PARP11, SYNPO2, BANK1, NPFFR2, PIM1, H…
GO:BP	GO:0042063	gliogenesis	9.32539e-06	5.03033	345	29	DMD, HES5, EGR2, CCL2, PTK2B, MYRF, MYD88, CSF1, TNFRSF21, IL1B, LAMB1, GPM6B, HDAC11, STAT3, BMP2, TLR4, EPHA4, HAPLN1, TLR2, ASCL2, PARD3, SYNE2, CX3CL1, MDK, PTN, P2RX4, CDK6, RNF112, HAPLN3
GO:BP	GO:0008015	blood circulation	9.46494e-06	5.02388	507	37	DMD, ADM2, SOD3, ANGPT1, PTGS2, SMAD7, RENBP, F2R, SERPING1, GJD3, CD38, SOD2, BDKRB2, MYOF, CBS, SCN1B, RGS2, ACTA2, GCH1, CYP2J2, FGF13, TAC4, NR2F2, ATP1B1, ADRA2B, CACNA2D1, POPDC2, TBXAS1, GSTO1, NPY1R, CEACAM1, CLIC2, ERAP1, P2RX4, ERAP2, STAT1, CXCL10
GO:BP	GO:0009612	response to mechanical stimulus	9.46494e-06	5.02388	217	22	DMD, TNC, DDR2, SLC1A3, PTK2B, PTGS2, MYD88, IRF1, IL1B, TLR3, HPN, FAS, TLR4, CASP5, P2RX7, TXNIP, THBS1, MDK, PTN, CASP1, STAT1, CXCL10
GO:BP	GO:0045596	negative regulation of cell differentiation	9.70756e-06	5.01289	681	45	DMD, HES5, EPHB2, FST, BMP4, PTK2B, SEMA4D, SMAD7, DYNLT1, IRF1, SOD2, IL1A, IL1B, SNAI1, TBX21, TLR3, HPN, RGS2, HLA-G, N4BP2L2, BCL6, B2M, FGF13, STAT3, CTLA4, BMP2, TLR4, PBX1, PROX1, EPHA4, RUNX1T1, LIMD1, ASCL2, JDP2, BAMBI, IGFBP5, CEACAM1, CD74, MDK, PTN, RUNX3, CDK6, SOCS1, STAT1, CXCL10
GO:BP	GO:0002477	antigen processing and presentation of exogenous peptide antigen via MHC class Ib	1.07693e-05	4.96781	4	4	HLA-F, HLA-E, TAP2, B2M
GO:BP	GO:0032414	positive regulation of ion transmembrane transporter activity	1.10257e-05	4.95759	81	13	DMD, EPHB2, CCL2, SCN1B, P2RY6, STAC, FGF13, ATP1B1, CACNA2D1, ANK3, GSTO1, TESC, CTSS
GO:CC	GO:0030134	COPII-coated ER to Golgi transport vesicle	3.36579e-09	8.47291	89	18	HLA-A, TGFA, HLA-B, HLA-F, HLA-E, HLA-G, STX17, B2M, HLA-C, HLA-DPB1, HLA-DPA1, CD74, HLA-DQA1, HLA-DQA2, HLA-DRB5, HLA-DQB2, HLA-DRB1, HLA-DRA
GO:CC	GO:0016020	membrane	3.36579e-09	8.47291	9864	371	DMD, EPHB2, PML, TMEM54, TNC, HLA-A, RND1, NTN4, DDR2, RELL1, SYNPO, IL32, SLC1A3, RIPK2, KIF1A, CDC14C, TMCO4, NKAIN2, DLK1, CNTNAP3, SCUBE1, PTK2B, ANGPT1, GRM4, LSAMP, MCHR2, NRSN2, CACNG6, TGFA, SEMA4D, ACKR4, GSTK1, MR1, UNC93B1, PTGS2, IL15RA, DGKG, SMAD7, DTNA, GRAMD1A, KCNT2, MYRF, LGALS3BP, TAPBPL, KANK1, MYD88, ABCC6, PLEKHF1, CSF1, EPHX1, OGFR, ZNFX1, GOLM1, MVP, HLA-B, HLA-F, LY6H, BT…
GO:BP	GO:1901652	response to peptide	1.13402e-05	4.94538	511	37	EPHB2, DDR2, EGR2, RIPK2, PTGS2, KANK1, STAT5A, GDF15, IL1B, SOCS3, STC2, KLF4, PRKCQ, SNX6, CARD9, SMPD3, IRS1, ICAM1, TNFSF10, STAT3, TLR4, EPHA4, TLR2, CACNA2D1, PCSK1, IGFBP5, CASP4, CACNA1A, LPIN1, CEACAM1, CFLAR, HDAC9, PCK2, STAT2, SOCS1, JAK2, STAT1
GO:BP	GO:0006355	regulation of DNA-templated transcription	1.14635e-05	4.94068	3446	150	DMD, DKK3, NFE2L3, HES5, PML, FST, BMP4, IKZF2, AIM2, DDR2, RBCK1, EGR2, RIPK2, GLIS3, SEMA4D, SMAD7, MYRF, MYD88, ARID5A, STAT5A, HIPK2, IRF1, RUNX2, LGALS9, TRIM21, F2R, CD38, MAP3K5, SOD2, ZNF541, ATOH8, IL1A, IL1B, SNAI1, TRIM14, ATF3, HIVEP3, IRF9, TSHZ2, TFEC, KLF4, PRKCQ, TBX21, IFI16, SNX6, CARD9, PITX2, TLR3, NR3C2, BCL3, MAX, HOXB2, NPAS3, RHEBL1, AJUBA, PIM1, HMGA2, SMARCD3, AFAP1L2, L…
KEGG	KEGG:04217	Necroptosis	1.15017e-05	4.93924	158	22	RBCK1, BIRC3, STAT5A, IL1A, IL1B, IRF9, TLR3, FAS, TNFSF10, STAT3, PLA2G4A, TLR4, CYLD, EIF2AK2, PLA2G4C, RNF31, CFLAR, STAT2, JAK2, MLKL, CASP1, STAT1
GO:BP	GO:0010959	regulation of metal ion transport	1.18925e-05	4.92473	369	30	DMD, PML, CCL2, NKAIN2, PTK2B, CACNG6, PTGS2, F2R, STC2, SCN1B, P2RY6, STAC, EGF, B2M, FGF13, ATP1B1, NKAIN1, CACNA2D1, ANK3, GSTO1, ANO6, P2RX7, TESC, CCL5, CX3CL1, CLIC2, CXCL9, P2RX4, CXCL11, CXCL10
GO:BP	GO:0030162	regulation of proteolysis	1.20261e-05	4.91987	555	39	PML, AIM2, CHAC1, BIRC3, RIPK2, PTK2B, SMAD7, HIPK2, PSMB8, LGALS9, F2R, MAP3K5, IL1B, KLF4, IFI16, CARD9, HPN, LAMP3, FAS, EGF, NKX3-1, TNFSF10, RNF19B, STAT3, EPHA4, PSMA3, RNF217, PMAIP1, RHOBTB3, PSME2, SERPINB9, PSME1, THBS1, NUB1, IFI6, CARD16, PSMB9, JAK2, CASP1
GO:BP	GO:0032602	chemokine production	1.21025e-05	4.91712	95	14	RIPK2, MYD88, LGALS9, IL1B, KLF4, CARD9, TLR3, TLR4, TLR2, EIF2AK2, OAS3, CD74, IL7, OAS1
GO:BP	GO:0032642	regulation of chemokine production	1.21025e-05	4.91712	95	14	RIPK2, MYD88, LGALS9, IL1B, KLF4, CARD9, TLR3, TLR4, TLR2, EIF2AK2, OAS3, CD74, IL7, OAS1
GO:BP	GO:0022008	neurogenesis	1.21802e-05	4.91434	1742	88	DMD, HES5, EPHB2, TNC, BMP4, RND1, NTN4, MOV10, DDR2, CHAC1, EGR2, SLC1A3, CCL2, KIF1A, AVIL, PTK2B, SEMA4D, DDIT4, IL15RA, DGKG, MYRF, KANK1, MYD88, DYNLT1, CSF1, HIPK2, RUNX2, TNFRSF21, KREMEN1, CD38, SOD2, FLRT2, IL1B, TGM2, LAMB1, VLDLR, SCN1B, KLF4, PRKCQ, PITX2, SMARCD3, RGS2, NTNG2, BCL6, GPM6B, CPEB3, UGCG, B2M, HDAC11, FGF13, STAT3, BMP2, TLR4, PBX1, PROX1, SALL1, EPHA4, NRP2, DOCK7, NR2…
GO:MF	GO:0046977	TAP binding	6.69097e-09	8.17451	7	7	HLA-A, HLA-B, HLA-F, TAP2, HLA-C, TAPBP, TAP1
GO:BP	GO:0031324	negative regulation of cellular metabolic process	1.31741e-05	4.88028	3226	142	DMD, DKK3, NFE2L3, HES5, EPHB2, PML, FST, BMP4, MOV10, CHAC1, APOBEC3D, ANGPT1, GLIS3, SEMA4D, DDIT4, SMAD7, MYD88, ARID5A, HIPK2, ZNFX1, IRF1, RUNX2, MVP, HLA-F, LGALS9, TNFRSF21, CD38, BDKRB2, IL10RA, ZNF541, ATOH8, IL1B, SOCS3, SNAI1, STC2, APOBEC3F, APOBEC3C, ATF3, TFEC, KLF4, SLFN11, CADM1, TBX21, IFI16, NEAT1, SNX6, PITX2, SMPD3, BCL3, MAX, RMI2, AJUBA, BANK1, ERI1, HMGA2, RGS2, TRIM2, NMI,…
GO:BP	GO:2000651	positive regulation of sodium ion transmembrane transporter activity	1.34687e-05	4.87067	13	6	DMD, SCN1B, FGF13, ATP1B1, ANK3, TESC
GO:MF	GO:0042277	peptide binding	7.02213e-09	8.15353	327	37	EPHB2, HLA-A, HLA-B, HLA-F, HLA-E, TAP2, NPFFR2, HLA-G, B2M, HLA-C, TLR4, EPHA4, TLR2, TMEM158, CACNA1A, HLA-DPB1, HLA-DPA1, HLA-DMA, FZD5, NPY5R, NPY1R, HLA-DMB, CD74, TAPBP, SSTR2, HLA-DOB, HLA-DQA1, HLA-DQA2, HLA-DRB5, MICB, ERAP1, ERAP2, HLA-DQB2, TAP1, HLA-DOA, HLA-DRB1, HLA-DRA
GO:CC	GO:0005783	endoplasmic reticulum	7.12771e-09	8.14705	2055	111	PML, TNC, HLA-A, BMP4, VWA1, CBLN3, FAM20A, RIPK2, CDC14C, SULT2B1, TGFA, COL8A1, MR1, UNC93B1, PTGS2, IL15RA, GRAMD1A, MYRF, TAPBPL, ABCC6, CSF1, H6PD, EPHX1, GOLM1, HLA-B, HLA-F, FBXO6, HLA-E, SERPING1, MAP3K5, TAP2, FLRT2, COL13A1, STC2, IGFBP7, TGM2, STOM, LAMB1, DHH, TLR3, CPED1, HPN, NR3C2, SMIM14, SPTLC3, OSBPL6, FKBP11, HLA-G, PDGFRA, MATN3, TMEM109, IL12A, STX17, HSD3B7, ATP10D, PANX1, M…
GO:BP	GO:0080164	regulation of nitric oxide metabolic process	1.35915e-05	4.86673	58	11	PTK2B, PTGS2, SOD2, PTX3, IL1B, KLF4, TLR4, ACP5, TMEM106A, P2RX4, JAK2
GO:CC	GO:0030659	cytoplasmic vesicle membrane	8.71366e-09	8.0598	1226	77	DMD, PML, HLA-A, KIF1A, TGFA, MR1, IL15RA, MYD88, PLEKHF1, HLA-B, HLA-F, HLA-E, CEACAM3, TAP2, CD53, STOM, PCDH7, MYOF, SLC6A9, RHOBTB1, SNX6, TLR3, SNTB2, BTC, LAMP3, OSBPL6, HLA-G, LITAF, EGF, FRMPD3, STX17, B2M, TMEM63A, ITPR2, HLA-C, IRF7, TLR4, EPHA4, LY96, CD14, TLR2, RHOU, GIMAP5, PRRT2, DSE, ANO6, CD274, VAMP5, BST2, HLA-DPB1, HLA-DPA1, HLA-DMA, SLC30A4, FZD5, LRIG3, HLA-DMB, HLA-DQB1, MM…
GO:BP	GO:0032774	RNA biosynthetic process	1.35915e-05	4.86673	3601	155	DMD, DKK3, NFE2L3, HES5, PML, FST, BMP4, IKZF2, AIM2, DDR2, RBCK1, EGR2, APOBEC3D, RIPK2, GLIS3, SEMA4D, SMAD7, MYRF, MYD88, ARID5A, STAT5A, HIPK2, IRF1, RUNX2, LGALS9, TRIM21, F2R, CD38, MAP3K5, SOD2, ZNF541, ATOH8, IL1A, IL1B, SNAI1, APOBEC3F, APOBEC3C, TRIM14, ATF3, HIVEP3, IRF9, TSHZ2, TFEC, KLF4, PRKCQ, TBX21, IFI16, SNX6, CARD9, PITX2, TLR3, NR3C2, BCL3, MAX, HOXB2, NPAS3, RHEBL1, AJUBA, PI…
GO:BP	GO:0001763	morphogenesis of a branching structure	1.38171e-05	4.85958	205	21	PML, TNC, BMP4, NTN4, RSPO3, CSF1, COL13A1, SOCS3, TGM2, EGF, NKX3-1, FGF13, BMP2, PBX1, PROX1, SALL1, SIX1, PDGFA, SPINT2, FZD5, MDK
GO:BP	GO:0035295	tube development	1.4483e-05	4.83914	1091	62	HES5, EPHB2, PML, TNC, BMP4, ADM2, RSPO3, CCL2, PTK2B, ANGPT1, TGFA, COL8A1, PTGS2, SMAD7, CSF1, HIPK2, ATOH8, IL1A, IL1B, REC8, TGM2, KLF4, CLUAP1, PITX2, ADAMTS1, TLR3, SMPD3, HMGA2, TNFAIP2, HLA-G, PDGFRA, EGF, IL12A, KIF26B, NKX3-1, STAT3, BMP2, PBX1, HPSE, PROX1, SALL1, EPHA4, NRP2, NR2F2, ADRA2B, SIX1, PDGFA, SPINT2, IGFBP5, RNF213, FZD5, TIPARP, CEACAM1, SP100, THBS1, CX3CL1, MDK, HDAC9, E…
GO:BP	GO:0048732	gland development	1.45341e-05	4.83761	454	34	DKK3, PML, TNC, BMP4, NTN4, TG, TGFA, CSF1, STAT5A, HIPK2, SOD2, TGM2, CADM1, PITX2, HPN, PDGFRA, EGF, NKX3-1, BMP2, PBX1, PROX1, SALL1, SIX1, PDGFA, PCSK1, IGFBP5, CEBPB, CEACAM1, CFLAR, MDK, PTN, PCK2, OAS2, JAK2
GO:BP	GO:0035455	response to interferon-alpha	1.52406e-05	4.817	20	7	LAMP3, EIF2AK2, BST2, ADAR, MX2, IFITM1, OAS1
KEGG	KEGG:04064	NF-kappa B signaling pathway	1.5325e-05	4.8146	102	17	GADD45B, BIRC3, PTGS2, MYD88, GADD45G, TNFSF13B, IL1R1, IL1B, PRKCQ, ICAM1, CXCL2, TLR4, CYLD, LY96, CD14, TRIM25, CFLAR
GO:BP	GO:0006869	lipid transport	1.5685e-05	4.80452	435	33	LIPG, PTGS2, GRAMD1A, BDKRB2, IL1A, IL1B, ANO4, VLDLR, OSBPL6, EGF, NKX3-1, ATP10D, UGCG, TTC39B, NPC2, PLSCR1, PLA2G4A, XKR4, ENST00000596416, OSBPL1A, ANO6, ACSL5, P2RX7, APOL4, APOL6, CEACAM1, THBS1, PLSCR4, APOL1, APOL2, P2RX4, ATP10A, APOL3
GO:BP	GO:0044092	negative regulation of molecular function	1.58972e-05	4.79868	672	44	EPHB2, PML, AIM2, RBCK1, SMAD7, MVP, TRIM21, PTX3, IL1B, SLC6A9, KLF4, IFI16, SNX6, ENST00000441159, BCL3, LAMP3, PIM1, HMGA2, RGS2, B2M, NLRC5, BMP2, PBX1, PROX1, CYLD, NR2F2, IFIT2, ANK3, GSTO1, PARP10, IFIT1, CEACAM1, SERPINB9, SP100, THBS1, GZMA, ADAR, CLIC2, IFI6, PARP9, DTX3L, CARD16, JAK2, WARS
GO:CC	GO:0012506	vesicle membrane	1.39697e-08	7.85481	1240	77	DMD, PML, HLA-A, KIF1A, TGFA, MR1, IL15RA, MYD88, PLEKHF1, HLA-B, HLA-F, HLA-E, CEACAM3, TAP2, CD53, STOM, PCDH7, MYOF, SLC6A9, RHOBTB1, SNX6, TLR3, SNTB2, BTC, LAMP3, OSBPL6, HLA-G, LITAF, EGF, FRMPD3, STX17, B2M, TMEM63A, ITPR2, HLA-C, IRF7, TLR4, EPHA4, LY96, CD14, TLR2, RHOU, GIMAP5, PRRT2, DSE, ANO6, CD274, VAMP5, BST2, HLA-DPB1, HLA-DPA1, HLA-DMA, SLC30A4, FZD5, LRIG3, HLA-DMB, HLA-DQB1, MM…
GO:BP	GO:0070228	regulation of lymphocyte apoptotic process	1.60009e-05	4.79586	59	11	BMP4, LGALS9, PRKCQ, BCL3, BCL6, TSC22D3, CD274, P2RX7, CCL5, CD74, IDO1
GO:CC	GO:0031410	cytoplasmic vesicle	1.73105e-08	7.76169	2513	127	DMD, PML, HLA-A, SLC1A3, A2M, KIF1A, LIPG, GRM4, NRSN2, TGFA, ACKR4, MR1, UNC93B1, IL15RA, GRAMD1A, LGALS3BP, MYD88, DYNLT1, PLEKHF1, MVP, HLA-B, HLA-F, HLA-E, TRIM21, F2R, SERPING1, CEACAM3, TAP2, NEURL3, BDKRB2, PTX3, IL1B, CD53, TRIM14, STOM, PCDH7, MYOF, SLC6A9, RHOBTB1, SNX6, ADAMTS1, TLR3, SNTB2, BTC, EXPH5, LAMP3, OSBPL6, KIF21B, RAB3IL1, HLA-G, LITAF, EGF, IL12A, FRMPD3, AZIN2, STX17, MAN…
GO:CC	GO:0097708	intracellular vesicle	1.87764e-08	7.72639	2518	127	DMD, PML, HLA-A, SLC1A3, A2M, KIF1A, LIPG, GRM4, NRSN2, TGFA, ACKR4, MR1, UNC93B1, IL15RA, GRAMD1A, LGALS3BP, MYD88, DYNLT1, PLEKHF1, MVP, HLA-B, HLA-F, HLA-E, TRIM21, F2R, SERPING1, CEACAM3, TAP2, NEURL3, BDKRB2, PTX3, IL1B, CD53, TRIM14, STOM, PCDH7, MYOF, SLC6A9, RHOBTB1, SNX6, ADAMTS1, TLR3, SNTB2, BTC, EXPH5, LAMP3, OSBPL6, KIF21B, RAB3IL1, HLA-G, LITAF, EGF, IL12A, FRMPD3, AZIN2, STX17, MAN…
GO:BP	GO:0045620	negative regulation of lymphocyte differentiation	1.60009e-05	4.79586	59	11	BMP4, SMAD7, IRF1, TBX21, BCL6, CTLA4, ASCL2, CD74, MDK, RUNX3, SOCS1
GO:BP	GO:0002292	T cell differentiation involved in immune response	1.62136e-05	4.79012	84	13	RIPK2, SMAD7, LGALS9, SOCS3, TBX21, BCL3, BCL6, NFKBIZ, STAT3, ASCL2, IL12RB1, HLA-DRB1, HLA-DRA
GO:BP	GO:0032677	regulation of interleukin-8 production	1.62136e-05	4.79012	84	13	MYD88, LGALS9, F2R, IL1B, KLF4, TLR3, BCL3, AFAP1L2, STAT3, TLR4, CD14, TLR2, CD74
GO:BP	GO:0032637	interleukin-8 production	1.62136e-05	4.79012	84	13	MYD88, LGALS9, F2R, IL1B, KLF4, TLR3, BCL3, AFAP1L2, STAT3, TLR4, CD14, TLR2, CD74
GO:BP	GO:0045429	positive regulation of nitric oxide biosynthetic process	1.79444e-05	4.74607	38	9	PTK2B, PTGS2, SOD2, PTX3, IL1B, KLF4, TLR4, P2RX4, JAK2
GO:BP	GO:0046637	regulation of alpha-beta T cell differentiation	1.83503e-05	4.73636	72	12	RIPK2, SMAD7, LGALS9, TBX21, BCL6, NFKBIZ, ASCL2, IL12RB1, RUNX3, SOCS1, HLA-DRB1, HLA-DRA
GO:BP	GO:1901565	organonitrogen compound catabolic process	1.84003e-05	4.73518	1399	74	PML, RBCK1, CHAC1, APOBEC3D, PTK2B, HAAO, DDIT4, FBXO44, SMAD7, RENBP, HIPK2, DPYD, PSMB8, FBXO6, TRIM21, UBA7, UBE2L6, GGT1, IL1B, GGTLC1, GGTLC2, APOBEC3F, SPSB1, APOBEC3C, CTRL, CBS, TBX21, SMPD3, LAMP3, TRIM2, HERC5, EGF, PDE7B, AZIN2, SAMHD1, MAN1A1, RNF19B, RNF114, NT5E, STAT3, PLA2G4A, HPSE, EPHA4, C4BPB, TRIM38, HERC6, CTSO, PSMA3, RNF217, P2RX7, RNF213, PMAIP1, PSMB10, TRIM25, TIPARP, RH…
GO:BP	GO:0044403	biological process involved in symbiotic interaction	1.85308e-05	4.73211	319	27	MYD88, DYNLT1, LGALS9, LY6E, TRIM21, PTX3, STOM, CARD9, TNFRSF14, HPN, HMGA2, TRIM34, ICAM1, TRIM22, CCL8, PLSCR1, TRIM38, IFIT1, TRIM25, CCL5, CD74, CIITA, TRIM26, APOL1, IFI27, IFITM1, HLA-DRB1
GO:BP	GO:0002366	leukocyte activation involved in immune response	1.85887e-05	4.73075	300	26	RIPK2, PTK2B, SMAD7, MYD88, HLA-F, LGALS9, SOCS3, TBX21, BCL3, NMI, BCL6, SBNO2, NFKBIZ, ICAM1, STAT3, TLR4, ASCL2, IL12RB1, HLA-DMB, CEACAM1, CD74, MDK, IRF8, IFI35, HLA-DRB1, HLA-DRA
GO:BP	GO:0019219	regulation of nucleobase-containing compound metabolic process	1.96404e-05	4.70685	4063	170	DMD, DKK3, NFE2L3, HES5, PML, FST, BMP4, IKZF2, MOV10, AIM2, DDR2, RBCK1, EGR2, APOBEC3D, RIPK2, PTK2B, GLIS3, SEMA4D, DDIT4, SMAD7, MYRF, MYD88, ARID5A, STAT5A, HIPK2, IRF1, RUNX2, LGALS9, TRIM21, F2R, CD38, MAP3K5, SOD2, ZNF541, ATOH8, IL1A, IL1B, SNAI1, APOBEC3F, APOBEC3C, TRIM14, ATF3, HIVEP3, IRF9, TSHZ2, TFEC, KLF4, SLFN11, PRKCQ, TBX21, IFI16, NEAT1, SNX6, CARD9, PITX2, TLR3, NR3C2, BCL3, …
GO:BP	GO:1903901	negative regulation of viral life cycle	1.96404e-05	4.70685	29	8	IL32, LY6E, PTX3, BST2, TRIM25, CIITA, TRIM26, IFITM1
GO:BP	GO:0002715	regulation of natural killer cell mediated immunity	2.00326e-05	4.69826	49	10	HLA-A, HLA-B, HLA-F, HLA-E, LGALS9, CADM1, HLA-G, IL12A, CEACAM1, SERPINB9
GO:BP	GO:0010558	negative regulation of macromolecule biosynthetic process	2.05433e-05	4.68733	2773	125	DKK3, NFE2L3, HES5, EPHB2, PML, FST, BMP4, MOV10, CHAC1, APOBEC3D, ANGPT1, GLIS3, SEMA4D, SMAD7, MYD88, ARID5A, HIPK2, ZNFX1, IRF1, RUNX2, HLA-F, LGALS9, TNFRSF21, CD38, ZNF541, ATOH8, SNAI1, STC2, APOBEC3F, APOBEC3C, ATF3, TFEC, KLF4, TBX21, IFI16, NEAT1, SNX6, PITX2, SMPD3, BCL3, MAX, AJUBA, BANK1, ERI1, HMGA2, RGS2, TRIM2, NMI, N4BP2L2, BCL6, CPEB3, IL12A, NKX3-1, SBNO2, ZC3HAV1, PDCD1LG2, TRI…
GO:BP	GO:0050673	epithelial cell proliferation	2.05434e-05	4.68733	441	33	HES5, FST, BMP4, CCL2, TGFA, COL8A1, STAT5A, RUNX2, ATOH8, LAMB1, NEAT1, HPN, EGF, IL12A, NKX3-1, NFKBIZ, B2M, STAT3, PROX1, NRP2, NR2F2, SIX1, IGFBP5, CEBPB, CCL5, CEACAM1, THBS1, CFLAR, MDK, PTN, RUNX3, CDK6, STAT1
GO:BP	GO:0043549	regulation of kinase activity	2.0697e-05	4.68409	483	35	EPHB2, DDR2, PTK2B, ANGPT1, CSF1, MVP, MAP3K5, IL1B, DLG3, SNX6, TLR3, SYNPO2, NPFFR2, HMGA2, RGS2, HERC5, EGF, ARHGEF5, NLRC5, BMP2, TLR4, PROX1, EPHA4, NR2F2, ADRA2B, PDGFA, CCL5, CEACAM1, CD74, THBS1, SLAMF8, ADAR, JAK2, WARS, HLA-DRB1
GO:BP	GO:0010876	lipid localization	2.0697e-05	4.68409	483	35	LIPG, PTGS2, GRAMD1A, BDKRB2, IL1A, IL1B, ANO4, VLDLR, OSBPL6, EGF, NKX3-1, ATP10D, UGCG, TTC39B, NPC2, PLSCR1, PLA2G4A, XKR4, ENST00000596416, OSBPL1A, ANO6, ACSL5, P2RX7, RNF213, APOL4, APOL6, PLA2G4C, CEACAM1, THBS1, PLSCR4, APOL1, APOL2, P2RX4, ATP10A, APOL3
GO:BP	GO:0051247	positive regulation of protein metabolic process	2.07853e-05	4.68224	1253	68	HES5, PML, BMP4, AIM2, DDR2, FAM20A, BIRC3, RIPK2, PTK2B, ANGPT1, TGFA, SEMA4D, PTGS2, SMAD7, ARID5A, CSF1, HIPK2, LGALS9, F2R, MAP3K5, IL1B, SLC6A9, KLF4, IFI16, DLG3, CARD9, TNFRSF14, TLR3, HPN, BCL3, BANK1, HMGA2, FAS, NMI, EGF, CPEB3, IL12A, NKX3-1, ARHGEF5, TNFSF10, IL15, NNMT, RNF19B, STAT3, BMP2, TLR4, PROX1, EPHA4, DOCK7, ADRA2B, C4BPB, FAM107A, PDGFA, PARP14, RNF217, P2RX7, PMAIP1, CCL5,…
GO:BP	GO:0071621	granulocyte chemotaxis	2.08267e-05	4.68138	129	16	CCL7, CCL2, CSF1, IL1B, IL17RC, CXCL2, CCL8, CAMK1D, CCL5, CD74, THBS1, CX3CL1, MDK, CXCL9, CXCL11, CXCL10
GO:BP	GO:0042093	T-helper cell differentiation	2.08511e-05	4.68087	73	12	RIPK2, SMAD7, SOCS3, TBX21, BCL3, BCL6, NFKBIZ, STAT3, ASCL2, IL12RB1, HLA-DRB1, HLA-DRA
GO:BP	GO:0051896	regulation of phosphatidylinositol 3-kinase/protein kinase B signal transduction	2.16877e-05	4.66379	247	23	AIM2, DDR2, PTK2B, ANGPT1, SEMA4D, F2R, GDF15, BANK1, IRS1, HLA-G, PDGFRA, EGF, NKX3-1, HPSE, PDGFA, IGFBP5, BTN2A2, CCL5, CEACAM1, THBS1, CX3CL1, P2RX4, JAK2
GO:BP	GO:0003013	circulatory system process	2.17273e-05	4.66299	592	40	DMD, ADM2, SOD3, SLC1A3, ANGPT1, PTGS2, SMAD7, RENBP, F2R, SERPING1, GJD3, CD38, SOD2, BDKRB2, SLC6A6, MYOF, CBS, SLC6A9, SCN1B, RGS2, ACTA2, GCH1, CYP2J2, FGF13, TAC4, NR2F2, ATP1B1, ADRA2B, CACNA2D1, POPDC2, TBXAS1, GSTO1, NPY1R, CEACAM1, CLIC2, ERAP1, P2RX4, ERAP2, STAT1, CXCL10
GO:BP	GO:1901224	positive regulation of non-canonical NF-kappaB signal transduction	2.17579e-05	4.66238	61	11	RBCK1, LGALS9, IL1B, TLR3, NR3C2, NMI, TLR4, TLR2, EIF2AK2, C1QTNF4, IFI35
KEGG	KEGG:05171	Coronavirus disease - COVID-19	2.2135e-05	4.65492	231	27	CCL2, MYD88, IL1B, IRF9, TLR3, C4B, IL12A, STAT3, TLR4, TLR2, EIF2AK2, OAS3, C1R, C2, ADAR, MX2, IFIH1, OAS2, STAT2, C1S, CFB, CASP1, ISG15, MX1, OAS1, STAT1, CXCL10
GO:BP	GO:0043085	positive regulation of catalytic activity	2.21411e-05	4.6548	773	48	AIM2, DDR2, RIPK2, PTK2B, ANGPT1, SEMA4D, CSF1, LGALS9, F2R, MAP3K5, IL1B, TGM2, KLF4, PRKCQ, IFI16, DLG3, CARD9, TLR3, P2RY6, HMGA2, FAS, PDGFRA, EGF, NKX3-1, AZIN2, ARAP2, ARHGEF5, TNFSF10, GCH1, PLSCR1, STAT3, BMP2, TLR4, PROX1, EPHA4, DOCK7, ADRA2B, RGS16, CCDC125, PDGFA, PMAIP1, CCL5, CD74, THBS1, ASAP3, JAK2, CASP1, HLA-DRB1
GO:BP	GO:0002263	cell activation involved in immune response	2.31407e-05	4.63562	304	26	RIPK2, PTK2B, SMAD7, MYD88, HLA-F, LGALS9, SOCS3, TBX21, BCL3, NMI, BCL6, SBNO2, NFKBIZ, ICAM1, STAT3, TLR4, ASCL2, IL12RB1, HLA-DMB, CEACAM1, CD74, MDK, IRF8, IFI35, HLA-DRB1, HLA-DRA
GO:BP	GO:0045892	negative regulation of DNA-templated transcription	2.31908e-05	4.63469	1333	71	DKK3, NFE2L3, HES5, PML, FST, BMP4, GLIS3, SEMA4D, SMAD7, ARID5A, HIPK2, IRF1, RUNX2, CD38, ZNF541, ATOH8, SNAI1, ATF3, TFEC, KLF4, TBX21, IFI16, SNX6, PITX2, BCL3, MAX, AJUBA, HMGA2, N4BP2L2, BCL6, CPEB3, NKX3-1, SBNO2, TRIM22, MUC1, STAT3, IRF7, BMP2, PROX1, SALL1, RUNX1T1, LIMD1, SFMBT2, NR2F2, BACH1, ZMYND15, SIX1, HOXB4, ASCL2, JDP2, ZNF608, PARP14, TLE4, RFX5, IKZF4, CEBPB, PARP10, BATF3, T…
GO:BP	GO:0051338	regulation of transferase activity	2.33943e-05	4.63089	594	40	EPHB2, PML, DDR2, PTK2B, ANGPT1, SMAD7, CSF1, MVP, MAP3K5, IL1B, KLF4, PRKCQ, DLG3, SNX6, TLR3, SYNPO2, NPFFR2, HMGA2, RGS2, HERC5, EGF, ARHGEF5, NLRC5, BMP2, TLR4, PROX1, EPHA4, NR2F2, ADRA2B, PDGFA, CCL5, CEACAM1, CD74, THBS1, SLAMF8, ADAR, DTX3L, JAK2, WARS, HLA-DRB1
GO:BP	GO:0009890	negative regulation of biosynthetic process	2.35768e-05	4.62752	2838	127	DKK3, NFE2L3, HES5, EPHB2, PML, FST, BMP4, MOV10, CHAC1, APOBEC3D, ANGPT1, GLIS3, SEMA4D, SMAD7, MYD88, ARID5A, HIPK2, ZNFX1, IRF1, RUNX2, HLA-F, LGALS9, TNFRSF21, CD38, ZNF541, ATOH8, SNAI1, STC2, APOBEC3F, APOBEC3C, ATF3, TFEC, KLF4, TBX21, IFI16, NEAT1, SNX6, PITX2, SMPD3, BCL3, MAX, AJUBA, BANK1, ERI1, HMGA2, RGS2, TRIM2, NMI, N4BP2L2, BCL6, CPEB3, IL12A, NKX3-1, SBNO2, ZC3HAV1, PDCD1LG2, TRI…
KEGG	KEGG:04620	Toll-like receptor signaling pathway	2.48764e-05	4.60421	106	17	MYD88, IL1B, IRF9, TLR3, IL12A, IRF7, TLR4, LY96, CD14, TLR2, MAP3K8, CCL5, CXCL9, STAT2, STAT1, CXCL11, CXCL10
GO:MF	GO:0030545	signaling receptor regulator activity	1.08398e-07	6.96498	555	48	DKK3, FST, BMP4, ADM2, CCL7, IL32, CCL2, TG, TGFA, SEMA4D, CSF1, LY6H, LY6E, IL18BP, TNFSF13B, FLRT2, GDF15, IL1A, IL1B, STC2, PMCH, BTC, EGF, IL12A, TNFSF10, IL15, FGF13, CXCL2, CCL8, BMP2, TAC4, NRG2, EBI3, PDGFA, CXCL16, C1QTNF4, F2RL2, CCL5, CX3CL1, MDK, PTN, FLT3LG, INSL3, CXCL9, IL7, SECTM1, CXCL11, CXCL10
GO:BP	GO:0007167	enzyme-linked receptor protein signaling pathway	2.62101e-05	4.58153	967	56	DKK3, HES5, EPHB2, PML, FST, BMP4, DDR2, PTK2B, ANGPT1, TGFA, DDIT4, SMAD7, KANK1, CSF1, STAT5A, HIPK2, RUNX2, MVP, BDKRB2, FLRT2, GDF15, ATOH8, IL1B, SOCS3, CADM1, PRKCQ, SNX6, SMPD3, BTC, IRS1, AFAP1L2, PDGFRA, EGF, IL12A, NKX3-1, STAT3, CHRDL2, BMP2, EPHA4, NRP2, PDGFA, RHBDF2, BAMBI, IGFBP5, JADE2, IL31RA, TIPARP, TXNIP, CEACAM1, THBS1, CD7, PTN, CHST11, IFI6, SOCS1, JAK2
GO:BP	GO:0070555	response to interleukin-1	2.77589e-05	4.5566	132	16	CCL7, CCL2, RIPK2, MYD88, LGALS9, CD38, IL1R1, IL1B, NKX3-1, CCL8, PCSK1, CCL5, CX3CL1, GBP2, GBP3, GBP1
GO:BP	GO:0007267	cell-cell signaling	2.93557e-05	4.53231	1704	85	DMD, DKK3, EPHB2, TNC, BMP4, CCL7, EGR2, RSPO3, SLC1A3, CCL2, PTK2B, GRM4, PTGS2, DTNA, KANK1, LY6H, F2R, KREMEN1, GJD3, CD38, SLC6A6, GDF15, IL1A, IL1B, SNAI1, TGM2, MYOF, SLC6A9, SCN1B, KLF4, PMCH, DHH, DLG3, SMPD3, HMGA2, IRS1, NTNG2, SLC12A7, EGF, CPEB3, NKX3-1, GPR119, PDE7B, PANX1, TNFSF10, IL15, FGF13, CCL8, BMP2, PLA2G4A, SALL1, EPHA4, LIMD1, CYLD, HTR1F, ADRA2B, TLR2, CACNA2D1, FAM107A, …
GO:CC	GO:0030666	endocytic vesicle membrane	1.58037e-07	6.80124	200	24	HLA-A, TGFA, HLA-B, HLA-F, HLA-E, TAP2, BTC, HLA-G, EGF, B2M, HLA-C, TLR2, HLA-DPB1, HLA-DPA1, FZD5, CD74, TAPBP, HLA-DQA1, HLA-DQA2, HLA-DRB5, HLA-DQB2, TAP1, HLA-DRB1, HLA-DRA
GO:BP	GO:2000106	regulation of leukocyte apoptotic process	3.01343e-05	4.52094	89	13	BMP4, LGALS9, PRKCQ, BCL3, BCL6, IRF7, TSC22D3, ST6GAL1, CD274, P2RX7, CCL5, CD74, IDO1
GO:BP	GO:0032411	positive regulation of transporter activity	3.01343e-05	4.52094	89	13	DMD, EPHB2, CCL2, SCN1B, P2RY6, STAC, FGF13, ATP1B1, CACNA2D1, ANK3, GSTO1, TESC, CTSS
GO:BP	GO:0031327	negative regulation of cellular biosynthetic process	3.01343e-05	4.52094	2824	126	DKK3, NFE2L3, HES5, EPHB2, PML, FST, BMP4, MOV10, CHAC1, APOBEC3D, ANGPT1, GLIS3, SEMA4D, SMAD7, MYD88, ARID5A, HIPK2, ZNFX1, IRF1, RUNX2, HLA-F, LGALS9, TNFRSF21, CD38, ZNF541, ATOH8, SNAI1, STC2, APOBEC3F, APOBEC3C, ATF3, TFEC, KLF4, TBX21, IFI16, NEAT1, SNX6, PITX2, SMPD3, BCL3, MAX, AJUBA, BANK1, ERI1, HMGA2, RGS2, TRIM2, NMI, N4BP2L2, BCL6, CPEB3, IL12A, NKX3-1, SBNO2, ZC3HAV1, PDCD1LG2, TRI…
GO:BP	GO:0045622	regulation of T-helper cell differentiation	3.36568e-05	4.47293	41	9	RIPK2, SMAD7, TBX21, BCL6, NFKBIZ, ASCL2, IL12RB1, HLA-DRB1, HLA-DRA
GO:BP	GO:0070232	regulation of T cell apoptotic process	3.36568e-05	4.47293	41	9	BMP4, LGALS9, PRKCQ, BCL3, TSC22D3, CD274, P2RX7, CCL5, IDO1
GO:BP	GO:0006956	complement activation	3.47015e-05	4.45965	64	11	A2M, SERPING1, IL1B, C4B, CFH, C4BPB, C1R, C2, CFHR3, C1S, CFB
GO:BP	GO:0032757	positive regulation of interleukin-8 production	3.47015e-05	4.45965	64	11	MYD88, LGALS9, F2R, IL1B, TLR3, AFAP1L2, STAT3, TLR4, CD14, TLR2, CD74
GO:BP	GO:0042592	homeostatic process	3.48018e-05	4.4584	1712	85	DMD, PML, BMP4, AIM2, CCL7, MT2A, FAM20A, SLC1A3, CCL2, LIPG, PTK2B, ANGPT1, HAAO, PTGS2, GADD45G, ABCC6, CSF1, HIPK2, LGALS9, F2R, CD38, TNFSF13B, SOD2, IL10RA, GDF15, IL1A, IL1B, STC2, TGM2, CNNM1, CARD9, P2RY6, IRS1, FAS, SLC12A7, BCL6, ARHGEF5, NFKBIZ, ICAM1, B2M, IL15, ITPR2, CCL8, TTC39B, NT5E, NPC2, STAT3, TLR4, DOCK7, CYLD, ATP1B1, ACP5, TBXAS1, ANK3, TSC22D3, IGFBP5, GSTO1, ANO6, CEBPB, …
GO:BP	GO:0031401	positive regulation of protein modification process	3.5242e-05	4.45294	787	48	HES5, PML, BMP4, DDR2, FAM20A, BIRC3, RIPK2, PTK2B, ANGPT1, TGFA, SEMA4D, PTGS2, ARID5A, CSF1, HIPK2, MAP3K5, IL1B, DLG3, TNFRSF14, TLR3, BANK1, HMGA2, FAS, NMI, EGF, IL12A, NKX3-1, ARHGEF5, IL15, NNMT, BMP2, TLR4, PROX1, EPHA4, DOCK7, ADRA2B, FAM107A, PDGFA, PARP14, P2RX7, CCL5, IL31RA, CD74, THBS1, CX3CL1, PARP9, JAK2, HLA-DRB1
GO:BP	GO:0051179	localization	3.57013e-05	4.44732	5520	217	DMD, FBLN5, EPHB2, PML, BMP4, EGR2, SLC1A3, CCL2, KIF1A, NKAIN2, LIPG, PTK2B, TG, ANGPT1, GRM4, CACNG6, ACKR4, UNC93B1, PTGS2, IL15RA, SMAD7, GRAMD1A, KCNT2, LGALS3BP, MYD88, DYNLT1, ABCC6, PLEKHF1, STAT5A, MVP, HLA-F, LGALS9, TRIM21, F2R, GJD3, CD38, ASIC4, TAP2, NEURL3, NUAK2, BDKRB2, SLC6A6, PTX3, IL10RA, CLIC5, IL1A, IL1B, STC2, TGM2, MRC2, ANO4, CACHD1, STOM, MYOF, SLC6A9, VLDLR, SCN1B, CNNM…
GO:BP	GO:0043491	phosphatidylinositol 3-kinase/protein kinase B signal transduction	3.68047e-05	4.4341	293	25	AIM2, DDR2, PTK2B, ANGPT1, SEMA4D, F2R, GDF15, SMPD3, BANK1, IRS1, HLA-G, PDGFRA, EGF, NKX3-1, STAT3, HPSE, PDGFA, IGFBP5, BTN2A2, CCL5, CEACAM1, THBS1, CX3CL1, P2RX4, JAK2
KEGG	KEGG:05160	Hepatitis C	3.78608e-05	4.42181	158	21	SOCS3, IRF9, TLR3, FAS, EGF, STAT3, IRF7, EIF2AK2, CLDN23, OAS3, IFIT1, CFLAR, MX2, RSAD2, OAS2, STAT2, CDK6, MX1, OAS1, STAT1, CXCL10
GO:BP	GO:1903034	regulation of response to wounding	3.89136e-05	4.4099	168	18	EPHB2, DDR2, KANK1, F2R, SERPING1, KREMEN1, KLF4, PDGFRA, STAT3, HPSE, EPHA4, PDGFA, ANO6, CEACAM1, THBS1, MDK, PTN, INSL3
GO:BP	GO:0042116	macrophage activation	4.1615e-05	4.38075	106	14	TLR3, NMI, SBNO2, PLA2G4A, TLR4, TLR2, TMEM106A, TMEM229B, IL31RA, CD74, THBS1, CX3CL1, JAK2, IFI35
GO:BP	GO:0051051	negative regulation of transport	4.1615e-05	4.38075	415	31	EPHB2, PTK2B, ANGPT1, PTGS2, HLA-F, LGALS9, F2R, IL1B, SLC6A9, ENST00000441159, IRS1, RGS2, EGF, GPM6B, IL12A, PLSCR1, ADRA2B, TLR2, RHBDF2, ANK3, PRRT2, GSTO1, TBC1D1, NPY5R, CEACAM1, SP100, CD74, THBS1, LRRTM2, CLIC2, RSAD2
GO:BP	GO:0032607	interferon-alpha production	4.16923e-05	4.37994	32	8	RIPK2, TLR3, NMI, ZC3HAV1, IRF7, TLR4, IFIH1, STAT1
GO:BP	GO:0032647	regulation of interferon-alpha production	4.16923e-05	4.37994	32	8	RIPK2, TLR3, NMI, ZC3HAV1, IRF7, TLR4, IFIH1, STAT1
GO:BP	GO:1902532	negative regulation of intracellular signal transduction	4.36417e-05	4.3601	544	37	DMD, EPHB2, AIM2, DDIT4, PTGS2, DGKG, SMAD7, KANK1, SOD2, NUAK2, BDKRB2, IL1B, SNAI1, ATF3, AJUBA, BANK1, RGS2, NMI, HLA-G, LITAF, BCL6, RHOH, MUC1, BMP2, TLR4, EPHA4, LIMD1, CYLD, CCDC125, BTN2A2, P2RX7, CD74, THBS1, OPTN, IFI35, STAT1, GBP1
GO:BP	GO:0140639	positive regulation of pyroptosis	4.63491e-05	4.33396	5	4	GBP2, GBP5, GBP3, GBP1
GO:BP	GO:0051924	regulation of calcium ion transport	4.76221e-05	4.32219	241	22	DMD, PML, CCL2, PTK2B, CACNG6, PTGS2, F2R, STC2, P2RY6, STAC, EGF, ATP1B1, CACNA2D1, GSTO1, P2RX7, CCL5, CX3CL1, CLIC2, CXCL9, P2RX4, CXCL11, CXCL10
GO:BP	GO:0050852	T cell receptor signaling pathway	4.80336e-05	4.31845	138	16	HLA-A, RBCK1, RIPK2, BTN3A1, TNFRSF21, NFKBIZ, FCHO1, BTN3A2, CTLA4, CYLD, BTN2A2, HLA-DPB1, RNF31, CEACAM1, HLA-DRB1, GBP1
GO:BP	GO:0006351	DNA-templated transcription	4.80336e-05	4.31845	3569	151	DMD, DKK3, NFE2L3, HES5, PML, FST, BMP4, IKZF2, AIM2, DDR2, RBCK1, EGR2, RIPK2, GLIS3, SEMA4D, SMAD7, MYRF, MYD88, ARID5A, STAT5A, HIPK2, IRF1, RUNX2, LGALS9, TRIM21, F2R, CD38, MAP3K5, SOD2, ZNF541, ATOH8, IL1A, IL1B, SNAI1, TRIM14, ATF3, HIVEP3, IRF9, TSHZ2, TFEC, KLF4, PRKCQ, TBX21, IFI16, SNX6, CARD9, PITX2, TLR3, NR3C2, BCL3, MAX, HOXB2, NPAS3, RHEBL1, AJUBA, PIM1, HMGA2, SMARCD3, AFAP1L2, L…
GO:BP	GO:0010562	positive regulation of phosphorus metabolic process	5.01171e-05	4.30001	705	44	HES5, BMP4, DDR2, FAM20A, RIPK2, PTK2B, ANGPT1, TGFA, SEMA4D, PTGS2, CSF1, HIPK2, MAP3K5, IL1B, DLG3, TNFRSF14, TLR3, P2RY6, BANK1, HMGA2, FAS, PDGFRA, EGF, IL12A, NKX3-1, ARHGEF5, IL15, BMP2, TLR4, PROX1, EPHA4, DOCK7, ADRA2B, PDGFA, PARP14, P2RX7, CCL5, IL31RA, CD74, THBS1, CX3CL1, PARP9, JAK2, HLA-DRB1
GO:MF	GO:0033218	amide binding	4.1214e-07	6.38496	398	38	EPHB2, HLA-A, HLA-B, HLA-F, HLA-E, TAP2, NPFFR2, HLA-G, B2M, HLA-C, PLA2G4A, TLR4, EPHA4, TLR2, TMEM158, CACNA1A, HLA-DPB1, HLA-DPA1, HLA-DMA, FZD5, NPY5R, NPY1R, HLA-DMB, CD74, TAPBP, SSTR2, HLA-DOB, HLA-DQA1, HLA-DQA2, HLA-DRB5, MICB, ERAP1, ERAP2, HLA-DQB2, TAP1, HLA-DOA, HLA-DRB1, HLA-DRA
GO:BP	GO:0045937	positive regulation of phosphate metabolic process	5.01171e-05	4.30001	705	44	HES5, BMP4, DDR2, FAM20A, RIPK2, PTK2B, ANGPT1, TGFA, SEMA4D, PTGS2, CSF1, HIPK2, MAP3K5, IL1B, DLG3, TNFRSF14, TLR3, P2RY6, BANK1, HMGA2, FAS, PDGFRA, EGF, IL12A, NKX3-1, ARHGEF5, IL15, BMP2, TLR4, PROX1, EPHA4, DOCK7, ADRA2B, PDGFA, PARP14, P2RX7, CCL5, IL31RA, CD74, THBS1, CX3CL1, PARP9, JAK2, HLA-DRB1
GO:CC	GO:0010008	endosome membrane	4.20216e-07	6.37653	567	43	PML, HLA-A, MR1, MYD88, PLEKHF1, HLA-B, HLA-F, HLA-E, RHOBTB1, SNX6, TLR3, LAMP3, OSBPL6, HLA-G, LITAF, B2M, HLA-C, IRF7, TLR4, EPHA4, LY96, CD14, RHOU, GIMAP5, CD274, HLA-DPB1, HLA-DPA1, HLA-DMA, SLC30A4, FZD5, HLA-DMB, HLA-DQB1, HLA-DOB, OPTN, HLA-DQA1, HLA-DQA2, HLA-DRB5, DTX3L, HLA-DQB2, HLA-DOA, SLC15A3, HLA-DRB1, HLA-DRA
GO:CC	GO:0098827	endoplasmic reticulum subcompartment	4.20216e-07	6.37653	1200	71	PML, HLA-A, CDC14C, TGFA, MR1, UNC93B1, PTGS2, IL15RA, GRAMD1A, MYRF, TAPBPL, ABCC6, EPHX1, HLA-B, HLA-F, HLA-E, MAP3K5, TAP2, FLRT2, DHH, TLR3, HPN, NR3C2, SMIM14, SPTLC3, OSBPL6, HLA-G, PDGFRA, TMEM109, STX17, HSD3B7, ATP10D, PANX1, B2M, CYP2J2, PARP8, ITPR2, RNF19B, HLA-C, PLA2G4A, RHBDF2, TBXAS1, CERS4, DSE, CASP4, ACSL5, LPIN1, MBOAT1, HLA-DPB1, HLA-DPA1, SYNE2, PLA2G4C, SLC37A1, CD74, TAPBP…
GO:BP	GO:0038061	non-canonical NF-kappaB signal transduction	5.05651e-05	4.29615	123	15	RBCK1, BIRC3, LGALS9, IL1B, TLR3, NR3C2, BCL3, NMI, LITAF, TLR4, CYLD, TLR2, EIF2AK2, C1QTNF4, IFI35
GO:BP	GO:0071675	regulation of mononuclear cell migration	5.05651e-05	4.29615	123	15	CCL7, CCL2, PTK2B, CSF1, LGALS9, TNFRSF14, IL12A, MADCAM1, ASCL2, ANO6, CCL5, THBS1, MDK, SLAMF8, CXCL10
GO:BP	GO:0002688	regulation of leukocyte chemotaxis	5.05651e-05	4.29615	123	15	CCL7, CCL2, PTK2B, CSF1, LGALS9, IL12A, ANO6, CAMK1D, CCL5, CD74, THBS1, MDK, PTN, SLAMF8, CXCL10
GO:BP	GO:2000318	positive regulation of T-helper 17 type immune response	5.15157e-05	4.28806	16	6	ARID5A, PRKCQ, CARD9, NFKBIZ, IL12RB1, JAK2
GO:CC	GO:0098588	bounding membrane of organelle	4.98489e-07	6.30234	2203	110	DMD, PML, HLA-A, KIF1A, TGFA, MR1, UNC93B1, PTGS2, IL15RA, TAPBPL, MYD88, PLEKHF1, ZNFX1, HLA-B, HLA-F, HLA-E, CEACAM3, TAP2, CD53, TRIM14, STOM, PCDH7, MYOF, SLC6A9, VLDLR, DHH, RHOBTB1, PRRG4, SNX6, TLR3, SNTB2, SMPD3, BTC, LAMP3, OSBPL6, HLA-G, LITAF, EGF, TMEM109, FRMPD3, AZIN2, STX17, UGCG, MAN1A1, SLC35F6, B2M, TMEM63A, ITPR2, HLA-C, IRF7, PLA2G4A, TLR4, HPSE, EPHA4, LY96, CD14, TLR2, RHOU,…
GO:BP	GO:0061138	morphogenesis of a branching epithelium	5.24487e-05	4.28027	189	19	PML, TNC, BMP4, NTN4, RSPO3, CSF1, SOCS3, TGM2, EGF, NKX3-1, BMP2, PBX1, PROX1, SALL1, SIX1, PDGFA, SPINT2, FZD5, MDK
GO:BP	GO:0051098	regulation of binding	5.352e-05	4.27148	243	22	BMP4, IL32, RIPK2, HIPK2, TRIM21, IFI16, BCL3, HMGA2, EGF, B2M, BMP2, EPHA4, IFIT2, BAMBI, IFIT1, SP100, GZMA, CLIC2, PARP9, DTX3L, CARD16, JAK2
GO:BP	GO:0045591	positive regulation of regulatory T cell differentiation	5.46068e-05	4.26275	24	7	LGALS9, HLA-G, BCL6, BTN2A2, SOCS1, HLA-DRB1, HLA-DRA
KEGG	KEGG:04630	JAK-STAT signaling pathway	5.48367e-05	4.26093	162	21	IL15RA, STAT5A, IL10RA, SOCS3, IRF9, PIM1, PDGFRA, EGF, IL12A, IL15, STAT3, PDGFA, CISH, IL12RB1, IL31RA, IL7, STAT2, SOCS1, JAK2, IL12RB2, STAT1
GO:CC	GO:0005789	endoplasmic reticulum membrane	7.13442e-07	6.14664	1194	70	PML, HLA-A, CDC14C, TGFA, MR1, UNC93B1, PTGS2, IL15RA, GRAMD1A, MYRF, TAPBPL, ABCC6, EPHX1, HLA-B, HLA-F, HLA-E, MAP3K5, TAP2, FLRT2, DHH, TLR3, HPN, NR3C2, SMIM14, SPTLC3, OSBPL6, HLA-G, PDGFRA, TMEM109, STX17, HSD3B7, ATP10D, PANX1, B2M, CYP2J2, ITPR2, RNF19B, HLA-C, PLA2G4A, RHBDF2, TBXAS1, CERS4, DSE, CASP4, ACSL5, LPIN1, MBOAT1, HLA-DPB1, HLA-DPA1, SYNE2, PLA2G4C, SLC37A1, CD74, TAPBP, SLC30…
GO:BP	GO:0072676	lymphocyte migration	5.54077e-05	4.25643	124	15	CCL7, CCL2, PTK2B, TBX21, TNFRSF14, HSD3B7, ICAM1, CCL8, MADCAM1, ASCL2, CXCL16, CCL5, CX3CL1, CXCL11, CXCL10
GO:BP	GO:2000107	negative regulation of leukocyte apoptotic process	5.54077e-05	4.25643	55	10	BMP4, PRKCQ, BCL3, BCL6, IRF7, TSC22D3, ST6GAL1, CCL5, CD74, IDO1
GO:BP	GO:0046718	symbiont entry into host cell	5.55715e-05	4.25515	156	17	DYNLT1, LGALS9, LY6E, TRIM21, PTX3, TNFRSF14, TRIM34, ICAM1, TRIM22, PLSCR1, TRIM38, TRIM25, CD74, CIITA, TRIM26, IFITM1, HLA-DRB1
GO:BP	GO:0048872	homeostasis of number of cells	5.84078e-05	4.23353	321	26	BMP4, AIM2, CSF1, HIPK2, LGALS9, F2R, TNFSF13B, CARD9, FAS, BCL6, ARHGEF5, NFKBIZ, B2M, STAT3, CYLD, TSC22D3, P2RX7, PMAIP1, CD74, CFLAR, ADAR, IL7, CDK6, JAK2, ISG15, STAT1
GO:BP	GO:0002690	positive regulation of leukocyte chemotaxis	5.98536e-05	4.22291	95	13	CCL7, PTK2B, CSF1, LGALS9, IL12A, ANO6, CAMK1D, CCL5, CD74, THBS1, MDK, PTN, CXCL10
GO:BP	GO:1901362	organic cyclic compound biosynthetic process	6.18293e-05	4.20881	4264	174	DMD, DKK3, NFE2L3, HES5, PML, FST, BMP4, IKZF2, AIM2, DDR2, RBCK1, CMPK2, EGR2, APOBEC3D, RIPK2, PTK2B, GLIS3, HAAO, SEMA4D, SMAD7, MYRF, MYD88, ARID5A, STAT5A, H6PD, HIPK2, IRF1, RUNX2, LGALS9, TRIM21, F2R, CD38, MAP3K5, SOD2, ZNF541, ATOH8, IL1A, IL1B, SNAI1, IGFBP7, APOBEC3F, APOBEC3C, TRIM14, ATF3, HIVEP3, IRF9, TSHZ2, TFEC, SLC6A9, KLF4, DHH, PRKCQ, TBX21, IFI16, SNX6, CARD9, PITX2, TLR3, NR…
GO:MF	GO:0097367	carbohydrate derivative binding	9.46125e-07	6.02405	2304	124	EPHB2, TNC, FST, BMP4, RND1, MOV10, DDR2, CCL7, SOD3, CMPK2, FAM20A, RSPO3, RIPK2, KIF1A, LIPG, PTK2B, MPPED2, DGKG, KCNT2, ABCC6, HIPK2, RUNX2, MAST3, LGALS9, UBA7, UBE2L6, MAP3K5, TAP2, NUAK2, COL13A1, TGM2, SLFN11, RHOBTB1, PRKCQ, ADAMTS1, RHEBL1, PIM1, KIF21B, TESK2, PDGFRA, ACTA2, KIF26B, TRANK1, ARHGEF5, RAD51D, SAMHD1, ASNS, ATP10D, GCH1, CDK18, CFH, RHOH, CCL8, NLRC5, ALPK1, PAPSS1, SMCHD…
GO:MF	GO:0042802	identical protein binding	9.46125e-07	6.02405	2162	118	FBLN5, EPHB2, PML, AIM2, RBCK1, VWA1, A2M, RIPK2, KIF1A, SCUBE1, TG, ANGPT1, SEMA4D, PTGS2, MYRF, RENBP, MYD88, ARID5A, DYNLT1, CSF1, HSPB8, DPYD, MVP, TRIM21, CD38, MAP3K5, SOD2, PTX3, GDF15, STC2, CD53, APOBEC3F, DNPEP, ATF3, STOM, CBS, CADM1, IFI16, SNX6, CARD9, PITX2, TLR3, SMPD3, FAS, RAB3IL1, NMI, HLA-G, LITAF, PDGFRA, BCL6, TRIM34, SAMHD1, PANX1, B2M, TNFSF10, GCH1, TRIM22, CFH, NT5E, SMIM…
GO:MF	GO:0005488	binding	9.46125e-07	6.02405	18370	634	DMD, DKK3, NFE2L3, HES5, FBLN5, EPHB2, PML, TMEM54, TNC, FST, HLA-A, BMP4, RND1, NTN4, IKZF2, ADM2, MOV10, AIM2, DDR2, RBCK1, CCL7, VWA1, CHAC1, RELL1, FAM124A, SYNPO, IL32, SOD3, MT2A, CMPK2, CBLN3, FAM20A, EGR2, RSPO3, CCSAP, SLC1A3, CCL2, APOBEC3D, A2M, GADD45B, BIRC3, RIPK2, KIF1A, AVIL, TMCO4, LIPG, DLK1, SCUBE1, PTK2B, TG, MPPED2, ANGPT1, SULT2B1, LSAMP, GLIS3, NRSN2, TGFA, FHAD1, HAAO, ADA…
GO:BP	GO:0034654	nucleobase-containing compound biosynthetic process	6.18865e-05	4.2084	4027	166	DMD, DKK3, NFE2L3, HES5, PML, FST, BMP4, IKZF2, AIM2, DDR2, RBCK1, CMPK2, EGR2, APOBEC3D, RIPK2, PTK2B, GLIS3, HAAO, SEMA4D, SMAD7, MYRF, MYD88, ARID5A, STAT5A, HIPK2, IRF1, RUNX2, LGALS9, TRIM21, F2R, CD38, MAP3K5, SOD2, ZNF541, ATOH8, IL1A, IL1B, SNAI1, APOBEC3F, APOBEC3C, TRIM14, ATF3, HIVEP3, IRF9, TSHZ2, TFEC, KLF4, PRKCQ, TBX21, IFI16, SNX6, CARD9, PITX2, TLR3, NR3C2, SMPD3, BCL3, MAX, HOXB…
GO:BP	GO:0044271	cellular nitrogen compound biosynthetic process	6.36845e-05	4.19597	4836	193	DMD, DKK3, NFE2L3, HES5, PML, FST, BMP4, IKZF2, AIM2, DDR2, RBCK1, CHAC1, CMPK2, EGR2, APOBEC3D, RIPK2, PTK2B, GLIS3, HAAO, SEMA4D, PTGS2, SMAD7, MYRF, MYD88, ARID5A, STAT5A, HIPK2, IRF1, RUNX2, LGALS9, TRIM21, F2R, CD38, MAP3K5, GGT1, SOD2, PTX3, ZNF541, ATOH8, IL1A, IL1B, GGTLC1, SNAI1, GGTLC2, APOBEC3F, APOBEC3C, TRIM14, ATF3, HIVEP3, IRF9, TSHZ2, TFEC, SLC6A9, KLF4, PRKCQ, TBX21, IFI16, EIF4E…
GO:BP	GO:0050678	regulation of epithelial cell proliferation	6.44313e-05	4.1909	363	28	HES5, BMP4, CCL2, TGFA, STAT5A, RUNX2, ATOH8, LAMB1, NEAT1, HPN, EGF, IL12A, NKX3-1, B2M, STAT3, PROX1, NRP2, NR2F2, SIX1, CCL5, CEACAM1, THBS1, CFLAR, MDK, PTN, RUNX3, CDK6, STAT1
GO:BP	GO:0046456	icosanoid biosynthetic process	6.4654e-05	4.1894	56	10	CBR1, PTGS2, GGT1, IL1B, GGTLC1, GGTLC2, PLA2G4A, TBXAS1, CD74, CASP1
GO:BP	GO:0045428	regulation of nitric oxide biosynthetic process	6.4654e-05	4.1894	56	10	PTK2B, PTGS2, SOD2, PTX3, IL1B, KLF4, TLR4, ACP5, P2RX4, JAK2
GO:BP	GO:2000515	negative regulation of CD4-positive, alpha-beta T cell activation	6.5246e-05	4.18545	34	8	SMAD7, LGALS9, TBX21, BCL6, ASCL2, CD274, RUNX3, LGALS9C
GO:BP	GO:1901653	cellular response to peptide	6.74063e-05	4.1713	364	28	EPHB2, DDR2, RIPK2, KANK1, STAT5A, GDF15, IL1B, SOCS3, KLF4, PRKCQ, SNX6, SMPD3, IRS1, ICAM1, STAT3, TLR4, EPHA4, CACNA2D1, CASP4, CACNA1A, LPIN1, CEACAM1, CFLAR, HDAC9, PCK2, SOCS1, JAK2, STAT1
GO:MF	GO:0048018	receptor ligand activity	1.2846e-06	5.89123	513	43	BMP4, ADM2, CCL7, IL32, CCL2, TG, TGFA, SEMA4D, CSF1, TNFSF13B, FLRT2, GDF15, IL1A, IL1B, STC2, PMCH, BTC, EGF, IL12A, TNFSF10, IL15, FGF13, CXCL2, CCL8, BMP2, TAC4, NRG2, EBI3, PDGFA, CXCL16, C1QTNF4, F2RL2, CCL5, CX3CL1, MDK, PTN, FLT3LG, INSL3, CXCL9, IL7, SECTM1, CXCL11, CXCL10
GO:BP	GO:0046641	positive regulation of alpha-beta T cell proliferation	7.2139e-05	4.14183	25	7	HLA-A, RIPK2, HLA-E, LGALS9, PRKCQ, EBI3, JAK2
GO:BP	GO:0072567	chemokine (C-X-C motif) ligand 2 production	7.49901e-05	4.125	17	6	MYD88, KLF4, TLR4, OAS3, CD74, OAS1
GO:CC	GO:0042175	nuclear outer membrane-endoplasmic reticulum membrane network	1.40108e-06	5.85354	1217	70	PML, HLA-A, CDC14C, TGFA, MR1, UNC93B1, PTGS2, IL15RA, GRAMD1A, MYRF, TAPBPL, ABCC6, EPHX1, HLA-B, HLA-F, HLA-E, MAP3K5, TAP2, FLRT2, DHH, TLR3, HPN, NR3C2, SMIM14, SPTLC3, OSBPL6, HLA-G, PDGFRA, TMEM109, STX17, HSD3B7, ATP10D, PANX1, B2M, CYP2J2, ITPR2, RNF19B, HLA-C, PLA2G4A, RHBDF2, TBXAS1, CERS4, DSE, CASP4, ACSL5, LPIN1, MBOAT1, HLA-DPB1, HLA-DPA1, SYNE2, PLA2G4C, SLC37A1, CD74, TAPBP, SLC30…
GO:BP	GO:2000341	regulation of chemokine (C-X-C motif) ligand 2 production	7.49901e-05	4.125	17	6	MYD88, KLF4, TLR4, OAS3, CD74, OAS1
GO:BP	GO:1902307	positive regulation of sodium ion transmembrane transport	7.49901e-05	4.125	17	6	DMD, SCN1B, FGF13, ATP1B1, ANK3, TESC
GO:MF	GO:0030546	signaling receptor activator activity	1.68888e-06	5.7724	519	43	BMP4, ADM2, CCL7, IL32, CCL2, TG, TGFA, SEMA4D, CSF1, TNFSF13B, FLRT2, GDF15, IL1A, IL1B, STC2, PMCH, BTC, EGF, IL12A, TNFSF10, IL15, FGF13, CXCL2, CCL8, BMP2, TAC4, NRG2, EBI3, PDGFA, CXCL16, C1QTNF4, F2RL2, CCL5, CX3CL1, MDK, PTN, FLT3LG, INSL3, CXCL9, IL7, SECTM1, CXCL11, CXCL10
GO:BP	GO:1904427	positive regulation of calcium ion transmembrane transport	7.53045e-05	4.12318	83	12	F2R, P2RY6, STAC, ATP1B1, CACNA2D1, GSTO1, P2RX7, CX3CL1, CXCL9, P2RX4, CXCL11, CXCL10
GO:CC	GO:0005768	endosome	2.04313e-06	5.6897	1060	63	PML, HLA-A, LIPG, ACKR4, MR1, UNC93B1, IL15RA, MYD88, PLEKHF1, HLA-B, HLA-F, HLA-E, F2R, NEURL3, BDKRB2, SLC6A9, RHOBTB1, SNX6, TLR3, EXPH5, LAMP3, OSBPL6, HLA-G, LITAF, IL12A, B2M, IL15, WDFY4, HLA-C, SAMD9L, IRF7, TLR4, EPHA4, LY96, CD14, RHOU, GIMAP5, OSBPL1A, CD274, VAMP5, BST2, HLA-DPB1, HLA-DPA1, HLA-DMA, SLC30A4, FZD5, HLA-DMB, HLA-DQB1, CD74, HLA-DOB, OPTN, CTSS, HLA-DQA1, HLA-DQA2, HLA-D…
GO:BP	GO:0018130	heterocycle biosynthetic process	7.99471e-05	4.0972	4105	168	DMD, DKK3, NFE2L3, HES5, PML, FST, BMP4, IKZF2, AIM2, DDR2, RBCK1, CMPK2, EGR2, APOBEC3D, RIPK2, PTK2B, GLIS3, HAAO, SEMA4D, SMAD7, MYRF, MYD88, ARID5A, STAT5A, HIPK2, IRF1, RUNX2, LGALS9, TRIM21, F2R, CD38, MAP3K5, SOD2, ZNF541, ATOH8, IL1A, IL1B, SNAI1, APOBEC3F, APOBEC3C, TRIM14, ATF3, HIVEP3, IRF9, TSHZ2, TFEC, SLC6A9, KLF4, PRKCQ, TBX21, IFI16, SNX6, CARD9, PITX2, TLR3, NR3C2, SMPD3, BCL3, M…
GO:BP	GO:0030224	monocyte differentiation	8.12649e-05	4.0901	35	8	BMP4, CSF1, IFI16, IRF7, IL31RA, CD74, CDK6, HLA-DRB1
GO:BP	GO:0051897	positive regulation of phosphatidylinositol 3-kinase/protein kinase B signal transduction	8.90874e-05	4.05018	179	18	DDR2, PTK2B, ANGPT1, SEMA4D, F2R, GDF15, IRS1, PDGFRA, EGF, NKX3-1, HPSE, PDGFA, IGFBP5, CCL5, THBS1, CX3CL1, P2RX4, JAK2
GO:BP	GO:0006809	nitric oxide biosynthetic process	9.13906e-05	4.0391	71	11	PTK2B, PTGS2, SOD2, PTX3, IL1B, KLF4, GCH1, TLR4, ACP5, P2RX4, JAK2
GO:BP	GO:0019438	aromatic compound biosynthetic process	9.31261e-05	4.03093	4116	168	DMD, DKK3, NFE2L3, HES5, PML, FST, BMP4, IKZF2, AIM2, DDR2, RBCK1, CMPK2, EGR2, APOBEC3D, RIPK2, PTK2B, GLIS3, HAAO, SEMA4D, SMAD7, MYRF, MYD88, ARID5A, STAT5A, HIPK2, IRF1, RUNX2, LGALS9, TRIM21, F2R, CD38, MAP3K5, SOD2, ZNF541, ATOH8, IL1A, IL1B, SNAI1, APOBEC3F, APOBEC3C, TRIM14, ATF3, HIVEP3, IRF9, TSHZ2, TFEC, SLC6A9, KLF4, PRKCQ, TBX21, IFI16, SNX6, CARD9, PITX2, TLR3, NR3C2, SMPD3, BCL3, M…
GO:BP	GO:0032727	positive regulation of interferon-alpha production	9.42598e-05	4.02567	26	7	RIPK2, TLR3, ZC3HAV1, IRF7, TLR4, IFIH1, STAT1
GO:BP	GO:0090594	inflammatory response to wounding	9.42598e-05	4.02567	26	7	F2R, IL1A, TLR3, NFKBIZ, STAT3, TLR4, MDK
GO:CC	GO:0098797	plasma membrane protein complex	2.47726e-06	5.60603	718	48	DMD, HLA-A, PTK2B, CACNG6, MR1, HLA-B, HLA-F, HLA-E, GJD3, COL13A1, SLC6A6, CACHD1, SCN1B, DLG3, SNTB2, CASP10, IRS1, FAS, HLA-G, B2M, HLA-C, BMP2, EPS8, ATP1B1, TLR2, CACNA2D1, CACNA1A, HLA-DPB1, HLA-DPA1, HLA-DMA, ITGA11, IL12RB1, HLA-DMB, HLA-DQB1, CATSPER1, RNF31, CEACAM1, CD74, CFLAR, HLA-DOB, HLA-DQA1, HLA-DQA2, HLA-DRB5, HLA-DQB2, JAK2, HLA-DOA, HLA-DRB1, HLA-DRA
GO:BP	GO:0098581	detection of external biotic stimulus	9.42598e-05	4.02567	26	7	HLA-A, HLA-B, C4B, TLR4, LY96, TLR2, HLA-DRB1
GO:BP	GO:0009056	catabolic process	9.48554e-05	4.02294	2556	114	EPHB2, PML, MOV10, RBCK1, CHAC1, APOBEC3D, RIPK2, LIPG, PTK2B, HAAO, DDIT4, FBXO44, SMAD7, GRAMD1A, RENBP, MYD88, PLEKHF1, EPHX1, HIPK2, HSPB8, DPYD, PSMB8, FBXO6, TRIM21, UBA7, UBE2L6, GGT1, IL10RA, IL1B, GGTLC1, GGTLC2, APOBEC3F, SPSB1, MRC2, APOBEC3C, CTRL, CBS, TBX21, IFI16, NEAT1, SNX6, SMPD3, LAMP3, IRS1, TRIM2, HERC5, EGF, TRIM34, CPEB3, PDE7B, AZIN2, ZC3HAV1, STX17, SAMHD1, MAN1A1, TRIM22…
GO:CC	GO:0030669	clathrin-coated endocytic vesicle membrane	2.54396e-06	5.59449	71	13	TGFA, BTC, EGF, HLA-DPB1, HLA-DPA1, FZD5, CD74, HLA-DQA1, HLA-DQA2, HLA-DRB5, HLA-DQB2, HLA-DRB1, HLA-DRA
GO:CC	GO:0030658	transport vesicle membrane	2.54396e-06	5.59449	235	24	DMD, HLA-A, TGFA, HLA-B, HLA-F, HLA-E, MYOF, SLC6A9, SNTB2, HLA-G, STX17, B2M, HLA-C, PRRT2, HLA-DPB1, HLA-DPA1, CEACAM1, CD74, HLA-DQA1, HLA-DQA2, HLA-DRB5, HLA-DQB2, HLA-DRB1, HLA-DRA
GO:BP	GO:0044409	symbiont entry into host	9.61613e-05	4.017	163	17	DYNLT1, LGALS9, LY6E, TRIM21, PTX3, TNFRSF14, TRIM34, ICAM1, TRIM22, PLSCR1, TRIM38, TRIM25, CD74, CIITA, TRIM26, IFITM1, HLA-DRB1
GO:BP	GO:1903169	regulation of calcium ion transmembrane transport	9.61613e-05	4.017	163	17	DMD, PML, PTK2B, CACNG6, F2R, P2RY6, STAC, ATP1B1, CACNA2D1, GSTO1, P2RX7, CX3CL1, CLIC2, CXCL9, P2RX4, CXCL11, CXCL10
GO:BP	GO:0070231	T cell apoptotic process	0.000101924	3.99172	59	10	BMP4, LGALS9, PRKCQ, BCL3, FAS, TSC22D3, CD274, P2RX7, CCL5, IDO1
GO:BP	GO:0042267	natural killer cell mediated cytotoxicity	0.000103262	3.98606	72	11	HLA-A, HLA-B, HLA-F, HLA-E, LGALS9, CADM1, HLA-G, IL12A, RNF19B, CEACAM1, SERPINB9
GO:BP	GO:0002224	toll-like receptor signaling pathway	0.000103262	3.98606	72	11	BIRC3, UNC93B1, MYD88, IRF1, TLR3, NFKBIZ, IRF7, TLR4, LY96, TLR2, CTSS
GO:BP	GO:0039530	MDA-5 signaling pathway	0.000104415	3.98124	11	5	IRF7, OAS3, DHX58, IFIH1, DDX60
GO:BP	GO:0002009	morphogenesis of an epithelium	0.000104415	3.98124	501	34	HES5, PML, TNC, FST, BMP4, NTN4, RSPO3, CSF1, SOCS3, SNAI1, TGM2, KLF4, DLG3, CLUAP1, HOXB2, AJUBA, EGF, KIF26B, NKX3-1, BMP2, PBX1, PROX1, SALL1, EPHA4, SIX1, HOXB4, PDGFA, SPINT2, IGFBP5, FZD5, CEACAM1, MDK, STAT1, CXCL10
GO:BP	GO:0032310	prostaglandin secretion	0.000106417	3.97299	18	6	PTGS2, IL1A, IL1B, PLA2G4A, P2RX7, P2RX4
GO:BP	GO:0051128	regulation of cellular component organization	0.000109535	3.96045	2425	109	DMD, EPHB2, PML, TNC, BMP4, MOV10, DDR2, SYNPO, CCSAP, CCL2, KIF1A, AVIL, PTK2B, ANGPT1, TGFA, SEMA4D, IL15RA, DGKG, SMAD7, KANK1, MYD88, OGFR, KREMEN1, CD38, HORMAD1, FLRT2, PTX3, IL10RA, GDF15, IL1A, IL1B, SNAI1, IGFBP7, TGM2, CD53, LAMB1, VLDLR, SCN1B, KLF4, PRKCQ, HPN, SMPD3, BTC, RMI2, AJUBA, SYNPO2, SMARCD3, RGS2, NTNG2, PDGFRA, BCL6, EGF, GPM6B, C4B, ARHGEF5, ICAM1, SLC35F6, B2M, TNFSF10, …
GO:BP	GO:0033554	cellular response to stress	0.000113155	3.94633	1770	85	NFE2L3, FBLN5, PML, TNC, AIM2, DDR2, CHAC1, SOD3, RIPK2, PTK2B, DDIT4, PTGS2, HIPK2, HSPB8, FBXO6, TRIM21, UBA7, IL18BP, KREMEN1, MAP3K5, SOD2, NUAK2, BDKRB2, IL1A, SNAI1, REC8, STC2, ATF3, TFEC, CBS, KLF4, SLFN11, IFI16, CARD9, SMPD3, BCL3, RMI2, AJUBA, HMGA2, SMARCD3, FAS, STAC, HLA-G, PDGFRA, BCL6, BATF2, TMEM109, NKX3-1, RAD51D, SAMHD1, ASNS, NABP1, MAN1A1, B2M, GCH1, PARP8, FAM111A, MUC1, IR…
GO:BP	GO:0060333	type II interferon-mediated signaling pathway	0.000121358	3.91593	27	7	IRF1, NLRC5, PARP14, SP100, PARP9, JAK2, STAT1
GO:BP	GO:0042832	defense response to protozoan	0.000121358	3.91593	27	7	MYD88, BCL3, BATF2, IRF8, GBP2, GBP4, GBP1
GO:BP	GO:0070229	negative regulation of lymphocyte apoptotic process	0.00012234	3.91243	37	8	BMP4, PRKCQ, BCL3, BCL6, TSC22D3, CCL5, CD74, IDO1
GO:BP	GO:0140970	AIM2 inflammasome complex assembly	0.000123727	3.90754	6	4	AIM2, GBP2, CASP1, GBP5
GO:CC	GO:0005829	cytosol	3.5393e-06	5.45108	5487	219	DMD, EPHB2, PML, RND1, MOV10, AIM2, RBCK1, CHAC1, SYNPO, IL32, MT2A, BIRC3, RIPK2, PTK2B, SULT2B1, LSAMP, CBR1, HAAO, DDIT4, GSTK1, DGKG, FBXO44, SMAD7, GRAMD1A, MYRF, RENBP, MYD88, STAT5A, HSPB8, IRF1, RUNX2, DPYD, MVP, PSMB8, FBXO6, LGALS9, TRIM21, CNDP2, UBA7, UBE2L6, MAP3K5, IL10RA, IL1A, IL1B, SOCS3, SNAI1, PTPRH, TGM2, SPSB1, DNPEP, IRF9, TFEC, CBS, KLF4, SLFN11, PRKCQ, IFI16, DLG3, EIF4E3,…
GO:BP	GO:0051715	cytolysis in another organism	0.000123727	3.90754	6	4	GBP2, GBP5, GBP3, GBP1
GO:BP	GO:0032020	ISG15-protein conjugation	0.000123727	3.90754	6	4	UBA7, UBE2L6, HERC5, ISG15
GO:BP	GO:0048871	multicellular organismal-level homeostasis	0.000130129	3.88563	806	47	DMD, BMP4, AIM2, PTK2B, ANGPT1, PTGS2, GADD45G, ABCC6, CSF1, HIPK2, LGALS9, F2R, CD38, TNFSF13B, SOD2, IL10RA, GDF15, IL1A, IL1B, CARD9, FAS, BCL6, ARHGEF5, NFKBIZ, B2M, IL15, NT5E, STAT3, TLR4, DOCK7, CYLD, ACP5, TSC22D3, CEBPB, LPIN1, P2RX7, PMAIP1, CD74, CFLAR, ADAR, IL7, P2RX4, CDK6, JAK2, ISG15, OAS1, STAT1
GO:BP	GO:0062207	regulation of pattern recognition receptor signaling pathway	0.000140108	3.85354	151	16	BIRC3, MYD88, IRF1, ZC3HAV1, IRF7, TLR4, CD14, EIF2AK2, DHX58, RSAD2, OASL, GBP2, GBP5, IFI35, SLC15A3, DDX60
GO:BP	GO:0051928	positive regulation of calcium ion transport	0.000146589	3.8339	119	14	CCL2, F2R, P2RY6, STAC, ATP1B1, CACNA2D1, GSTO1, P2RX7, CCL5, CX3CL1, CXCL9, P2RX4, CXCL11, CXCL10
GO:BP	GO:0016553	base conversion or substitution editing	0.000148682	3.82774	19	6	APOBEC3D, APOBEC3F, APOBEC3C, RBM47, ADAR, APOBEC3G
GO:BP	GO:1904646	cellular response to amyloid-beta	0.000148988	3.82685	38	8	EPHB2, SNX6, ICAM1, TLR4, EPHA4, CACNA2D1, CASP4, CACNA1A
GO:BP	GO:0002228	natural killer cell mediated immunity	0.00015009	3.82365	75	11	HLA-A, HLA-B, HLA-F, HLA-E, LGALS9, CADM1, HLA-G, IL12A, RNF19B, CEACAM1, SERPINB9
GO:BP	GO:1900017	positive regulation of cytokine production involved in inflammatory response	0.000154633	3.8107	28	7	MYD88, CARD9, TLR3, IL17RC, STAT3, TLR4, GBP5
GO:BP	GO:1900745	positive regulation of p38MAPK cascade	0.000154633	3.8107	28	7	BMP4, RELL1, GADD45B, GADD45G, MAP3K5, IL1B, BMP2
GO:BP	GO:0006690	icosanoid metabolic process	0.000159911	3.79612	120	14	CBR1, PTGS2, EPHX1, GGT1, IL1B, GGTLC1, GGTLC2, CYP2J2, PLA2G4A, TLR2, TBXAS1, PLA2G4C, CD74, CASP1
GO:BP	GO:0051248	negative regulation of protein metabolic process	0.000164073	3.78496	766	45	DMD, EPHB2, PML, CHAC1, ANGPT1, SEMA4D, SMAD7, HIPK2, MVP, TRIM21, BDKRB2, PTX3, IL1B, SOCS3, KLF4, CADM1, IFI16, SNX6, AJUBA, BANK1, LAMP3, RGS2, TRIM2, CPEB3, AZIN2, BMP2, EPHA4, LIMD1, NR2F2, PARD3, EIF2AK2, PARP14, IGFBP5, PARP10, CEACAM1, SERPINB9, THBS1, ADAR, XRN1, IFI6, DTX3L, CARD16, SOCS1, ISG15, WARS
GO:CC	GO:0045334	clathrin-coated endocytic vesicle	4.89923e-06	5.30987	88	14	TGFA, BTC, EGF, CTLA4, HLA-DPB1, HLA-DPA1, FZD5, CD74, HLA-DQA1, HLA-DQA2, HLA-DRB5, HLA-DQB2, HLA-DRB1, HLA-DRA
GO:BP	GO:0033209	tumor necrosis factor-mediated signaling pathway	0.000167933	3.77486	105	13	AIM2, BIRC3, PTK2B, TNFSF13B, TNFRSF14, FAS, CYLD, PELI3, CASP4, CARD16, JAK2, CASP1, STAT1
GO:BP	GO:0016554	cytidine to uridine editing	0.000168249	3.77405	12	5	APOBEC3D, APOBEC3F, APOBEC3C, RBM47, APOBEC3G
GO:BP	GO:0070671	response to interleukin-12	0.000168249	3.77405	12	5	RIPK2, IL12A, IL12RB1, JAK2, IL12RB2
GO:BP	GO:1904062	regulation of monoatomic cation transmembrane transport	0.000175923	3.75468	283	23	DMD, PML, PTK2B, CACNG6, F2R, SCN1B, P2RY6, STAC, FGF13, ATP1B1, CACNA2D1, ANK3, GSTO1, ANO6, P2RX7, TESC, CX3CL1, CLIC2, CTSS, CXCL9, P2RX4, CXCL11, CXCL10
GO:BP	GO:0048247	lymphocyte chemotaxis	0.00017767	3.75039	63	10	CCL7, CCL2, PTK2B, HSD3B7, CCL8, CXCL16, CCL5, CX3CL1, CXCL11, CXCL10
GO:BP	GO:0030225	macrophage differentiation	0.00017767	3.75039	63	10	BMP4, MYD88, CSF1, CASP10, IL15, TLR4, TLR2, IL31RA, SOCS1, HLA-DRB1
GO:BP	GO:0002347	response to tumor cell	0.00017883	3.74756	39	8	HLA-A, MR1, KLF4, IL12A, CD274, TXNIP, CEACAM1, HLA-DRB1
GO:BP	GO:0014911	positive regulation of smooth muscle cell migration	0.00017883	3.74756	39	8	DDR2, ADAMTS1, P2RY6, TLR4, DOCK7, IGFBP5, CCL5, MDK
GO:MF	GO:0042803	protein homodimerization activity	5.70048e-06	5.24409	724	52	FBLN5, PML, RIPK2, PTGS2, CSF1, HSPB8, DPYD, TRIM21, MAP3K5, GDF15, STC2, ATF3, STOM, CBS, CADM1, SNX6, CARD9, PITX2, HLA-G, PDGFRA, TRIM34, B2M, GCH1, TRIM22, SMIM1, PAPSS1, STAT3, SMCHD1, MMAA, NR2F2, GIMAP7, PDGFA, TRIM38, JDP2, ST6GAL1, CALCOCO2, CEBPB, TESC, BST2, CCL5, CEACAM1, SP100, THBS1, GZMA, TAP1, GBP2, GBP5, WARS, STAT1, GBP3, GBP4, GBP1
GO:BP	GO:0030593	neutrophil chemotaxis	0.000183909	3.7354	106	13	CCL7, CCL2, IL1B, CXCL2, CCL8, CAMK1D, CCL5, CD74, CX3CL1, MDK, CXCL9, CXCL11, CXCL10
GO:BP	GO:0010950	positive regulation of endopeptidase activity	0.000185887	3.73075	138	15	AIM2, RIPK2, LGALS9, F2R, MAP3K5, IFI16, CARD9, FAS, NKX3-1, TNFSF10, STAT3, EPHA4, PMAIP1, JAK2, CASP1
GO:BP	GO:0045859	regulation of protein kinase activity	0.000191334	3.71821	451	31	EPHB2, DDR2, PTK2B, ANGPT1, CSF1, MVP, MAP3K5, IL1B, DLG3, SNX6, TLR3, SYNPO2, NPFFR2, HMGA2, RGS2, HERC5, EGF, ARHGEF5, BMP2, TLR4, PROX1, EPHA4, NR2F2, ADRA2B, PDGFA, CCL5, CEACAM1, THBS1, ADAR, JAK2, WARS
GO:BP	GO:0036037	CD8-positive, alpha-beta T cell activation	0.00019426	3.71162	29	7	HLA-A, IRF1, HLA-E, WDFY4, CD274, RUNX3, SOCS1
KEGG	KEGG:05166	Human T-cell leukemia virus 1 infection	0.000199059	3.70102	218	24	HLA-A, EGR2, IL15RA, STAT5A, HLA-B, HLA-F, HLA-E, IL1R1, HLA-G, ICAM1, B2M, IL15, HLA-C, HLA-DPB1, HLA-DPA1, HLA-DMA, HLA-DMB, HLA-DQB1, HLA-DOB, HLA-DQA2, HLA-DRB5, HLA-DOA, HLA-DRB1, HLA-DRA
GO:BP	GO:2001185	regulation of CD8-positive, alpha-beta T cell activation	0.000200921	3.69698	20	6	HLA-A, IRF1, HLA-E, CD274, RUNX3, SOCS1
GO:BP	GO:0050851	antigen receptor-mediated signaling pathway	0.000201828	3.69502	191	18	HLA-A, RBCK1, RIPK2, BTN3A1, TNFRSF21, CD38, BANK1, NFKBIZ, FCHO1, BTN3A2, CTLA4, CYLD, BTN2A2, HLA-DPB1, RNF31, CEACAM1, HLA-DRB1, GBP1
GO:CC	GO:0005765	lysosomal membrane	7.9262e-06	5.10094	446	34	PLEKHF1, HLA-F, STOM, VLDLR, TLR3, LAMP3, LITAF, EGF, SLC35F6, B2M, TMEM63A, HPSE, RRAGD, GIMAP5, BST2, HLA-DPB1, HLA-DPA1, HLA-DMA, SLC30A4, HLA-DMB, HLA-DQB1, CD74, HLA-DOB, HLA-DQA1, HLA-DQA2, HLA-DRB5, P2RX4, DTX3L, HLA-DQB2, HLA-DOA, SLC15A3, IFITM1, HLA-DRB1, HLA-DRA
GO:CC	GO:0098852	lytic vacuole membrane	7.9262e-06	5.10094	446	34	PLEKHF1, HLA-F, STOM, VLDLR, TLR3, LAMP3, LITAF, EGF, SLC35F6, B2M, TMEM63A, HPSE, RRAGD, GIMAP5, BST2, HLA-DPB1, HLA-DPA1, HLA-DMA, SLC30A4, HLA-DMB, HLA-DQB1, CD74, HLA-DOB, HLA-DQA1, HLA-DQA2, HLA-DRB5, P2RX4, DTX3L, HLA-DQB2, HLA-DOA, SLC15A3, IFITM1, HLA-DRB1, HLA-DRA
GO:CC	GO:0030662	coated vesicle membrane	7.9262e-06	5.10094	199	21	HLA-A, TGFA, HLA-B, HLA-F, HLA-E, BTC, HLA-G, EGF, STX17, B2M, HLA-C, HLA-DPB1, HLA-DPA1, FZD5, CD74, HLA-DQA1, HLA-DQA2, HLA-DRB5, HLA-DQB2, HLA-DRB1, HLA-DRA
GO:BP	GO:0098586	cellular response to virus	0.000213265	3.67108	78	11	LGALS9, TLR3, IL12A, WDFY4, CCL5, ADAR, IFI6, IFIH1, JAK2, OAS1, CXCL10
GO:BP	GO:0032660	regulation of interleukin-17 production	0.00021468	3.66821	40	8	MYD88, ARID5A, PRKCQ, CARD9, IL12A, IL15, TLR4, JAK2
GO:CC	GO:0005774	vacuolar membrane	8.24859e-06	5.08362	489	36	PLEKHF1, HLA-F, STOM, VLDLR, TLR3, LAMP3, LITAF, EGF, STX17, SLC35F6, B2M, TMEM63A, HPSE, RRAGD, GIMAP5, CALCOCO2, BST2, HLA-DPB1, HLA-DPA1, HLA-DMA, SLC30A4, HLA-DMB, HLA-DQB1, CD74, HLA-DOB, HLA-DQA1, HLA-DQA2, HLA-DRB5, P2RX4, DTX3L, HLA-DQB2, HLA-DOA, SLC15A3, IFITM1, HLA-DRB1, HLA-DRA
GO:BP	GO:0032620	interleukin-17 production	0.00021468	3.66821	40	8	MYD88, ARID5A, PRKCQ, CARD9, IL12A, IL15, TLR4, JAK2
GO:BP	GO:0048729	tissue morphogenesis	0.000215538	3.66648	611	38	HES5, PML, TNC, FST, BMP4, NTN4, RSPO3, SMAD7, CSF1, SOCS3, SNAI1, TGM2, KLF4, DLG3, CLUAP1, HOXB2, AJUBA, HMGA2, EGF, ACTA2, KIF26B, NKX3-1, BMP2, PBX1, PROX1, SALL1, EPHA4, NRP2, SIX1, HOXB4, PDGFA, SPINT2, IGFBP5, FZD5, CEACAM1, MDK, STAT1, CXCL10
GO:BP	GO:0097300	programmed necrotic cell death	0.000224047	3.64966	52	9	RBCK1, BIRC3, MAP3K5, TLR3, FAS, CYLD, RNF31, CFLAR, MLKL
GO:BP	GO:0009725	response to hormone	0.000227095	3.64379	874	49	TNC, DDR2, EGR2, A2M, PTK2B, DDIT4, PTGS2, KANK1, ARID5A, STAT5A, CD38, GDF15, IL1B, SOCS3, STC2, IGFBP7, DHH, PRKCQ, CARD9, HPN, NR3C2, P2RY6, NPFFR2, IRS1, NKX3-1, UGCG, TNFSF10, STAT3, TLR2, FAM107A, PCSK1, PPAP2A, IGFBP5, LPIN1, TRIM25, C2, TXNIP, CEACAM1, SERPINB9, THBS1, CFLAR, SSTR2, HDAC9, PCK2, CTSS, STAT2, SOCS1, JAK2, STAT1
GO:BP	GO:0014910	regulation of smooth muscle cell migration	0.000230381	3.63755	65	10	BMP4, DDR2, ADAMTS1, P2RY6, TLR4, DOCK7, PDGFA, IGFBP5, CCL5, MDK
GO:BP	GO:0051234	establishment of localization	0.000232132	3.63427	4881	191	DMD, FBLN5, EPHB2, PML, BMP4, EGR2, SLC1A3, CCL2, KIF1A, NKAIN2, LIPG, PTK2B, TG, ANGPT1, GRM4, CACNG6, ACKR4, UNC93B1, PTGS2, IL15RA, GRAMD1A, KCNT2, LGALS3BP, MYD88, DYNLT1, ABCC6, PLEKHF1, STAT5A, MVP, HLA-F, LGALS9, F2R, GJD3, CD38, ASIC4, TAP2, NEURL3, BDKRB2, SLC6A6, PTX3, IL10RA, CLIC5, IL1A, IL1B, STC2, TGM2, MRC2, ANO4, CACHD1, STOM, MYOF, SLC6A9, VLDLR, SCN1B, CNNM1, RHOBTB1, CLUAP1, NE…
GO:BP	GO:0048699	generation of neurons	0.000235799	3.62746	1514	74	DMD, HES5, EPHB2, TNC, BMP4, RND1, NTN4, MOV10, DDR2, EGR2, SLC1A3, KIF1A, AVIL, PTK2B, SEMA4D, DDIT4, IL15RA, DGKG, KANK1, HIPK2, RUNX2, TNFRSF21, KREMEN1, CD38, SOD2, FLRT2, LAMB1, VLDLR, SCN1B, KLF4, PRKCQ, PITX2, SMARCD3, RGS2, NTNG2, BCL6, GPM6B, CPEB3, UGCG, B2M, FGF13, STAT3, BMP2, PBX1, PROX1, SALL1, EPHA4, NRP2, DOCK7, NR2F2, ADRA2B, HAPLN1, SOX5, SIX1, ASCL2, PARD3, ANK3, JADE2, CAMK1D,…
GO:CC	GO:0031984	organelle subcompartment	9.33308e-06	5.02997	1521	79	PML, HLA-A, CHAC1, CDC14C, TGFA, MR1, UNC93B1, PTGS2, IL15RA, GRAMD1A, MYRF, TAPBPL, ABCC6, EPHX1, HLA-B, HLA-F, HLA-E, MAP3K5, TAP2, FLRT2, DHH, TLR3, HPN, NR3C2, SMPD3, SMIM14, SPTLC3, OSBPL6, HLA-G, PDGFRA, TMEM109, AZIN2, STX17, HSD3B7, ATP10D, PANX1, B2M, CYP2J2, PARP8, ITPR2, RNF19B, HLA-C, PLA2G4A, RHBDF2, TBXAS1, CERS4, PCSK1, DSE, ST6GAL1, VCPIP1, CASP4, ACSL5, LPIN1, MBOAT1, HLA-DPB1, H…
GO:BP	GO:0001562	response to protozoan	0.000242335	3.61558	30	7	MYD88, BCL3, BATF2, IRF8, GBP2, GBP4, GBP1
GO:BP	GO:0046330	positive regulation of JNK cascade	0.000249898	3.60224	94	12	GADD45B, RIPK2, PTK2B, MYD88, GADD45G, HIPK2, MAP3K5, IL1A, IL1B, CARD9, TLR3, TLR4
GO:BP	GO:0065008	regulation of biological quality	0.000254978	3.5935	2846	122	DMD, DKK3, EPHB2, PML, ADM2, MOV10, CCL7, SOD3, EGR2, CCL2, KIF1A, AVIL, SCUBE1, PTK2B, TG, ANGPT1, SEMA4D, ACKR4, PTGS2, DGKG, SMAD7, RENBP, KANK1, MYD88, DYNLT1, STAT5A, H6PD, TRIM21, F2R, SERPING1, GJD3, CD38, SOD2, BDKRB2, FLRT2, IL10RA, IL1B, STC2, ANO4, CBS, SCN1B, PRKCQ, DLG3, SNX6, HPN, SMPD3, BTC, PIM1, IRS1, RGS2, NTNG2, SLC12A7, PDGFRA, CPEB3, ACTA2, NKX3-1, GPR119, ATP10D, SLC35F6, GC…
GO:CC	GO:0005794	Golgi apparatus	1.00285e-05	4.99876	1629	83	HLA-A, CHAC1, SOD3, CBLN3, FAM20A, LIPG, MR1, UNC93B1, IL15RA, MYRF, TAPBPL, DYNLT1, GOLM1, HLA-B, HLA-F, HLA-E, F2R, BDKRB2, CLIC5, GDF15, STC2, DHH, TLR3, SNTB2, SMPD3, AJUBA, HLA-G, LITAF, PDGFRA, BCL6, AZIN2, UGCG, MAN1A1, B2M, IL15, TRIM22, HLA-C, MUC1, PLSCR1, CTLA4, PLA2G4A, CD14, TLR2, RHOU, GIMAP7, PDGFA, RHBDF2, ANK3, PCSK1, DSE, ST6GAL1, VCPIP1, VAMP5, PARP10, SCYL3, LMTK3, SRGN, BST2,…
GO:CC	GO:0000139	Golgi membrane	1.05628e-05	4.97622	671	44	HLA-A, MR1, UNC93B1, IL15RA, TAPBPL, HLA-B, HLA-F, HLA-E, DHH, TLR3, SMPD3, HLA-G, LITAF, UGCG, MAN1A1, B2M, HLA-C, PLA2G4A, RHOU, PDGFA, DSE, ST6GAL1, SCYL3, LMTK3, HLA-DPB1, HLA-DPA1, FZD5, CD74, TAPBP, ST6GALNAC2, CHST11, SLC30A7, OPTN, HLA-DQA1, HLA-DQA2, HLA-DRB5, HLA-DQB2, GBP2, GBP5, GBP3, GBP4, HLA-DRB1, HLA-DRA, GBP1
GO:CC	GO:0106139	symbiont cell surface	1.07581e-05	4.96826	4	4	C4B, CFH, GBP5, GBP1
GO:BP	GO:1900744	regulation of p38MAPK cascade	0.000255043	3.59339	41	8	BMP4, RELL1, GADD45B, GADD45G, MAP3K5, IL1B, BMP2, CYLD
GO:BP	GO:0032733	positive regulation of interleukin-10 production	0.000255043	3.59339	41	8	LGALS9, BCL3, STAT3, TLR4, RBM47, TLR2, CD274, ISG15
GO:BP	GO:0070266	necroptotic process	0.000255043	3.59339	41	8	RBCK1, BIRC3, TLR3, FAS, CYLD, RNF31, CFLAR, MLKL
GO:BP	GO:0032308	positive regulation of prostaglandin secretion	0.000255768	3.59215	13	5	IL1A, IL1B, PLA2G4A, P2RX7, P2RX4
GO:BP	GO:0030282	bone mineralization	0.000265659	3.57568	126	14	BMP4, DDR2, PTK2B, PTGS2, RUNX2, SMPD3, GPM6B, SBNO2, BMP2, ANO6, P2RX7, SRGN, PTN, ISG15
GO:BP	GO:0002577	regulation of antigen processing and presentation	0.000266318	3.5746	21	6	TAPBPL, CD74, THBS1, HLA-DOB, HLA-DQB2, HLA-DOA
GO:BP	GO:0002581	negative regulation of antigen processing and presentation of peptide or polysaccharide antigen via MHC class II	0.000270696	3.56752	3	3	THBS1, HLA-DOB, HLA-DOA
GO:BP	GO:0006909	phagocytosis	0.000288164	3.54036	234	20	CCL2, IL15RA, MYD88, PTX3, TGM2, P2RY6, C4B, IL15, PLSCR1, TLR4, XKR4, C4BPB, CD14, TLR2, ANO6, CAMK1D, P2RX7, C2, THBS1, IRF8
GO:BP	GO:0050921	positive regulation of chemotaxis	0.000297049	3.52717	144	15	CCL7, PTK2B, CSF1, LGALS9, PDGFRA, IL12A, ANO6, CAMK1D, CCL5, CD74, THBS1, MDK, PTN, P2RX4, CXCL10
GO:BP	GO:1903522	regulation of blood circulation	0.000299848	3.5231	254	21	DMD, ADM2, PTGS2, SMAD7, F2R, GJD3, CD38, BDKRB2, SCN1B, RGS2, GCH1, CYP2J2, FGF13, ATP1B1, ADRA2B, CACNA2D1, POPDC2, TBXAS1, GSTO1, CLIC2, P2RX4
GO:BP	GO:2000516	positive regulation of CD4-positive, alpha-beta T cell activation	0.00030316	3.51833	42	8	RIPK2, LGALS9, PRKCQ, NFKBIZ, IL12RB1, SOCS1, HLA-DRB1, HLA-DRA
GO:BP	GO:0022603	regulation of anatomical structure morphogenesis	0.000322488	3.49149	838	47	EPHB2, PML, BMP4, NTN4, ADM2, MOV10, CCL7, CCL2, KIF1A, PTK2B, SEMA4D, KANK1, CSF1, HIPK2, RUNX2, TNFSF13B, IL1A, IL1B, KLF4, ADAMTS1, TLR3, HPN, HMGA2, NTNG2, HLA-G, BCL6, EGF, FGF13, STAT3, BMP2, EPS8, EPHA4, LIMD1, SIX1, RHOU, PDGFA, BAMBI, CEACAM1, SP100, THBS1, MDK, ERAP1, STAT2, ATP10A, WARS, STAT1, CXCL10
GO:BP	GO:0038066	p38MAPK cascade	0.000346733	3.46001	55	9	BMP4, RELL1, GADD45B, GADD45G, LGALS9, MAP3K5, IL1B, BMP2, CYLD
GO:BP	GO:0051130	positive regulation of cellular component organization	0.000350939	3.45477	1116	58	DMD, EPHB2, PML, DDR2, SYNPO, CCL2, AVIL, PTK2B, ANGPT1, TGFA, SEMA4D, IL15RA, MYD88, FLRT2, PTX3, GDF15, IL1A, IL1B, CD53, VLDLR, SCN1B, PRKCQ, SMPD3, BTC, AJUBA, SYNPO2, RGS2, EGF, C4B, ARHGEF5, B2M, TNFSF10, IL15, BMP2, EPS8, TLR4, PROX1, EPHA4, CD14, PRRT2, ANO6, CALCOCO2, CAMK1D, P2RX7, PMAIP1, BIK, C2, CFLAR, CX3CL1, MDK, LRRTM2, PTN, CXCL9, ATP10A, GBP2, GBP5, ISG15, WARS
GO:BP	GO:0022898	regulation of transmembrane transporter activity	0.0003591	3.44478	200	18	DMD, EPHB2, CCL2, PTK2B, SLC6A9, SCN1B, ENST00000441159, P2RY6, PIM1, STAC, FGF13, ATP1B1, CACNA2D1, ANK3, GSTO1, TESC, CLIC2, CTSS
GO:BP	GO:0001501	skeletal system development	0.000365892	3.43665	535	34	DMD, HES5, FST, BMP4, DDR2, SEMA4D, SMAD7, ARID5A, RUNX2, COL13A1, SNAI1, TGM2, CBS, PITX2, SMPD3, HOXB2, HMGA2, PDGFRA, MATN3, PAPSS1, CHRDL2, BMP2, PBX1, ACP5, HAPLN1, SOX5, SIX1, HOXB4, P2RX7, TIPARP, MDK, CHST11, RUNX3, HAPLN3
GO:BP	GO:0002719	negative regulation of cytokine production involved in immune response	0.00036903	3.43294	32	7	ANGPT1, SMAD7, HLA-F, TBX21, BCL6, ACP5, BST2
GO:BP	GO:2000191	regulation of fatty acid transport	0.00036903	3.43294	32	7	IL1A, IL1B, PLA2G4A, ACSL5, P2RX7, THBS1, P2RX4
GO:BP	GO:0045348	positive regulation of MHC class II biosynthetic process	0.000377758	3.42279	14	5	TLR4, RFX5, TMEM106A, CIITA, JAK2
GO:BP	GO:0032306	regulation of prostaglandin secretion	0.000377758	3.42279	14	5	IL1A, IL1B, PLA2G4A, P2RX7, P2RX4
GO:BP	GO:0070234	positive regulation of T cell apoptotic process	0.000377758	3.42279	14	5	LGALS9, CD274, P2RX7, CCL5, IDO1
GO:BP	GO:0098792	xenophagy	0.000377758	3.42279	14	5	RIPK2, CALCOCO2, RNF213, RNF31, OPTN
GO:BP	GO:0010001	glial cell differentiation	0.000391777	3.40696	259	21	DMD, HES5, EGR2, MYRF, MYD88, TNFRSF21, IL1B, GPM6B, HDAC11, STAT3, BMP2, TLR4, EPHA4, HAPLN1, TLR2, PARD3, MDK, PTN, CDK6, RNF112, HAPLN3
GO:BP	GO:0010952	positive regulation of peptidase activity	0.000400816	3.39706	148	15	AIM2, RIPK2, LGALS9, F2R, MAP3K5, IFI16, CARD9, FAS, NKX3-1, TNFSF10, STAT3, EPHA4, PMAIP1, JAK2, CASP1
GO:BP	GO:0097028	dendritic cell differentiation	0.000422309	3.37437	44	8	HLA-B, LGALS9, HLA-G, BATF2, CEBPB, BATF3, UBD, IRF8
GO:BP	GO:1905521	regulation of macrophage migration	0.000422309	3.37437	44	8	PTK2B, CSF1, CCL5, THBS1, CX3CL1, MDK, SLAMF8, P2RX4
GO:BP	GO:0043281	regulation of cysteine-type endopeptidase activity involved in apoptotic process	0.000431671	3.36485	149	15	LGALS9, F2R, MAP3K5, KLF4, CARD9, LAMP3, FAS, NKX3-1, TNFSF10, PMAIP1, THBS1, IFI6, CARD16, JAK2, CASP1
GO:BP	GO:0010594	regulation of endothelial cell migration	0.000445015	3.35163	167	16	PTK2B, ANGPT1, PTGS2, STAT5A, ATOH8, KLF4, EGF, PROX1, NRP2, NR2F2, CEACAM1, SP100, THBS1, PTN, HDAC9, P2RX4
GO:BP	GO:0043372	positive regulation of CD4-positive, alpha-beta T cell differentiation	0.000448366	3.34837	33	7	RIPK2, LGALS9, NFKBIZ, IL12RB1, SOCS1, HLA-DRB1, HLA-DRA
GO:BP	GO:0072539	T-helper 17 cell differentiation	0.000448366	3.34837	33	7	SMAD7, SOCS3, TBX21, NFKBIZ, STAT3, ASCL2, IL12RB1
GO:BP	GO:2000193	positive regulation of fatty acid transport	0.00045293	3.34397	23	6	IL1A, IL1B, PLA2G4A, ACSL5, P2RX7, P2RX4
GO:BP	GO:0046597	negative regulation of viral entry into host cell	0.00045293	3.34397	23	6	LY6E, PTX3, TRIM25, CIITA, TRIM26, IFITM1
GO:BP	GO:0009628	response to abiotic stimulus	0.000459883	3.33735	1128	58	DMD, PML, TNC, DDR2, CCL7, SOD3, SLC1A3, PTK2B, DDIT4, PTGS2, MYD88, HIPK2, IRF1, CD38, SOD2, BDKRB2, IL1A, IL1B, STC2, TFEC, CBS, IFI16, TLR3, HPN, BCL3, AJUBA, NPFFR2, FAS, STAC, TMEM109, IL12A, NKX3-1, NABP1, ITPR2, BMP2, TLR4, EPHA4, LIMD1, TAC4, CD14, TLR2, ASCL2, TSC22D3, CASP5, P2RX7, PMAIP1, TXNIP, CIITA, THBS1, CFLAR, MDK, PTN, CTSS, MICB, HSBP1L1, CASP1, STAT1, CXCL10
GO:CC	GO:0030139	endocytic vesicle	2.17612e-05	4.66232	346	28	HLA-A, TGFA, UNC93B1, HLA-B, HLA-F, HLA-E, TAP2, TRIM14, BTC, HLA-G, EGF, B2M, HLA-C, CTLA4, TLR2, HLA-DPB1, HLA-DPA1, FZD5, CD74, TAPBP, CTSS, HLA-DQA1, HLA-DQA2, HLA-DRB5, HLA-DQB2, TAP1, HLA-DRB1, HLA-DRA
GO:CC	GO:0005773	vacuole	2.17612e-05	4.66232	855	51	UNC93B1, GRAMD1A, PLEKHF1, HLA-F, TRIM21, IL1B, STOM, VLDLR, SNX6, TLR3, LAMP3, LITAF, EGF, STX17, SLC35F6, B2M, TMEM63A, RNF19B, NPC2, PRSS57, HPSE, ACP5, RRAGD, ANK3, GIMAP5, CTSO, CALCOCO2, SRGN, BST2, HLA-DPB1, HLA-DPA1, HLA-DMA, SLC30A4, HLA-DMB, HLA-DQB1, CD74, HLA-DOB, OPTN, CTSS, HLA-DQA1, HLA-DQA2, HLA-DRB5, P2RX4, DTX3L, HLA-DQB2, IFI30, HLA-DOA, SLC15A3, IFITM1, HLA-DRB1, HLA-DRA
GO:BP	GO:0001666	response to hypoxia	0.000472863	3.32527	303	23	PML, DDR2, SOD3, PTK2B, DDIT4, PTGS2, HIPK2, CD38, SOD2, IL1A, STC2, CBS, AJUBA, NKX3-1, ITPR2, BMP2, EPHA4, LIMD1, TLR2, ASCL2, PMAIP1, THBS1, CFLAR
GO:BP	GO:0046394	carboxylic acid biosynthetic process	0.000481148	3.31772	324	24	SLC1A3, LIPG, CBR1, HAAO, PTGS2, DPYD, GGT1, IL1B, GGTLC1, GGTLC2, CBS, OSBPL6, HSD3B7, ASNS, PLA2G4A, PROX1, TBXAS1, OSBPL1A, DSE, SDSL, CEACAM1, CD74, CASP1, IDO1
GO:BP	GO:0050920	regulation of chemotaxis	0.000482571	3.31644	224	19	CCL7, CCL2, PTK2B, SEMA4D, CSF1, LGALS9, PDGFRA, IL12A, ANO6, ST6GAL1, CAMK1D, CCL5, CD74, THBS1, MDK, PTN, SLAMF8, P2RX4, CXCL10
GO:BP	GO:0035744	T-helper 1 cell cytokine production	0.000490289	3.30955	8	4	ARID5A, IL1R1, IL1B, TBX21
GO:BP	GO:2000556	positive regulation of T-helper 1 cell cytokine production	0.000490289	3.30955	8	4	ARID5A, IL1R1, IL1B, TBX21
GO:BP	GO:2000554	regulation of T-helper 1 cell cytokine production	0.000490289	3.30955	8	4	ARID5A, IL1R1, IL1B, TBX21
GO:BP	GO:0019835	cytolysis	0.000490289	3.30955	8	4	GBP2, GBP5, GBP3, GBP1
GO:BP	GO:0014812	muscle cell migration	0.000499819	3.30119	86	11	BMP4, DDR2, ADAMTS1, P2RY6, TLR4, DOCK7, SIX1, PDGFA, IGFBP5, CCL5, MDK
GO:BP	GO:0140895	cell surface toll-like receptor signaling pathway	0.000513799	3.28921	58	9	RIPK2, MYD88, NMI, TLR4, LY96, CD14, TLR2, IFI35, OAS1
GO:BP	GO:0002028	regulation of sodium ion transport	0.000531654	3.27437	72	10	DMD, NKAIN2, SCN1B, FGF13, ATP1B1, NKAIN1, ANK3, P2RX7, TESC, P2RX4
GO:BP	GO:0014909	smooth muscle cell migration	0.000531654	3.27437	72	10	BMP4, DDR2, ADAMTS1, P2RY6, TLR4, DOCK7, PDGFA, IGFBP5, CCL5, MDK
GO:BP	GO:0075294	positive regulation by symbiont of entry into host	0.000533048	3.27323	15	5	LGALS9, TRIM21, TRIM38, CD74, HLA-DRB1
GO:MF	GO:0003950	NAD+ ADP-ribosyltransferase activity	3.32353e-05	4.4784	24	8	PARP12, PARP11, ZC3HAV1, PARP8, PARP14, PARP10, TIPARP, PARP9
GO:BP	GO:0046007	negative regulation of activated T cell proliferation	0.000533048	3.27323	15	5	LGALS9, PDCD1LG2, CD274, BTN2A2, IDO1
GO:BP	GO:0046598	positive regulation of viral entry into host cell	0.000533048	3.27323	15	5	LGALS9, TRIM21, TRIM38, CD74, HLA-DRB1
GO:BP	GO:0016053	organic acid biosynthetic process	0.00054622	3.26263	327	24	SLC1A3, LIPG, CBR1, HAAO, PTGS2, DPYD, GGT1, IL1B, GGTLC1, GGTLC2, CBS, OSBPL6, HSD3B7, ASNS, PLA2G4A, PROX1, TBXAS1, OSBPL1A, DSE, SDSL, CEACAM1, CD74, CASP1, IDO1
GO:BP	GO:0009991	response to extracellular stimulus	0.000559953	3.25185	525	33	TNC, A2M, LIPG, PTGS2, IL15RA, H6PD, MAP3K5, SOD2, NUAK2, GDF15, IL1A, STC2, ATF3, CBS, IFI16, PIM1, FAS, NFKBIZ, ASNS, PROX1, FAM107A, EIF2AK2, RRAGD, PCSK1, P2RX7, PMAIP1, TRIM25, C2, SSTR2, PCK2, GSDMD, STAT1, CXCL10
GO:BP	GO:0031641	regulation of myelination	0.000569761	3.24431	46	8	HES5, EGR2, TG, MYRF, TNFRSF21, PARD3, LPIN1, PTN
GO:BP	GO:2001056	positive regulation of cysteine-type endopeptidase activity	0.000571688	3.24284	119	13	AIM2, RIPK2, LGALS9, F2R, MAP3K5, IFI16, CARD9, FAS, NKX3-1, TNFSF10, PMAIP1, JAK2, CASP1
GO:BP	GO:0002418	immune response to tumor cell	0.000572051	3.24257	24	6	HLA-A, MR1, IL12A, CD274, CEACAM1, HLA-DRB1
GO:BP	GO:0006816	calcium ion transport	0.000577091	3.23876	436	29	DMD, PML, CCL2, PTK2B, CACNG6, PTGS2, F2R, STC2, CACHD1, P2RY6, STAC, EGF, PANX1, ITPR2, CCL8, ATP1B1, CACNA2D1, GSTO1, ANO6, CACNA1A, P2RX7, CCL5, CATSPER1, CX3CL1, CLIC2, CXCL9, P2RX4, CXCL11, CXCL10
GO:BP	GO:0007596	blood coagulation	0.000597512	3.22365	228	19	EPHB2, SCUBE1, DGKG, F2R, SERPING1, PRKCQ, PDGFRA, PLSCR1, PLA2G4A, TLR4, HPSE, ADRA2B, C4BPB, PDGFA, ANO6, F2RL2, CEACAM1, THBS1, JAK2
KEGG	KEGG:04061	Viral protein interaction with cytokine and cytokine receptor	0.000616703	3.20992	98	14	CCL7, CCL2, ACKR4, CSF1, IL10RA, TNFRSF14, TNFSF10, CXCL2, CCL8, CCL5, CX3CL1, CXCL9, CXCL11, CXCL10
KEGG	KEGG:04610	Complement and coagulation cascades	0.000616703	3.20992	86	13	A2M, F2R, SERPING1, BDKRB2, C4B, CFH, C4BPB, F2RL2, C1R, C2, CFHR3, C1S, CFB
GO:BP	GO:0031589	cell-substrate adhesion	0.000620734	3.20709	351	25	DMD, FBLN5, NTN4, PTK2B, ANGPT1, COL8A1, KANK1, CSF1, COL13A1, LAMB1, AJUBA, TESK2, BCL6, GPM6B, MADCAM1, HPSE, FAM107A, ST6GAL1, ITGA11, THBS1, CX3CL1, MDK, CDK6, JAK2, GBP1
GO:BP	GO:0032880	regulation of protein localization	0.00063832	3.19496	889	48	EPHB2, PML, BMP4, ANGPT1, PTGS2, TRIM21, F2R, CD38, IL1A, IL1B, STOM, ENST00000441159, EXPH5, IRS1, STAC, EGF, TRIM34, GPM6B, IL12A, NKX3-1, ARHGEF5, TRIM22, TLR4, CYLD, SIX1, TLR2, RHOU, TRIM38, RHBDF2, ANK3, PCSK1, F2RL2, VCPIP1, TBC1D1, P2RX7, TRIM25, FZD5, CCL5, RNF31, SP100, RSAD2, PCK2, PARP9, DTX3L, IFI27, JAK2, HLA-DRB1, GBP1
GO:BP	GO:0071677	positive regulation of mononuclear cell migration	0.000659962	3.18048	74	10	CCL7, PTK2B, LGALS9, TNFRSF14, IL12A, MADCAM1, ASCL2, ANO6, CCL5, CXCL10
GO:BP	GO:1905517	macrophage migration	0.000659962	3.18048	60	9	CCL2, PTK2B, CSF1, CCL5, THBS1, CX3CL1, MDK, SLAMF8, P2RX4
GO:BP	GO:0042509	regulation of tyrosine phosphorylation of STAT protein	0.000659962	3.18048	74	10	HES5, SOCS3, IL12A, IL15, PARP14, CCL5, IL31RA, PARP9, SOCS1, JAK2
GO:BP	GO:0042771	intrinsic apoptotic signaling pathway in response to DNA damage by p53 class mediator	0.000659962	3.18048	47	8	PML, DDIT4, HIPK2, IFI16, BCL3, TMEM109, MUC1, CD74
GO:CC	GO:0044217	other organism part	4.81245e-05	4.31763	5	4	C4B, CFH, GBP5, GBP1
GO:CC	GO:0005764	lysosome	4.81245e-05	4.31763	762	46	UNC93B1, PLEKHF1, HLA-F, IL1B, STOM, VLDLR, SNX6, TLR3, LAMP3, LITAF, EGF, SLC35F6, B2M, TMEM63A, RNF19B, NPC2, PRSS57, HPSE, ACP5, RRAGD, ANK3, GIMAP5, CTSO, SRGN, BST2, HLA-DPB1, HLA-DPA1, HLA-DMA, SLC30A4, HLA-DMB, HLA-DQB1, CD74, HLA-DOB, CTSS, HLA-DQA1, HLA-DQA2, HLA-DRB5, P2RX4, DTX3L, HLA-DQB2, IFI30, HLA-DOA, SLC15A3, IFITM1, HLA-DRB1, HLA-DRA
GO:CC	GO:0000323	lytic vacuole	4.81245e-05	4.31763	762	46	UNC93B1, PLEKHF1, HLA-F, IL1B, STOM, VLDLR, SNX6, TLR3, LAMP3, LITAF, EGF, SLC35F6, B2M, TMEM63A, RNF19B, NPC2, PRSS57, HPSE, ACP5, RRAGD, ANK3, GIMAP5, CTSO, SRGN, BST2, HLA-DPB1, HLA-DPA1, HLA-DMA, SLC30A4, HLA-DMB, HLA-DQB1, CD74, HLA-DOB, CTSS, HLA-DQA1, HLA-DQA2, HLA-DRB5, P2RX4, DTX3L, HLA-DQB2, IFI30, HLA-DOA, SLC15A3, IFITM1, HLA-DRB1, HLA-DRA
GO:CC	GO:0031012	extracellular matrix	4.81245e-05	4.31763	555	37	FBLN5, TNC, NTN4, VWA1, SOD3, A2M, ANGPT1, ADAMTS6, COL8A1, LGALS3BP, LGALS9, SERPING1, FLRT2, COL13A1, PTX3, GDF15, IGFBP7, TGM2, LAMB1, ADAMTS1, TLR3, MATN3, ACTA2, ICAM1, PLSCR1, PZP, HPSE, HAPLN1, HMCN1, LRIG3, MMP25, SERPINB9, THBS1, MDK, CTSS, IL7, HAPLN3
GO:MF	GO:0016787	hydrolase activity	4.86991e-05	4.31248	2478	123	DMD, RND1, MOV10, APOBEC3D, KIF1A, CDC14C, LIPG, MPPED2, ADAMTS6, MYRF, ABCC6, H6PD, EPHX1, PSMB8, CNDP2, CD38, GGT1, TAP2, BDKRB2, IL1R1, GGTLC1, PTPRH, GGTLC2, TGM2, APOBEC3F, DNPEP, APOBEC3C, CTRL, SLFN11, DHH, RHOBTB1, ADAMTS1, HPN, SMPD3, RHEBL1, CASP10, ERI1, KIF21B, RGS2, ACTA2, TRANK1, PDE7B, RAD51D, SAMHD1, MTHFD2, ATP10D, MAN1A1, GCH1, HDAC11, RHOH, FAM111A, NT5E, PLSCR1, SMCHD1, PRSS57…
GO:CC	GO:0030312	external encapsulating structure	4.9165e-05	4.30834	556	37	FBLN5, TNC, NTN4, VWA1, SOD3, A2M, ANGPT1, ADAMTS6, COL8A1, LGALS3BP, LGALS9, SERPING1, FLRT2, COL13A1, PTX3, GDF15, IGFBP7, TGM2, LAMB1, ADAMTS1, TLR3, MATN3, ACTA2, ICAM1, PLSCR1, PZP, HPSE, HAPLN1, HMCN1, LRIG3, MMP25, SERPINB9, THBS1, MDK, CTSS, IL7, HAPLN3
GO:BP	GO:0032412	regulation of monoatomic ion transmembrane transporter activity	0.000673582	3.17161	192	17	DMD, EPHB2, CCL2, PTK2B, SLC6A9, SCN1B, ENST00000441159, P2RY6, STAC, FGF13, ATP1B1, CACNA2D1, ANK3, GSTO1, TESC, CLIC2, CTSS
GO:BP	GO:0044281	small molecule metabolic process	0.000673816	3.17146	1813	83	DKK3, CMPK2, SLC1A3, APOBEC3D, LIPG, SULT2B1, CBR1, HAAO, DDIT4, PTGS2, RENBP, ABCC6, STAT5A, H6PD, EPHX1, DPYD, CD38, CA11, GGT1, IL1B, GGTLC1, SNAI1, GGTLC2, APOBEC3F, APOBEC3C, ATF3, CBS, VLDLR, P2RY6, SPTLC3, OSBPL6, IRS1, PDE7B, AZIN2, SAMHD1, HSD3B7, MTHFD2, ASNS, GCH1, CYP2J2, NNMT, TTC39B, NT5E, NPC2, PAPSS1, STAT3, BMP2, PLA2G4A, PROX1, MMAA, ATP1B1, TLR2, GIMAP7, TBXAS1, TSTD1, PPAP2A, …
GO:BP	GO:0051701	biological process involved in interaction with host	0.0006755	3.17037	211	18	DYNLT1, LGALS9, LY6E, TRIM21, PTX3, TNFRSF14, TRIM34, ICAM1, TRIM22, PLSCR1, TRIM38, IFIT1, TRIM25, CD74, CIITA, TRIM26, IFITM1, HLA-DRB1
GO:BP	GO:0051960	regulation of nervous system development	0.000685653	3.1639	463	30	HES5, EPHB2, EGR2, TG, SEMA4D, MYRF, DYNLT1, TNFRSF21, FLRT2, IL1B, TGM2, SMARCD3, B2M, FGF13, BMP2, PROX1, EPHA4, DOCK7, HAPLN1, TLR2, ASCL2, PARD3, JADE2, LPIN1, CX3CL1, MDK, LRRTM2, PTN, RNF112, HAPLN3
GO:BP	GO:0046425	regulation of receptor signaling pathway via JAK-STAT	0.000686864	3.16313	105	12	HES5, EPHB2, PTK2B, F2R, IL10RA, SOCS3, BCL3, EGF, PARP14, CCL5, SOCS1, JAK2
GO:CC	GO:0031902	late endosome membrane	5.46155e-05	4.26268	175	18	MR1, LAMP3, LITAF, B2M, GIMAP5, HLA-DPB1, HLA-DPA1, HLA-DMA, SLC30A4, HLA-DMB, HLA-DOB, HLA-DQA1, HLA-DQA2, HLA-DRB5, HLA-DQB2, HLA-DOA, HLA-DRB1, HLA-DRA
GO:BP	GO:0039531	regulation of cytoplasmic pattern recognition receptor signaling pathway	0.000686864	3.16313	105	12	BIRC3, MYD88, ZC3HAV1, TLR4, EIF2AK2, DHX58, RSAD2, OASL, GBP2, GBP5, SLC15A3, DDX60
GO:BP	GO:0070233	negative regulation of T cell apoptotic process	0.000717503	3.14418	25	6	BMP4, PRKCQ, BCL3, TSC22D3, CCL5, IDO1
GO:BP	GO:0017121	plasma membrane phospholipid scrambling	0.000717503	3.14418	25	6	ANO4, PLSCR1, XKR4, ANO6, P2RX7, PLSCR4
GO:BP	GO:0046135	pyrimidine nucleoside catabolic process	0.000729394	3.13704	16	5	APOBEC3D, DPYD, APOBEC3F, APOBEC3C, APOBEC3G
GO:BP	GO:0045869	negative regulation of single stranded viral RNA replication via double stranded DNA intermediate	0.000729394	3.13704	16	5	APOBEC3D, APOBEC3F, APOBEC3C, HMGA2, APOBEC3G
GO:MF	GO:0046978	TAP1 binding	6.06209e-05	4.21738	4	4	HLA-F, TAP2, TAPBP, TAP1
GO:BP	GO:0051770	positive regulation of nitric-oxide synthase biosynthetic process	0.000729394	3.13704	16	5	CCL2, TLR4, TLR2, JAK2, STAT1
GO:BP	GO:0097398	cellular response to interleukin-17	0.000729394	3.13704	16	5	IL1B, SOCS3, NFKBIZ, STAT3, CXCL10
GO:BP	GO:0070098	chemokine-mediated signaling pathway	0.000729394	3.13704	90	11	CCL7, CCL2, PTK2B, ACKR4, CXCL2, CCL8, CCL5, CX3CL1, CXCL9, CXCL11, CXCL10
KEGG	KEGG:05163	Human cytomegalovirus infection	0.000737902	3.132	223	23	HLA-A, CCL2, PTK2B, PTGS2, HLA-B, HLA-F, HLA-E, TAP2, IL1R1, IL10RA, IL1B, FAS, HLA-G, PDGFRA, B2M, ITPR2, HLA-C, STAT3, CCL5, CX3CL1, TAPBP, CDK6, TAP1
KEGG	KEGG:05167	Kaposi sarcoma-associated herpesvirus infection	0.000737902	3.132	194	21	HLA-A, PTGS2, HLA-B, HLA-F, HLA-E, IRF9, TLR3, FAS, HLA-G, ICAM1, ITPR2, CXCL2, HLA-C, STAT3, IRF7, EIF2AK2, MICB, STAT2, CDK6, JAK2, STAT1
GO:BP	GO:0071347	cellular response to interleukin-1	0.000745524	3.12754	106	12	CCL7, CCL2, MYD88, IL1R1, IL1B, NKX3-1, CCL8, CCL5, CX3CL1, GBP2, GBP3, GBP1
GO:BP	GO:0032409	regulation of transporter activity	0.000750317	3.12476	213	18	DMD, EPHB2, CCL2, PTK2B, SLC6A9, SCN1B, ENST00000441159, P2RY6, PIM1, STAC, FGF13, ATP1B1, CACNA2D1, ANK3, GSTO1, TESC, CLIC2, CTSS
GO:BP	GO:1904645	response to amyloid-beta	0.000752878	3.12328	48	8	EPHB2, SNX6, ICAM1, TLR4, EPHA4, CACNA2D1, CASP4, CACNA1A
GO:BP	GO:2001259	positive regulation of cation channel activity	0.000752878	3.12328	48	8	SCN1B, P2RY6, STAC, FGF13, CACNA2D1, ANK3, GSTO1, CTSS
GO:BP	GO:0006811	monoatomic ion transport	0.000762054	3.11801	1256	62	DMD, EPHB2, PML, SLC1A3, CCL2, NKAIN2, PTK2B, TG, CACNG6, PTGS2, KCNT2, ABCC6, F2R, GJD3, ASIC4, SLC6A6, CLIC5, STC2, ANO4, CACHD1, STOM, SLC6A9, SCN1B, CNNM1, ENST00000441159, HPN, P2RY6, SLC12A7, STAC, EGF, TMEM109, ATP10D, PANX1, B2M, TMEM63A, FGF13, ITPR2, CCL8, ATP1B1, NKAIN1, CACNA2D1, ANK3, GSTO1, ANO6, CACNA1A, P2RX7, TESC, SLC30A4, CCL5, CATSPER1, CX3CL1, SLC30A7, CLIC2, APOL1, CTSS, SLC…
GO:BP	GO:0051345	positive regulation of hydrolase activity	0.000767974	3.11465	378	26	AIM2, RIPK2, SEMA4D, LGALS9, F2R, MAP3K5, TGM2, IFI16, CARD9, P2RY6, FAS, PDGFRA, NKX3-1, ARAP2, TNFSF10, STAT3, BMP2, EPHA4, DOCK7, RGS16, CCDC125, PMAIP1, CCL5, ASAP3, JAK2, CASP1
GO:BP	GO:0050817	coagulation	0.000770564	3.11319	233	19	EPHB2, SCUBE1, DGKG, F2R, SERPING1, PRKCQ, PDGFRA, PLSCR1, PLA2G4A, TLR4, HPSE, ADRA2B, C4BPB, PDGFA, ANO6, F2RL2, CEACAM1, THBS1, JAK2
GO:BP	GO:0051099	positive regulation of binding	0.000773187	3.11172	123	13	BMP4, IL32, RIPK2, HIPK2, TRIM21, EGF, B2M, BMP2, EPHA4, BAMBI, CLIC2, PARP9, DTX3L
KEGG	KEGG:05170	Human immunodeficiency virus 1 infection	0.000801993	3.09583	210	22	HLA-A, APOBEC3D, PTK2B, MYD88, HLA-B, HLA-F, HLA-E, TAP2, APOBEC3F, APOBEC3C, FAS, HLA-G, SAMHD1, B2M, ITPR2, HLA-C, TLR4, TLR2, BST2, TAPBP, APOBEC3G, TAP1
GO:BP	GO:0007260	tyrosine phosphorylation of STAT protein	0.000806278	3.09352	76	10	HES5, SOCS3, IL12A, IL15, PARP14, CCL5, IL31RA, PARP9, SOCS1, JAK2
GO:CC	GO:0005770	late endosome	8.79899e-05	4.05557	314	25	MR1, F2R, LAMP3, LITAF, IL12A, B2M, GIMAP5, OSBPL1A, VAMP5, BST2, HLA-DPB1, HLA-DPA1, HLA-DMA, SLC30A4, HLA-DMB, CD74, HLA-DOB, CTSS, HLA-DQA1, HLA-DQA2, HLA-DRB5, HLA-DQB2, HLA-DOA, HLA-DRB1, HLA-DRA
GO:BP	GO:0002578	negative regulation of antigen processing and presentation	0.000807166	3.09304	9	4	TAPBPL, THBS1, HLA-DOB, HLA-DOA
GO:BP	GO:0035722	interleukin-12-mediated signaling pathway	0.000807166	3.09304	9	4	IL12A, IL12RB1, JAK2, IL12RB2
GO:BP	GO:0006751	glutathione catabolic process	0.000807166	3.09304	9	4	CHAC1, GGT1, GGTLC1, GGTLC2
GO:BP	GO:1901575	organic substance catabolic process	0.000807166	3.09304	2074	92	PML, MOV10, RBCK1, CHAC1, APOBEC3D, LIPG, PTK2B, HAAO, DDIT4, FBXO44, SMAD7, RENBP, MYD88, HIPK2, DPYD, PSMB8, FBXO6, TRIM21, UBA7, UBE2L6, GGT1, IL1B, GGTLC1, GGTLC2, APOBEC3F, SPSB1, APOBEC3C, CTRL, CBS, TBX21, NEAT1, SMPD3, LAMP3, IRS1, TRIM2, HERC5, EGF, CPEB3, PDE7B, AZIN2, ZC3HAV1, SAMHD1, MAN1A1, RNF19B, RNF114, NT5E, STAT3, PLA2G4A, HPSE, EPHA4, RBM47, C4BPB, TRIM38, HERC6, ISG20, CTSO, P…
GO:BP	GO:0070383	DNA cytosine deamination	0.000807166	3.09304	9	4	APOBEC3D, APOBEC3F, APOBEC3C, APOBEC3G
GO:BP	GO:0008610	lipid biosynthetic process	0.000819288	3.08656	727	41	DKK3, AVIL, LIPG, CBR1, PTGS2, DGKG, H6PD, GGT1, IL1A, IL1B, GGTLC1, SOCS3, SNAI1, GGTLC2, IGFBP7, DHH, AJUBA, SPTLC3, OSBPL6, HSD3B7, UGCG, PLSCR1, BMP2, PLA2G4A, PBX1, PROX1, PDGFA, TBXAS1, CERS4, PPAP2A, OSBPL1A, CISH, ACSL5, LPIN1, P2RX7, MBOAT1, PLA2G4C, CEACAM1, CD74, PCK2, SOCS1
GO:BP	GO:0048771	tissue remodeling	0.000820973	3.08567	177	16	PML, DDR2, RSPO3, PTK2B, F2R, CD38, IL1A, CBS, IL15, ACP5, IGFBP5, P2RX7, CEACAM1, MDK, PTN, IL7
GO:BP	GO:0002820	negative regulation of adaptive immune response	0.000823323	3.08443	62	9	SMAD7, HLA-F, TBX21, TNFRSF14, HLA-G, BCL6, C4BPB, ASCL2, CEACAM1
GO:BP	GO:0036293	response to decreased oxygen levels	0.000827614	3.08217	316	23	PML, DDR2, SOD3, PTK2B, DDIT4, PTGS2, HIPK2, CD38, SOD2, IL1A, STC2, CBS, AJUBA, NKX3-1, ITPR2, BMP2, EPHA4, LIMD1, TLR2, ASCL2, PMAIP1, THBS1, CFLAR
GO:BP	GO:0051726	regulation of cell cycle	0.000843081	3.07413	1105	56	PML, BMP4, DDR2, CCSAP, CCL2, GADD45B, BIRC3, CDC14C, TGFA, PTGS2, GADD45G, HIPK2, IRF1, FBXO6, TRIM21, HORMAD1, IL1A, IL1B, KLF4, SLFN11, ADAMTS1, SMPD3, BTC, RMI2, HMGA2, SMARCD3, AFAP1L2, HERC5, HLA-G, BCL6, EGF, NKX3-1, RAD51D, ASNS, NABP1, CDK18, MUC1, PLSCR1, STAT3, BMP2, PBX1, PROX1, CYLD, NR2F2, FAM107A, JADE2, BTN2A2, PSME2, PSME1, MX2, RUNX3, UBD, PARP9, DTX3L, CDK6, RNF112
GO:BP	GO:0007599	hemostasis	0.000848172	3.07152	235	19	EPHB2, SCUBE1, DGKG, F2R, SERPING1, PRKCQ, PDGFRA, PLSCR1, PLA2G4A, TLR4, HPSE, ADRA2B, C4BPB, PDGFA, ANO6, F2RL2, CEACAM1, THBS1, JAK2
KEGG	KEGG:05143	African trypanosomiasis	0.000872045	3.05946	36	8	MYD88, IL1B, FAS, IL12A, ICAM1, APOL1, IDO2, IDO1
GO:BP	GO:1905523	positive regulation of macrophage migration	0.000876588	3.0572	26	6	CSF1, CCL5, THBS1, CX3CL1, MDK, P2RX4
GO:BP	GO:0009435	NAD biosynthetic process	0.000876588	3.0572	26	6	HAAO, NNMT, PARP10, PARP9, IDO2, IDO1
GO:BP	GO:0051603	proteolysis involved in protein catabolic process	0.000884906	3.0531	730	41	PML, RBCK1, PTK2B, FBXO44, SMAD7, HIPK2, PSMB8, FBXO6, TRIM21, UBA7, UBE2L6, SPSB1, TBX21, LAMP3, TRIM2, HERC5, EGF, MAN1A1, RNF19B, RNF114, EPHA4, TRIM38, HERC6, CTSO, PSMA3, RNF217, RNF213, PMAIP1, PSMB10, TRIM25, RHOBTB3, PSME2, PSME1, GZMA, NUB1, CTSS, UBD, DTX3L, IFI27, PSMB9, ISG15
GO:BP	GO:0045685	regulation of glial cell differentiation	0.000884906	3.0531	77	10	HES5, EGR2, MYRF, TNFRSF21, BMP2, EPHA4, TLR2, MDK, PTN, RNF112
GO:CC	GO:0110165	cellular anatomical entity	0.000113503	3.94499	21548	649	DMD, DKK3, NFE2L3, HES5, FBLN5, EPHB2, PML, TMEM54, TNC, FST, HLA-A, BMP4, RND1, NTN4, IKZF2, ADM2, MOV10, AIM2, DDR2, RBCK1, CCL7, VWA1, CHAC1, RELL1, SYNPO, IL32, SOD3, MT2A, CMPK2, CBLN3, FAM20A, EGR2, RSPO3, CCSAP, SLC1A3, CCL2, APOBEC3D, A2M, GADD45B, BIRC3, RIPK2, KIF1A, AVIL, CDC14C, TMCO4, NKAIN2, LIPG, DLK1, CNTNAP3, SCUBE1, PTK2B, TG, ANGPT1, GRM4, SULT2B1, LSAMP, GLIS3, MCHR2, NRSN2, C…
GO:CC	GO:0062023	collagen-containing extracellular matrix	0.000119128	3.92399	425	30	FBLN5, TNC, NTN4, VWA1, SOD3, A2M, ANGPT1, COL8A1, LGALS3BP, LGALS9, SERPING1, COL13A1, GDF15, IGFBP7, TGM2, LAMB1, ADAMTS1, MATN3, ACTA2, ICAM1, PLSCR1, PZP, HAPLN1, HMCN1, SERPINB9, THBS1, MDK, CTSS, IL7, HAPLN3
GO:BP	GO:0031214	biomineral tissue development	0.000926255	3.03327	179	16	BMP4, DDR2, FAM20A, PTK2B, PTGS2, RUNX2, SMPD3, GPM6B, SBNO2, BMP2, ANO6, CEBPB, P2RX7, SRGN, PTN, ISG15
GO:BP	GO:0002584	negative regulation of antigen processing and presentation of peptide antigen	0.000928626	3.03216	4	3	TAPBPL, HLA-DOB, HLA-DOA
GO:BP	GO:2000342	negative regulation of chemokine (C-X-C motif) ligand 2 production	0.000928626	3.03216	4	3	KLF4, OAS3, OAS1
GO:BP	GO:0031667	response to nutrient levels	0.000961294	3.01714	496	31	TNC, A2M, LIPG, PTGS2, IL15RA, H6PD, MAP3K5, SOD2, NUAK2, GDF15, IL1A, STC2, ATF3, CBS, IFI16, PIM1, FAS, NFKBIZ, ASNS, PROX1, FAM107A, EIF2AK2, RRAGD, PCSK1, PMAIP1, TRIM25, C2, SSTR2, PCK2, STAT1, CXCL10
GO:BP	GO:2000345	regulation of hepatocyte proliferation	0.000966723	3.0147	17	5	HPN, CEACAM1, CFLAR, MDK, PTN
GO:BP	GO:0070230	positive regulation of lymphocyte apoptotic process	0.000966723	3.0147	17	5	LGALS9, CD274, P2RX7, CCL5, IDO1
GO:BP	GO:0097396	response to interleukin-17	0.000966723	3.0147	17	5	IL1B, SOCS3, NFKBIZ, STAT3, CXCL10
GO:BP	GO:0034142	toll-like receptor 4 signaling pathway	0.000978833	3.00929	50	8	RIPK2, MYD88, NMI, TLR4, LY96, CD14, IFI35, OAS1
GO:BP	GO:0045862	positive regulation of proteolysis	0.000979232	3.00911	320	23	AIM2, RIPK2, PTK2B, SMAD7, LGALS9, F2R, MAP3K5, IL1B, IFI16, CARD9, HPN, FAS, EGF, NKX3-1, TNFSF10, RNF19B, STAT3, EPHA4, RNF217, PMAIP1, NUB1, JAK2, CASP1
GO:CC	GO:0030133	transport vesicle	0.000160251	3.7952	432	30	DMD, HLA-A, NRSN2, TGFA, HLA-B, HLA-F, HLA-E, MYOF, SLC6A9, SNTB2, RAB3IL1, HLA-G, AZIN2, STX17, B2M, SYTL3, HLA-C, PCSK1, PRRT2, HLA-DPB1, HLA-DPA1, CEACAM1, CD74, HLA-DQA1, HLA-DQA2, HLA-DRB5, RNF112, HLA-DQB2, HLA-DRB1, HLA-DRA
GO:BP	GO:0030182	neuron differentiation	0.00103019	2.98708	1431	68	DMD, HES5, EPHB2, TNC, BMP4, RND1, NTN4, MOV10, DDR2, EGR2, SLC1A3, KIF1A, AVIL, PTK2B, SEMA4D, DDIT4, IL15RA, DGKG, KANK1, HIPK2, RUNX2, TNFRSF21, KREMEN1, CD38, SOD2, FLRT2, LAMB1, VLDLR, SCN1B, KLF4, PRKCQ, PITX2, RGS2, NTNG2, BCL6, GPM6B, CPEB3, UGCG, B2M, FGF13, STAT3, BMP2, PBX1, PROX1, SALL1, EPHA4, NRP2, DOCK7, ADRA2B, SIX1, ASCL2, PARD3, ANK3, JADE2, CAMK1D, CEBPB, SCYL3, MBOAT1, FZD5, M…
KEGG	KEGG:04625	C-type lectin receptor signaling pathway	0.00104197	2.98214	104	14	EGR2, PTGS2, IRF1, IL1B, IRF9, CARD9, BCL3, IL12A, ITPR2, CYLD, MRAS, STAT2, CASP1, STAT1
GO:BP	GO:0009595	detection of biotic stimulus	0.00104302	2.98171	38	7	HLA-A, HLA-B, C4B, TLR4, LY96, TLR2, HLA-DRB1
GO:MF	GO:0003824	catalytic activity	0.000173286	3.76124	5758	240	DMD, EPHB2, PML, RND1, MOV10, DDR2, RBCK1, CHAC1, SOD3, CMPK2, EGR2, CCL2, APOBEC3D, BIRC3, RIPK2, KIF1A, CDC14C, LIPG, PTK2B, MPPED2, SULT2B1, CBR1, HAAO, ADAMTS6, GSTK1, PTGS2, DGKG, FBXO44, MYRF, RENBP, CMTR1, MYD88, ABCC6, H6PD, EPHX1, HIPK2, ZNFX1, DPYD, PSMB8, FBXO6, PARP12, MAST3, TRIM21, CNDP2, UBA7, UBE2L6, CD38, CA11, MAP3K5, GGT1, TAP2, SOD2, NEURL3, NUAK2, BDKRB2, IL1R1, GGTLC1, PTPRH…
GO:MF	GO:0046983	protein dimerization activity	0.000173286	3.76124	1113	65	HES5, FBLN5, PML, RIPK2, PTGS2, CSF1, HSPB8, DPYD, TRIM21, MAP3K5, BDKRB2, GDF15, ATOH8, STC2, ATF3, ANO4, STOM, TFEC, CBS, CADM1, SNX6, CARD9, PITX2, MAX, NPAS3, HLA-G, PDGFRA, TRIM34, IL12A, B2M, GCH1, TRIM22, SMIM1, PAPSS1, STAT3, SMCHD1, TLR4, MMAA, NR2F2, ATP1B1, ASCL2, GIMAP7, PDGFA, TRIM38, JDP2, RRAGD, ANO6, ST6GAL1, CALCOCO2, CEBPB, TESC, BST2, CCL5, CEACAM1, SP100, THBS1, GZMA, TAP1, GB…
GO:BP	GO:0071711	basement membrane organization	0.00104302	2.98171	38	7	NTN4, FLRT2, LAMB1, HPN, SPINT2, HMCN1, CTSS
GO:CC	GO:0031901	early endosome membrane	0.000177481	3.75085	192	18	PML, HLA-A, MR1, HLA-B, HLA-F, HLA-E, SNX6, LAMP3, OSBPL6, HLA-G, LITAF, B2M, HLA-C, EPHA4, CD274, FZD5, DTX3L, HLA-DRA
GO:BP	GO:0044283	small molecule biosynthetic process	0.00104913	2.97917	592	35	DKK3, SLC1A3, LIPG, CBR1, HAAO, PTGS2, H6PD, DPYD, GGT1, IL1B, GGTLC1, SNAI1, GGTLC2, ATF3, CBS, P2RY6, SPTLC3, OSBPL6, HSD3B7, ASNS, GCH1, NNMT, NT5E, BMP2, PLA2G4A, PROX1, TBXAS1, OSBPL1A, DSE, SDSL, CEACAM1, CD74, PCK2, CASP1, IDO1
GO:BP	GO:0034220	monoatomic ion transmembrane transport	0.00106958	2.97079	1013	52	DMD, EPHB2, PML, SLC1A3, CCL2, PTK2B, CACNG6, KCNT2, ABCC6, F2R, GJD3, ASIC4, SLC6A6, CLIC5, ANO4, CACHD1, STOM, SLC6A9, SCN1B, ENST00000441159, HPN, P2RY6, SLC12A7, STAC, TMEM109, ATP10D, PANX1, TMEM63A, FGF13, ITPR2, ATP1B1, CACNA2D1, ANK3, GSTO1, ANO6, CACNA1A, P2RX7, TESC, SLC30A4, CATSPER1, CX3CL1, SLC30A7, CLIC2, APOL1, CTSS, SLC25A28, CXCL9, P2RX4, ATP10A, SLC15A3, CXCL11, CXCL10
GO:BP	GO:0035458	cellular response to interferon-beta	0.00107155	2.96999	27	6	AIM2, IRF1, IFI16, TLR3, OAS1, STAT1
GO:BP	GO:0046639	negative regulation of alpha-beta T cell differentiation	0.00107155	2.96999	27	6	SMAD7, TBX21, BCL6, ASCL2, RUNX3, SOCS1
GO:BP	GO:0032740	positive regulation of interleukin-17 production	0.00107155	2.96999	27	6	MYD88, ARID5A, PRKCQ, CARD9, IL15, JAK2
GO:BP	GO:0002520	immune system development	0.0010994	2.95884	201	17	HLA-B, HLA-E, LGALS9, TBX21, PITX2, BCL3, HLA-G, BCL6, NFKBIZ, SAMHD1, IL15, PBX1, SIX1, HOXB4, CD274, ADAR, IDO1
GO:MF	GO:0008009	chemokine activity	0.000189077	3.72336	50	10	CCL7, CCL2, CXCL2, CCL8, CXCL16, CCL5, CX3CL1, CXCL9, CXCL11, CXCL10
GO:BP	GO:0007565	female pregnancy	0.0010994	2.95884	182	16	PTGS2, LGALS9, CD38, CLIC5, IL1B, STC2, IGFBP7, CBS, RGS2, PZP, NR2F2, ADRA2B, IGFBP5, PTN, APOL2, IDO1
GO:BP	GO:1904892	regulation of receptor signaling pathway via STAT	0.00110143	2.95804	111	12	HES5, EPHB2, PTK2B, F2R, IL10RA, SOCS3, BCL3, EGF, PARP14, CCL5, SOCS1, JAK2
GO:BP	GO:0046638	positive regulation of alpha-beta T cell differentiation	0.00111036	2.95454	51	8	RIPK2, LGALS9, NFKBIZ, IL12RB1, RUNX3, SOCS1, HLA-DRB1, HLA-DRA
GO:BP	GO:2001238	positive regulation of extrinsic apoptotic signaling pathway	0.00111036	2.95454	51	8	PML, RBCK1, ATF3, TNFSF10, TLR4, CYLD, PMAIP1, THBS1
GO:BP	GO:0000209	protein polyubiquitination	0.00112885	2.94736	261	20	RBCK1, RIPK2, TRIM21, UBE2L6, TRIM2, NMI, TRIM34, TRIM22, RNF19B, RNF114, TRIM38, JADE2, PELI3, RNF217, PARP10, RNF213, TRIM25, RNF31, DTX3L, IFI27
GO:BP	GO:0070482	response to oxygen levels	0.00113371	2.9455	345	24	PML, DDR2, SOD3, PTK2B, DDIT4, PTGS2, HIPK2, CD38, SOD2, IL1A, STC2, CBS, AJUBA, FAS, NKX3-1, ITPR2, BMP2, EPHA4, LIMD1, TLR2, ASCL2, PMAIP1, THBS1, CFLAR
GO:BP	GO:0002752	cell surface pattern recognition receptor signaling pathway	0.00114711	2.9404	65	9	RIPK2, MYD88, NMI, TLR4, LY96, CD14, TLR2, IFI35, OAS1
GO:BP	GO:0048524	positive regulation of viral process	0.00114711	2.9404	65	9	LGALS9, TRIM21, STOM, TRIM38, IFIT1, CCL5, CD74, ADAR, HLA-DRB1
GO:BP	GO:0030198	extracellular matrix organization	0.00115021	2.93922	324	23	FBLN5, NTN4, DDR2, VWA1, ADAMTS6, COL8A1, FLRT2, COL13A1, PTX3, LAMB1, ADAMTS1, HPN, SMPD3, BCL3, PDGFRA, MATN3, GPM6B, BMP2, SPINT2, HMCN1, MMP25, CFLAR, CTSS
GO:CC	GO:0005788	endoplasmic reticulum lumen	0.000227081	3.64382	313	24	TNC, BMP4, VWA1, COL8A1, PTGS2, CSF1, H6PD, GOLM1, SERPING1, COL13A1, STC2, IGFBP7, LAMB1, MATN3, IL12A, B2M, EBI3, PDGFA, IGFBP5, VCPIP1, THBS1, APOL1, ERAP1, ERAP2
GO:BP	GO:0003006	developmental process involved in reproduction	0.00115786	2.93634	1017	52	TNC, FST, BMP4, A2M, BIRC3, PTK2B, PTGS2, CSF1, GGT1, HORMAD1, PTX3, ZNF541, IL1A, IL1B, SNAI1, REC8, STC2, PMCH, CADM1, DHH, ADAMTS1, TLR3, PARP11, TSGA10, RGS2, TESK2, PDGFRA, BCL6, NKX3-1, AZIN2, PANX1, TNFSF10, RNF114, SMCHD1, PBX1, SALL1, NR2F2, ZMYND15, ASCL2, SPINT2, SPATA9, CEBPB, BIK, FZD5, TIPARP, RHOBTB3, CATSPER1, MDK, PTN, SSTR2, INSL3, SYCE3
GO:BP	GO:0030500	regulation of bone mineralization	0.00117902	2.92848	80	10	BMP4, DDR2, PTK2B, GPM6B, BMP2, ANO6, P2RX7, SRGN, PTN, ISG15
GO:BP	GO:0045944	positive regulation of transcription by RNA polymerase II	0.00119452	2.92281	1253	61	HES5, BMP4, EGR2, RIPK2, GLIS3, MYD88, ARID5A, STAT5A, HIPK2, IRF1, RUNX2, ATOH8, IL1A, IL1B, ATF3, IRF9, TFEC, KLF4, TBX21, IFI16, PITX2, TLR3, BCL3, MAX, HOXB2, HMGA2, LITAF, NKX3-1, SBNO2, NFKBIZ, NLRC5, PLSCR1, STAT3, IRF7, BMP2, TLR4, PBX1, PROX1, SALL1, NR2F2, BACH1, SIX1, TLR2, HOXB4, ASCL2, TSTD1, RFX5, IKZF4, CEBPB, LPIN1, FZD5, HNF4G, SP100, CIITA, CX3CL1, HELZ2, IRF8, STAT2, JAK2, STAT…
GO:BP	GO:0043062	extracellular structure organization	0.00119759	2.92169	325	23	FBLN5, NTN4, DDR2, VWA1, ADAMTS6, COL8A1, FLRT2, COL13A1, PTX3, LAMB1, ADAMTS1, HPN, SMPD3, BCL3, PDGFRA, MATN3, GPM6B, BMP2, SPINT2, HMCN1, MMP25, CFLAR, CTSS
KEGG	KEGG:05322	Systemic lupus erythematosus	0.00122977	2.91018	132	16	TRIM21, C4B, HLA-DPB1, HLA-DPA1, HLA-DMA, C1R, C2, HLA-DMB, HLA-DQB1, HLA-DOB, HLA-DQA2, HLA-DRB5, C1S, HLA-DOA, HLA-DRB1, HLA-DRA
GO:BP	GO:2000425	regulation of apoptotic cell clearance	0.00124006	2.90656	10	4	CCL2, TGM2, C4B, C2
GO:BP	GO:0071223	cellular response to lipoteichoic acid	0.00124006	2.90656	10	4	RIPK2, TLR4, CD14, TLR2
GO:BP	GO:0070391	response to lipoteichoic acid	0.00124006	2.90656	10	4	RIPK2, TLR4, CD14, TLR2
GO:BP	GO:0045229	external encapsulating structure organization	0.00124666	2.90425	326	23	FBLN5, NTN4, DDR2, VWA1, ADAMTS6, COL8A1, FLRT2, COL13A1, PTX3, LAMB1, ADAMTS1, HPN, SMPD3, BCL3, PDGFRA, MATN3, GPM6B, BMP2, SPINT2, HMCN1, MMP25, CFLAR, CTSS
GO:BP	GO:0060341	regulation of cellular localization	0.00125272	2.90215	995	51	EPHB2, PML, BMP4, ANGPT1, PTGS2, TRIM21, F2R, CD38, IL1A, IL1B, STOM, NEAT1, ENST00000441159, EXPH5, IRS1, STAC, EGF, TRIM34, GPM6B, IL12A, NKX3-1, ARHGEF5, TRIM22, TLR4, CYLD, SIX1, TLR2, RHOU, TRIM38, RHBDF2, ANK3, PCSK1, F2RL2, VCPIP1, TBC1D1, P2RX7, TRIM25, FZD5, CCL5, RNF31, SP100, MX2, RSAD2, PCK2, PARP9, P2RX4, DTX3L, IFI27, JAK2, HLA-DRB1, GBP1
GO:CC	GO:0030670	phagocytic vesicle membrane	0.000262923	3.58017	81	11	HLA-A, HLA-B, HLA-F, HLA-E, TAP2, HLA-G, B2M, HLA-C, TLR2, TAPBP, TAP1
GO:CC	GO:0070721	ISGF3 complex	0.00026458	3.57744	3	3	IRF9, STAT2, STAT1
GO:BP	GO:0045346	regulation of MHC class II biosynthetic process	0.00125294	2.90207	18	5	TLR4, RFX5, TMEM106A, CIITA, JAK2
GO:MF	GO:1990404	NAD+-protein ADP-ribosyltransferase activity	0.000269716	3.56909	23	7	PARP12, PARP11, PARP8, PARP14, PARP10, TIPARP, PARP9
GO:BP	GO:0090713	immunological memory process	0.00125294	2.90207	18	5	TNFRSF14, BCL6, IL12RB1, HLA-DRB1, HLA-DRA
GO:BP	GO:0045332	phospholipid translocation	0.00125294	2.90207	52	8	ANO4, ATP10D, PLSCR1, XKR4, ANO6, P2RX7, PLSCR4, ATP10A
GO:BP	GO:0030888	regulation of B cell proliferation	0.00127056	2.896	66	9	EPHB2, TNFRSF21, CD38, TNFSF13B, BCL6, CTLA4, TLR4, CD74, IL7
GO:BP	GO:0044703	multi-organism reproductive process	0.00127884	2.89318	204	17	PTGS2, LGALS9, CD38, CLIC5, IL1B, STC2, IGFBP7, CBS, RGS2, PZP, NR2F2, ADRA2B, IGFBP5, PLA2G4C, PTN, APOL2, IDO1
GO:BP	GO:0016540	protein autoprocessing	0.00128007	2.89277	28	6	MYRF, DHH, FAM111A, PCSK1, CASP4, CASP1
GO:BP	GO:0019359	nicotinamide nucleotide biosynthetic process	0.00128007	2.89277	28	6	HAAO, NNMT, PARP10, PARP9, IDO2, IDO1
GO:BP	GO:0010758	regulation of macrophage chemotaxis	0.00128007	2.89277	28	6	PTK2B, CSF1, CCL5, THBS1, MDK, SLAMF8
GO:BP	GO:0019363	pyridine nucleotide biosynthetic process	0.00128007	2.89277	28	6	HAAO, NNMT, PARP10, PARP9, IDO2, IDO1
GO:BP	GO:0039529	RIG-I signaling pathway	0.00128007	2.89277	28	6	BIRC3, ZC3HAV1, OAS3, DHX58, OASL, DDX60
GO:BP	GO:0051279	regulation of release of sequestered calcium ion into cytosol	0.00128007	2.89277	81	10	DMD, PTK2B, F2R, P2RY6, GSTO1, CX3CL1, CLIC2, CXCL9, CXCL11, CXCL10
GO:BP	GO:0050764	regulation of phagocytosis	0.00131379	2.88147	97	11	CCL2, IL15RA, PTX3, TGM2, C4B, IL15, PLSCR1, TLR2, ANO6, CAMK1D, C2
GO:BP	GO:0018193	peptidyl-amino acid modification	0.00135766	2.86721	747	41	DMD, HES5, EPHB2, PML, DDR2, EGR2, RIPK2, PTK2B, ANGPT1, TGFA, SEMA4D, PTGS2, SMAD7, HIPK2, MVP, BDKRB2, SOCS3, DLG3, SNX6, TNFRSF14, BANK1, FKBP11, PDGFRA, EGF, IL12A, IL15, EPHA4, DOCK7, PDGFA, TRIM38, PARD3, PARP14, CCL5, IL31RA, CD74, HDAC9, IL7, IFIH1, PARP9, SOCS1, JAK2
GO:CC	GO:0048471	perinuclear region of cytoplasm	0.000384613	3.41498	736	42	DMD, SLC1A3, KIF1A, PTK2B, TGFA, PLEKHF1, CSF1, MVP, TNFSF13B, STC2, TGM2, STOM, LAMB1, BCL3, BANK1, LAMP3, OSBPL6, HERC5, AZIN2, PLSCR1, CTLA4, TLR4, CYLD, EIF2AK2, TSTD1, PCSK1, OSBPL1A, CALCOCO2, VAMP5, FZD5, CX3CL1, SLC30A7, OPTN, INSL3, OAS2, P2RX4, GBP2, GBP5, MX1, STAT1, GBP3, GBP4
GO:BP	GO:0050864	regulation of B cell activation	0.0014562	2.83678	132	13	EPHB2, TNFRSF21, CD38, TNFSF13B, TBX21, BANK1, BCL6, CTLA4, TLR4, CYLD, CD74, SLAMF8, IL7
GO:BP	GO:0019724	B cell mediated immunity	0.00150524	2.82239	207	17	MYD88, HLA-E, SERPING1, TBX21, CARD9, BCL3, HLA-G, BCL6, C4B, NFKBIZ, IRF7, C4BPB, C2, CD74, HLA-DQB2, C1S, CFB
GO:BP	GO:0030001	metal ion transport	0.00155082	2.80944	877	46	DMD, PML, SLC1A3, CCL2, NKAIN2, PTK2B, CACNG6, PTGS2, KCNT2, F2R, ASIC4, SLC6A6, STC2, CACHD1, SLC6A9, SCN1B, HPN, P2RY6, SLC12A7, STAC, EGF, PANX1, B2M, FGF13, ITPR2, CCL8, ATP1B1, NKAIN1, CACNA2D1, ANK3, GSTO1, ANO6, CACNA1A, P2RX7, TESC, SLC30A4, CCL5, CATSPER1, CX3CL1, SLC30A7, CLIC2, SLC25A28, CXCL9, P2RX4, CXCL11, CXCL10
GO:BP	GO:0046457	prostanoid biosynthetic process	0.00155724	2.80764	29	6	CBR1, PTGS2, IL1B, PLA2G4A, TBXAS1, CD74
GO:BP	GO:0015732	prostaglandin transport	0.00155724	2.80764	29	6	PTGS2, IL1A, IL1B, PLA2G4A, P2RX7, P2RX4
GO:BP	GO:0001516	prostaglandin biosynthetic process	0.00155724	2.80764	29	6	CBR1, PTGS2, IL1B, PLA2G4A, TBXAS1, CD74
GO:BP	GO:1990869	cellular response to chemokine	0.00155988	2.80691	99	11	CCL7, CCL2, PTK2B, ACKR4, CXCL2, CCL8, CCL5, CX3CL1, CXCL9, CXCL11, CXCL10
GO:BP	GO:1990868	response to chemokine	0.00155988	2.80691	99	11	CCL7, CCL2, PTK2B, ACKR4, CXCL2, CCL8, CCL5, CX3CL1, CXCL9, CXCL11, CXCL10
GO:BP	GO:0035743	CD4-positive, alpha-beta T cell cytokine production	0.00160168	2.79542	19	5	ARID5A, IL1R1, IL1B, TBX21, RSAD2
GO:BP	GO:0045342	MHC class II biosynthetic process	0.00160168	2.79542	19	5	TLR4, RFX5, TMEM106A, CIITA, JAK2
[truncated: 1,096 more rows]

## Sheet: FuncAnnot - Com over-exp genes
source	term id	term name	adjusted p-value	negative log10 of adjusted p-value	term size	intersection size	intersections
[truncated: 726 more rows]

[truncated: 1 more sheets: FuncAnnot - EC down-exp genes]
